# Supplementary material for: Exacerbation of Chikungunya Virus Rheumatic Immunopathology by a High Fiber Diet and Butyrate
Source: Front Immunol. 2019 Nov 26;10:2736. doi: 10.3389/fimmu.2019.02736 (PMC6888101; doi:10.3389/fimmu.2019.02736)
Supplement: Supplementary file 2 [file Table_1.XLSX]

## Sheet: a All genes High vs No Fiber
Gene	logFC	logCPM	LR	PValue	FDR	HighFiber1	HF2	HF3	NoFibe1	NF2	NF3
AC161180.2	-5.92804	0.986224	69.0057	9.8181e-17	3.39942e-12	0	1	1	15	61	55										High fiber group		No fiber group
Aox4	-1.23374	4.98881	59.7795	1.06104e-14	1.53308e-10	128	81	119	224	243	215			IL-17 Genes	logFC	logCPM	LR	PValue	FDR	HighFiber1	HF2	HF3	NoFibe1	NF2	NF3
Gm42892	1.10057	4.21565	59.3373	1.32834e-14	1.53308e-10	272	227	278	91	104	127			Il17c	0.577903	-1.6037	0.280071	0.596655	0.842228	2	3	2	3	1	0
Krtap24-1	-2.55653	2.66428	55.2951	1.03726e-13	8.97853e-10	15	25	17	49	119	135			Il17b	-2.70196	-1.72452	2.61428	0.105906	0.426062	0	0	0	1	1	0
Csdc2	-1.89114	2.47365	52.2196	4.96277e-13	3.43662e-09	24	34	24	56	103	114			Il17f	2.54595	-1.76795	2.35695	0.124725	0.453423	0	1	1	0	0	0
4631405K08Rik	-0.777841	6.38544	44.3899	2.69066e-11	1.47097e-07	692	630	589	1006	972	923			Il17a	2.54741	-1.64264	2.25537	0.133151	0.453423	0	1	1	0	0	0
Lef1	-1.40454	3.66725	44.194	2.97388e-11	1.47097e-07	78	70	81	119	171	254			Il17d	0.387103	0.416388	0.789113	0.374369	0.65956	13	10	17	9	10	8
Dusp1	1.22582	6.00383	41.11	1.43896e-10	6.02945e-07	1086	796	1058	420	362	325			Il25	-0.937499	-2.05781	0.359437	0.548819	0.810812	1	0	0	1	1	0
Krtap26-1	-2.62047	2.52573	40.9431	1.56727e-10	6.02945e-07	18	20	13	43	117	123
Hoxc13	-1.05013	3.7668	40.6377	1.83233e-10	6.34424e-07	97	96	93	131	190	207			2 way ANOVA
Krt28	-2.32908	4.01002	39.6787	2.99376e-10	8.8857e-07	49	82	65	141	390	353			Source	Type III Sum of Squares	df	Mean Square	F	Sig.
Krt73	-2.29187	4.73672	39.6235	3.07961e-10	8.8857e-07	87	135	101	213	612	597			Corrected Model	593.417a	11	53.947	36.6432	2.66622e-12
Krt32	-2.19355	3.91576	37.6167	8.61045e-10	2.29329e-06	56	62	51	105	310	277			Intercept	210.25	1	210.25	142.811	1.36177e-11
Smtn	-0.869303	5.71383	37.01	1.17526e-09	2.90659e-06	461	320	430	623	739	588			Group	8.02778	1	8.02778	5.45283	0.0282273
Krtap16-1	-2.45826	3.06181	36.0154	1.95767e-09	4.50332e-06	28	31	24	52	185	173			Genes	561.583	5	112.317	76.2906	6.168e-14
Krtap4-2	-1.79459	2.44764	35.8963	2.08102e-09	4.50332e-06	29	26	22	66	90	82			Group * Genes	23.8056	5	4.76111	3.23396	0.0226099
Pla2r1	0.762073	4.77006	35.5288	2.51307e-09	5.11839e-06	400	363	462	187	212	243			Error	35.3333	24	1.47222
Arrdc3	0.608456	7.2454	34.7663	3.71755e-09	7.15092e-06	2023	1744	2003	976	1072	1322			Total	839	36
Krtap5-2	-3.36904	1.12662	33.8796	5.86315e-09	1.06845e-05	6	5	2	11	55	58			Corrected Total	628.75	35
Krt71	-2.48431	7.14419	33.4568	7.28651e-09	1.26144e-05	400	570	477	1022	3272	2966			a. R Squared = .944 (Adjusted R Squared = .918)
Elovl6	0.733564	8.72231	32.738	1.05457e-08	1.73873e-05	6805	6131	6298	2556	3562	4208
Atp12a	-1.56013	4.19736	32.6085	1.12718e-08	1.77398e-05	55	44	82	113	188	173
AC161180.1	-3.90161	0.714311	32.5194	1.18008e-08	1.77649e-05	2	3	1	7	36	43
Prag1	-0.716692	4.75011	32.4146	1.24545e-08	1.79677e-05	224	209	218	306	339	303
Dlx3	-0.850061	5.01698	32.2673	1.34357e-08	1.8608e-05	257	275	225	338	477	396
Krt40	-3.24341	1.21891	31.3793	2.12235e-08	2.82631e-05	4	4	6	10	55	57										Residual Normal Quantile Plot
Pde4b	0.790487	6.21264	30.8176	2.83457e-08	3.63497e-05	1083	1026	910	433	448	682
Padi3	-2.52497	3.70659	30.1925	3.91217e-08	4.77935e-05	31	54	48	93	306	290
Fos	1.15554	6.09839	30.0852	4.13474e-08	4.77935e-05	1108	812	1067	421	353	413
Hist1h3g	-1.03436	4.52637	30.0822	4.14107e-08	4.77935e-05	116	138	164	271	258	229
Hist1h2bm	-0.776263	5.2893	29.752	4.91007e-08	5.48407e-05	292	275	274	459	430	385
Krt17	-0.838573	7.92891	29.0657	6.99663e-08	7.57035e-05	1729	1612	1762	2453	3043	2577
AC158603.4	-3.24588	1.16926	28.5383	9.18614e-08	9.63821e-05	7	6	2	11	68	51
Krtap28-13	-3.92277	1.21555	28.3734	1.00031e-07	0.000101867	3	5	1	9	72	46
H2afx	-0.709655	5.11641	28.0872	1.15969e-07	0.000114723	282	212	276	384	369	361
Krt72	-2.37784	3.3707	27.9691	1.23267e-07	0.000118556	29	41	38	59	230	216
Hist1h3c	-0.736989	5.01331	27.7551	1.37686e-07	0.000126512	252	235	237	383	378	305
AC125444.5	-3.61106	1.02534	27.7108	1.40876e-07	0.000126512	3	3	5	8	65	51
Awat2	0.864942	3.58994	27.6886	1.42501e-07	0.000126512	233	206	169	102	97	97
Crym	-2.13588	2.63453	27.3254	1.71937e-07	0.000148828	17	35	26	41	130	139
Serinc2	-0.653343	4.51405	26.9486	2.08937e-07	0.000173708	196	177	181	249	266	258
St14	-0.59608	5.33838	26.8775	2.16771e-07	0.000173708	349	343	328	420	480	469
Krtap5-3	-3.31667	0.88958	26.8596	2.18785e-07	0.000173708	4	3	5	7	46	58
Krt31	-1.46137	5.32455	26.8423	2.20747e-07	0.000173708	290	304	244	371	881	809
Fam26d	-2.22994	4.18854	26.5205	2.60757e-07	0.000200632	71	80	62	106	391	402
Gm26917	-0.919569	13.945	26.0825	3.27138e-07	0.000242049	136178	106083	103843	208582	221295	144540
Eml5	0.956363	3.25399	26.0677	3.2966e-07	0.000242049	130	159	105	53	57	71
Osgin2	0.795108	4.22122	26.0334	3.35557e-07	0.000242049	260	246	228	117	92	169
Hist1h2bg	-0.612467	6.04317	25.9636	3.47911e-07	0.000243114	500	489	512	771	611	651
Gm45222	0.693115	5.55517	25.9461	3.51078e-07	0.000243114	633	555	667	311	302	409
Krt33a	-2.54375	5.22601	25.8273	3.73374e-07	0.000249597	127	168	130	229	1070	925
Fgfbp1	0.569978	6.00093	25.8196	3.74857e-07	0.000249597	791	745	834	459	419	543
Fbp1	-2.07183	1.91102	25.6825	4.02452e-07	0.000262915	15	19	15	25	88	72
Vsig8	-2.16896	4.29383	25.5642	4.27915e-07	0.000274373	76	101	67	120	435	433
Lars2	-0.794396	6.43169	25.4588	4.51938e-07	0.000284508	741	650	566	975	1202	813
Krt35	-1.69141	4.64555	25.1921	5.18953e-07	0.000320861	133	198	98	220	470	561
Krtap19-5	-5.01788	3.39077	25.0237	5.66314e-07	0.000338197	7	12	9	30	460	335
Sprr1a	-1.30581	5.85797	24.9806	5.79113e-07	0.000338197	281	343	318	497	799	782
AC125444.1	-4.29306	0.328497	24.9687	5.82701e-07	0.000338197	2	0	2	3	37	37
Ly6g6d	-2.14694	2.17988	24.9576	5.86061e-07	0.000338197	20	29	8	36	97	95
Krtap10-4	-4.13961	1.07939	24.7695	6.4613e-07	0.000366747	3	4	0	6	51	61
Il1b	0.775137	4.89186	24.5772	7.139e-07	0.000398678	425	438	324	225	163	230
Padi1	-2.3167	2.3099	24.5265	7.32935e-07	0.000398963	16	12	15	32	95	64
Upf1	-0.519399	6.69144	24.5147	7.37455e-07	0.000398963	950	818	913	1197	1152	1047
Gm40460	-3.68969	0.144446	24.469	7.55153e-07	0.000402252	3	2	0	6	30	26
Hist1h4m	-0.808036	3.8515	24.3273	8.12795e-07	0.000426397	119	96	94	166	166	147
Krt82	-2.04844	3.26274	24.268	8.38197e-07	0.00043316	34	54	39	63	191	221
Hist1h4n	-0.851912	4.40742	24.1549	8.88877e-07	0.000452595	143	144	143	248	243	195
Gm10318	-2.60788	0.798711	24.117	9.06576e-07	0.000454917	5	6	5	9	43	37
Krt25	-2.27088	6.71979	23.9343	9.96801e-07	0.000482776	331	492	415	621	2412	2341
Hist1h2ac	-1.29489	3.90258	23.9319	9.98044e-07	0.000482776	104	37	87	196	155	140
Krt75	-1.5958	5.11364	23.9206	1.00392e-06	0.000482776	217	206	197	304	664	709
Hist1h2ah	-1.74552	2.95265	23.891	1.01948e-06	0.000483539	44	9	44	102	97	87
Snora23	-0.987227	4.71883	23.6883	1.13269e-06	0.000517682	72	95	73	148	150	124
Gm24119	-0.954983	4.6689	23.6691	1.14407e-06	0.000517682	76	70	72	111	166	96
S100a3	-1.66023	4.83315	23.6582	1.15055e-06	0.000517682	162	188	115	230	572	513
AC125444.3	-2.58757	1.42472	23.657	1.15127e-06	0.000517682	2	12	13	20	61	67
Klf11	0.64109	4.08012	23.5653	1.20746e-06	0.000535987	230	218	227	132	124	128
Nav2	-0.559461	6.02605	23.4287	1.29629e-06	0.000568137	593	535	702	703	842	848
5430434F05Rik	-0.854203	4.14097	23.3062	1.38156e-06	0.000597938	168	127	89	207	221	186
Hspg2	-0.628938	9.19551	23.2433	1.42749e-06	0.000610192	4946	4996	5288	7422	7489	5861
Prr9	-1.8924	5.6959	23.1627	1.48855e-06	0.000628533	244	259	214	354	1069	957
Krtap14	-4.02302	3.69301	23.1108	1.52927e-06	0.000637946	15	34	17	50	501	424
Ano5	0.834706	4.38085	22.8862	1.7188e-06	0.000708471	247	289	325	131	135	164
Hist1h4h	-0.589617	6.64351	22.7381	1.85651e-06	0.000755014	775	718	804	1035	1009	1019
Krtap4-1	-1.74769	3.71014	22.7187	1.87532e-06	0.000755014	76	75	59	110	283	236
Krtap2-4	-1.81057	2.84082	22.6721	1.92133e-06	0.000761122	35	48	37	59	163	156
Ggt1	-2.18363	1.1672	22.6591	1.93446e-06	0.000761122	4	9	11	17	38	44
Esm1	1.51144	1.87331	22.6268	1.96717e-06	0.000765296	69	41	51	9	18	23
AC125444.6	-4.91763	-0.271576	22.275	2.36266e-06	0.000908942	0	0	1	1	18	19
D730001G18Rik	-1.27594	3.00381	21.9296	2.82835e-06	0.00107614	49	49	43	53	131	121
Cyr61	0.60812	4.73503	21.7653	3.08127e-06	0.00115963	389	335	410	213	201	247
Ltbp3	-0.585412	6.0142	21.6358	3.29639e-06	0.00122725	579	532	573	742	835	654
Zfhx2	-0.696832	3.80689	21.5354	3.47359e-06	0.00127946	126	107	116	179	168	154
Gm2696	-3.44554	1.70215	21.4402	3.65033e-06	0.00133041	9	8	2	14	77	100
Krtap11-1	-1.83252	5.40135	21.4078	3.71262e-06	0.00133902	255	303	176	333	1056	955
Krt83	-2.04364	4.83643	21.3599	3.80659e-06	0.00135876	145	183	114	208	714	718
Chil1	-0.768017	4.31416	21.2724	3.98419e-06	0.00140764	79	113	124	166	144	169
Errfi1	0.441534	6.32302	21.1628	4.21867e-06	0.00147543	989	975	970	625	613	682
Adgrg1	-0.498526	6.33102	21.1167	4.32143e-06	0.00149625	772	740	659	911	922	886
Serpinb3d	-1.15892	3.18259	20.8863	4.87377e-06	0.00164429	36	18	25	60	39	58
Psors1c2	-1.97228	4.53602	20.8806	4.88824e-06	0.00164429	91	137	83	144	493	461
Krt34	-1.78434	5.13445	20.8793	4.89146e-06	0.00164429	266	233	153	320	926	755
AC125444.4	-4.76553	0.131192	20.853	4.95915e-06	0.00164964	0	1	1	1	27	31
Tchh	-2.53075	8.89781	20.8363	5.00268e-06	0.00164964	1148	2009	1678	2477	11646	11042
Ephb1	-1.46842	1.45728	20.7024	5.36482e-06	0.00175237	16	14	18	31	39	49
Hdac7	-0.55228	6.07254	20.6465	5.52368e-06	0.0017874	604	576	585	816	815	654
4930553J12Rik	-3.93481	5.13468	20.5389	5.8431e-06	0.0018619	40	92	57	127	1399	1084
Kctd18	0.562277	4.86604	20.5329	5.86144e-06	0.0018619	338	382	349	201	199	245
Krtap17-1	-2.51863	2.50969	20.4232	6.20738e-06	0.00194634	16	31	10	33	131	133
Gm44951	-0.918225	3.45583	20.4132	6.23971e-06	0.00194634	86	77	70	159	125	105
Krt27	-2.36334	5.73596	20.3811	6.34526e-06	0.00196159	169	249	138	302	1222	1047
Gm43481	-0.71043	3.53086	20.2879	6.66213e-06	0.00204132	104	84	94	124	154	131
Krtap19-2	-4.85203	1.86447	20.2328	6.85667e-06	0.0020825	2	6	2	10	146	115
Golga7b	-1.62996	1.61687	20.1511	7.15595e-06	0.00214742	15	19	16	24	58	57
Prkaa2	0.541382	5.49865	20.1408	7.19447e-06	0.00214742	582	606	580	314	347	422
Clasrp	-0.576587	4.75445	20.0832	7.41448e-06	0.00219418	254	199	229	322	306	271
Akr1c21	0.778938	3.52135	20.0043	7.72694e-06	0.00226727	257	216	195	120	111	114
Hist1h4k	-0.618194	5.60415	19.9289	8.03768e-06	0.00233863	379	328	415	566	497	458
Krt26	-2.52684	3.52597	19.8826	8.23479e-06	0.00235946	34	39	36	56	272	236
Exoc1	0.414139	6.68935	19.8801	8.24558e-06	0.00235946	1295	1163	1244	747	776	950
Tchhl1	-3.7468	3.79628	19.8175	8.51984e-06	0.00241796	16	27	21	36	399	343
Krtap5-1	-4.4937	-0.304496	19.7686	8.74056e-06	0.00246043	0	2	0	2	21	26
Ptprd	0.68918	4.96856	19.7259	8.93794e-06	0.0024957	411	345	404	143	234	264
Gm19721	-0.860089	3.16407	19.7007	9.05672e-06	0.00250864	76	53	57	115	92	92
Hist1h4j	-0.62282	4.85381	19.6125	9.48458e-06	0.0026063	234	225	221	363	281	283
AC158603.3	-3.8127	1.17018	19.5613	9.74221e-06	0.00265602	3	7	0	7	66	59
Rps2	-0.721802	4.70597	19.3675	1.07826e-05	0.00291669	187	194	171	275	289	242
Pinlyp	-0.913009	4.77555	19.237	1.15455e-05	0.00307865	180	178	186	222	348	342
Dnajc6	-1.13185	2.00229	19.2327	1.15712e-05	0.00307865	28	29	31	37	70	65
Ncor2	-0.540129	7.43815	19.2201	1.16481e-05	0.00307865	1643	1498	1687	2254	2164	1772
Tulp3	-0.562014	4.35411	19.1701	1.19575e-05	0.00312811	170	174	189	232	239	227
Tcof1	-0.509626	5.90292	19.1608	1.20159e-05	0.00312811	568	527	542	762	682	616
Gm44829	0.991636	2.14132	19.0526	1.27165e-05	0.0032858	71	60	62	28	28	30
Krtap7-1	-1.87302	5.43785	19.0206	1.29316e-05	0.00330409	288	286	197	383	1121	1022
Zc3h12a	-0.623519	5.35809	19.0137	1.29782e-05	0.00330409	308	305	298	509	358	375
Krtap19-4	-5.89613	1.55458	18.9262	1.35872e-05	0.0034339	1	3	0	3	125	110
Krtap13-1	-1.67168	4.23378	18.9103	1.37012e-05	0.00343761	117	144	85	146	429	415
Notch3	-0.547067	6.95901	18.8806	1.39164e-05	0.00346648	1097	1068	1148	1491	1550	1231
Gm37368	-0.834526	2.86394	18.7165	1.51667e-05	0.00372772	55	44	39	66	72	81
Hist2h3c2	-0.767423	3.22126	18.7061	1.52497e-05	0.00372772	58	74	62	97	93	104
Krtap19-9a	-4.82907	1.77292	18.7013	1.52881e-05	0.00372772	6	3	1	6	150	107
8430419K02Rik	3.03628	-0.357154	18.6703	1.55383e-05	0.00376221	14	12	14	2	1	1
Tmem100	0.655231	3.77946	18.6543	1.5669e-05	0.00376753	185	160	171	96	88	107
Krt86	-1.76458	5.1801	18.401	1.78965e-05	0.00427344	240	263	168	298	922	821
Hist1h2bj	-0.616776	4.90086	18.266	1.92106e-05	0.0045558	255	256	211	370	308	303
Kmt2d	-0.521511	8.91273	18.1671	2.02346e-05	0.00475266	4681	4256	4356	6085	5949	4789
Fignl1	0.77635	3.65378	18.1595	2.03152e-05	0.00475266	154	178	153	78	66	109
Naalad2	1.11706	2.13	18.1251	2.06855e-05	0.00477954	45	72	59	22	27	23
Actbl2	-2.0095	1.37447	18.1224	2.07146e-05	0.00477954	7	15	10	14	50	53
Gm12185	0.550341	6.9292	18.1007	2.09526e-05	0.00477954	1480	1501	1737	784	887	1209
Pip5k1c	-0.529337	6.31967	18.098	2.09823e-05	0.00477954	758	667	722	985	957	792
C430019N01Rik	0.877004	2.79289	18.0268	2.1782e-05	0.00492928	93	76	112	38	40	58
Gm11562	-1.82095	3.38854	18.0055	2.20263e-05	0.00495219	72	69	33	91	244	215
AI661453	-0.589262	6.08508	17.9244	2.29853e-05	0.0051211	647	541	546	773	882	644
Cep85l	0.59216	5.31601	17.9171	2.30734e-05	0.0051211	490	523	515	273	265	367
Gm37879	0.734496	3.27939	17.818	2.43071e-05	0.00536057	146	108	137	55	65	89
Ptbp2	0.417717	6.25281	17.7397	2.5328e-05	0.00555037	922	876	911	514	595	697
Zfp335	-0.591463	5.42535	17.7224	2.556e-05	0.00556596	430	309	374	558	492	428
Gm2431	-3.47944	-0.0966187	17.6663	2.63253e-05	0.00568796	1	3	0	3	20	21
Hist1h3f	-0.61474	6.19768	17.6533	2.65057e-05	0.00568796	502	559	586	794	750	689
Pprc1	-0.479184	6.21604	17.6456	2.6613e-05	0.00568796	715	626	631	854	813	765
AC156031.2	-0.61993	4.07759	17.6212	2.6956e-05	0.00572592	146	118	143	203	174	177
Setd1b	-0.572123	6.13746	17.5922	2.73713e-05	0.00574645	668	586	637	956	849	671
Celsr2	-0.49729	8.16272	17.5729	2.76501e-05	0.00574645	2477	2515	2346	3192	3275	2685
Gm3233	-3.16935	0.545794	17.5646	2.77712e-05	0.00574645	3	7	0	8	31	46
Krtap3-1	-1.4799	4.1979	17.5632	2.77917e-05	0.00574645	130	144	103	154	437	347
Mllt3	0.501662	5.1697	17.5552	2.79082e-05	0.00574645	458	412	514	263	252	356
Krtap16-3	-3.73018	3.20373	17.5457	2.80485e-05	0.00574645	18	22	14	36	350	260
Neat1	0.463802	11.5854	17.5289	2.82979e-05	0.00576345	35071	33341	34651	21316	21809	23223
Gm38082	-0.613865	4.6891	17.5127	2.85388e-05	0.00577853	268	182	180	261	291	303
Map2	0.404458	6.96991	17.4737	2.91306e-05	0.00586407	1321	1424	1375	923	857	989
Tgfa	-0.533931	4.683	17.3941	3.03762e-05	0.00607946	190	187	205	208	271	270
Scd3	0.611362	5.69995	17.3514	3.10668e-05	0.00611729	1043	801	1030	586	485	597
Hist1h2ap	-1.68932	3.37578	17.3504	3.10837e-05	0.00611729	57	10	55	123	117	105
Krt74	-2.34774	0.651155	17.3497	3.10953e-05	0.00611729	6	5	4	8	40	21
Aebp1	-0.432802	6.82712	17.3364	3.13133e-05	0.00612537	993	986	1079	1305	1148	1206
Gm29735	-3.01777	-0.0960996	17.3094	3.1761e-05	0.00617805	2	4	0	5	24	17
Gm3238	-3.03388	0.623482	17.2773	3.23028e-05	0.00624834	4	6	2	6	35	51
Klf6	0.440215	8.26508	17.1899	3.38237e-05	0.00650617	3959	3332	3858	2306	2103	2913
Prrc2b	-0.452495	8.01091	17.1551	3.44478e-05	0.00658961	2510	2178	2487	2901	3148	2617
Gm37736	-1.09624	1.85182	17.1358	3.47997e-05	0.00662036	24	28	23	39	53	51
Tbx21	-1.01078	2.34796	17.1122	3.52351e-05	0.00666655	44	25	34	65	60	59
Krtap5-4	-3.38305	0.244611	17.0969	3.55198e-05	0.00668391	1	3	3	5	34	30
Gm45223	0.523167	5.93439	17.0461	3.64827e-05	0.00682799	755	624	822	445	369	550
Shb	-0.634568	3.99881	17.0255	3.68803e-05	0.00686529	128	131	106	173	181	148
Ap2a1	-0.531131	6.19367	16.9986	3.74079e-05	0.00692626	679	551	677	819	897	714
Krt87	-1.27211	5.89759	16.9393	3.85943e-05	0.00705195	573	484	363	549	1394	1105
Notch1	-0.447863	8.74875	16.9296	3.87921e-05	0.00705195	4440	3778	4228	5190	5275	4516
Krt9	0.52941	8.12613	16.9295	3.87941e-05	0.00705195	3331	3717	3148	1872	2307	2095
Kif26a	-0.852777	4.03621	16.9099	3.91976e-05	0.00705195	127	128	120	177	256	165
Msx2	-1.25425	2.76613	16.9058	3.92812e-05	0.00705195	44	61	39	54	109	147
Gm37023	0.87292	2.46237	16.8979	3.94452e-05	0.00705195	79	78	86	33	36	49
Cybrd1	-0.882438	2.53248	16.8947	3.95124e-05	0.00705195	60	50	41	64	74	111
Abca8a	0.625131	4.55814	16.8588	4.02666e-05	0.00714969	266	272	346	150	151	210
Elovl7	0.392768	6.98126	16.826	4.09686e-05	0.00723723	1479	1358	1339	885	868	1079
Tmc6	-0.504586	4.92761	16.7822	4.19239e-05	0.00736838	278	276	268	341	371	321
Gm3285	-2.5995	1.26714	16.7658	4.2289e-05	0.00739502	7	13	4	9	65	59
Egr1	0.524625	5.71853	16.6668	4.45543e-05	0.00771696	790	634	684	391	414	498
Slc4a2	-0.510819	5.82161	16.6659	4.45758e-05	0.00771696	553	419	522	702	615	561
Celsr1	-0.447169	7.50066	16.651	4.49269e-05	0.00773905	1777	1721	1648	2025	2266	1915
Sesn2	-0.580347	4.54076	16.6134	4.58262e-05	0.00785488	201	190	215	286	269	247
Rbpsuh-rs3	0.461442	5.34264	16.6027	4.60846e-05	0.00786026	495	504	507	318	272	385
Cbarp	-0.603674	4.17531	16.5825	4.65779e-05	0.0078705	153	150	147	218	212	175
Rgs5	0.554338	6.31167	16.5817	4.65993e-05	0.0078705	952	976	937	450	511	789
Plxna1	-0.476733	8.028	16.5511	4.73553e-05	0.00795661	2590	2092	2638	3152	3077	2759
Dsg4	-1.50234	4.16986	16.5426	4.75687e-05	0.00795661	111	127	91	125	333	381
Gm11938	-1.76322	2.82919	16.5201	4.81367e-05	0.00801291	42	47	26	49	171	129
Gjb2	-0.585765	6.58992	16.4838	4.90673e-05	0.00812873	631	764	716	741	1087	991
Defb6	-0.560953	5.99674	16.4699	4.94291e-05	0.00814094	388	368	451	603	452	523
Kmt2b	-0.493978	6.61361	16.4629	4.96112e-05	0.00814094	943	895	869	1205	1207	952
Ier5l	-0.783874	3.07111	16.4285	5.05195e-05	0.00825088	61	63	63	93	98	95
Gm38236	-0.710555	3.40761	16.4114	5.09781e-05	0.0082867	94	65	71	116	87	132
Unc5b	-0.625257	5.36234	16.3604	5.23689e-05	0.008473	371	416	355	421	625	518
Krtap19-3	-4.032	3.10806	16.3316	5.31694e-05	0.0085625	7	22	12	24	343	243
B230206I08Rik	0.941695	2.59418	16.2952	5.42003e-05	0.00868811	70	76	74	37	21	44
Phex	0.83825	3.01474	16.282	5.45794e-05	0.00870855	103	111	113	31	63	69
Hist1h2bn	-0.530061	6.10351	16.2507	5.54893e-05	0.00881313	542	581	595	788	724	685
Gprc5d	-2.19318	3.74065	16.2372	5.58864e-05	0.00883567	53	71	59	79	355	318
Tnfrsf19	0.391422	6.39213	16.137	5.89201e-05	0.00927295	1169	1022	1176	714	736	830
Krtap4-8	-1.0926	2.32789	16.0829	6.06303e-05	0.00948706	43	31	27	55	76	60
Fads3	-0.540984	4.54509	16.0767	6.08285e-05	0.00948706	206	211	213	252	296	265
Sympk	-0.405725	6.63977	16.038	6.20828e-05	0.00963926	952	901	960	1189	1052	1059
Gm43820	1.00018	1.76898	16.005	6.31754e-05	0.00976511	50	52	54	24	25	20
Kdm6b	-0.540069	6.19286	15.9847	6.38549e-05	0.00982627	746	573	658	934	888	709
Slc25a36	0.394958	6.26035	15.9751	6.41816e-05	0.00983285	902	856	907	589	531	684
Fam207a	-0.555226	4.53057	15.9597	6.47041e-05	0.00986923	230	168	200	271	263	243
Sptssb	-3.34776	-0.419808	15.9314	6.56799e-05	0.00997413	1	1	1	3	10	18
Capn8	-1.89282	1.29455	15.9112	6.63841e-05	0.010037	13	10	7	13	50	37
Lilr4b	0.502965	8.34043	15.8776	6.75737e-05	0.0101725	4241	3569	4312	2573	2143	2892
Gm38357	-0.571293	4.89839	15.8511	6.85271e-05	0.0102714	285	221	222	356	321	278
Mmp13	0.503717	6.40428	15.8154	6.98302e-05	0.0104011	695	825	883	411	502	600
Krt33b	-1.42657	5.36926	15.8097	7.00425e-05	0.0104011	317	378	192	371	975	784
Tpgs1	-0.654986	3.67774	15.8029	7.02939e-05	0.0104011	94	88	114	145	138	130
Kcnh1	-0.481869	4.62513	15.776	7.13014e-05	0.0104303	257	237	204	267	283	317
Gm45618	-2.70086	-0.139	15.7749	7.13445e-05	0.0104303	2	3	2	7	14	22
Gk5	0.461415	5.71392	15.7735	7.13948e-05	0.0104303	796	727	657	411	469	529
Spint1	-0.483905	5.03139	15.755	7.2096e-05	0.0104885	276	283	278	313	377	349
Agrn	-0.452055	7.35054	15.7065	7.39677e-05	0.0107157	1612	1494	1573	1927	1981	1751
Hist1h3d	-0.569897	4.60685	15.691	7.458e-05	0.0107594	184	173	225	275	247	243
Cdc42bpg	-0.459559	6.64409	15.6732	7.52834e-05	0.0108076	990	920	851	1142	1224	988
Mmp16	1.03067	1.70898	15.6668	7.55386e-05	0.0108076	49	47	40	15	22	22
Hist1h3e	-0.525465	6.13902	15.6013	7.81988e-05	0.0111142	529	544	622	783	725	649
Gm19402	-2.95252	0.573972	15.5983	7.83231e-05	0.0111142	4	6	1	5	40	34
Vps4b	0.407354	6.99507	15.586	7.88359e-05	0.011141	1435	1490	1468	894	863	1202
Cant1	-0.479212	5.28153	15.5784	7.91554e-05	0.011141	375	330	353	481	429	394
Gm42449	-1.73353	1.02018	15.532	8.11183e-05	0.0113564	14	5	10	15	30	42
Gm43637	-0.797412	2.53321	15.5268	8.13422e-05	0.0113564	42	36	47	70	59	64
Krtap9-3	-2.14291	4.06579	15.5092	8.21033e-05	0.0114166	102	91	55	133	475	369
Ghrl	6.87996	-0.476985	15.501	8.24607e-05	0.0114205	3	43	1	0	0	0
Hist1h4d	-0.467782	7.90176	15.4455	8.49198e-05	0.0117142	1829	1950	2182	2669	2308	2324
Cd86	0.481092	5.22883	15.4348	8.53994e-05	0.0117336	454	388	495	295	239	317
Cyp2j7	0.760473	3.17165	15.4246	8.58634e-05	0.0117507	197	124	156	72	78	100
Tgm6	-2.03008	2.31606	15.3843	8.77129e-05	0.0119566	19	31	11	28	96	102
AC153864.3	-2.98318	0.165616	15.3696	8.84003e-05	0.012003	2	5	1	4	24	32
Vav3	0.373777	6.77662	15.3338	9.00909e-05	0.0121848	1326	1188	1320	852	789	991
Zbtb7a	-0.475268	6.45092	15.3101	9.12277e-05	0.0122905	785	739	769	1026	985	802
Abca8b	0.664929	3.85968	15.2471	9.43193e-05	0.0125943	165	150	207	72	101	120
Rnf123	-0.463058	5.84894	15.2452	9.44185e-05	0.0125943	562	439	572	626	694	595
Plxnb1	-0.473735	6.99115	15.2421	9.45733e-05	0.0125943	1263	1136	1120	1464	1591	1258
Padi4	-0.69806	2.81154	15.1608	9.87337e-05	0.0130979	54	56	59	72	82	90
Gm45337	-3.47631	1.25047	15.1498	9.93106e-05	0.0131242	2	7	4	6	63	66
Armcx3	0.649044	3.17951	15.1376	9.99501e-05	0.0131584	110	118	119	61	55	81
Gm9507	-3.02974	0.895478	15.099	0.000102015	0.0133694	1	10	2	6	40	54
Klk10	-0.943504	3.87265	15.0933	0.000102324	0.0133694	106	101	77	120	202	163
Krtap19-1	-5.18322	1.2426	15.0622	0.000104027	0.0135237	0	4	1	4	99	75
Olfr920	1.15913	2.22066	15.0575	0.000104287	0.0135237	56	67	64	18	17	40
Gm10100	-2.35307	0.903146	15.0451	0.000104972	0.0135618	5	5	10	7	43	43
Hist1h4c	-0.487738	6.57365	15.0224	0.000106243	0.0136313	751	726	878	1067	967	884
Ncbp2	0.541186	4.41014	15.0214	0.000106297	0.0136313	248	234	258	133	136	184
Ppp2r3a	0.433538	7.37764	14.9493	0.000110436	0.0140692	1911	2011	1940	1100	1231	1545
Ephb3	-0.506721	5.19818	14.9478	0.000110525	0.0140692	374	314	325	424	474	373
Sardh	-0.689729	2.91625	14.9059	0.000113007	0.0143165	68	55	70	89	100	87
Mfng	-0.804624	2.95442	14.9011	0.000113294	0.0143165	73	49	61	112	96	74
Krtap3-3	-1.75292	3.6889	14.8639	0.000115552	0.014529	87	91	49	90	314	282
Hist1h2ad	-1.20057	2.79921	14.8508	0.000116357	0.014529	52	12	48	72	79	76
Sertad4	0.517604	4.91603	14.8489	0.000116475	0.014529	412	376	444	216	287	260
Zfp142	-0.439999	5.27402	14.846	0.000116655	0.014529	380	287	351	399	391	435
Hist1h2be	-0.47239	5.93052	14.8173	0.000118445	0.014699	506	489	553	715	588	598
Ccr1	0.458042	6.95974	14.7831	0.000120614	0.0149148	1495	1384	1485	1048	760	1015
F13a1	0.503457	6.88424	14.7568	0.000122303	0.0149982	1318	1337	1469	716	860	1018
Zfp277	0.437354	4.82754	14.7462	0.000122992	0.0149982	323	306	362	211	206	233
Tigd4	0.970969	2.41707	14.7458	0.000123021	0.0149982	58	79	87	31	25	46
Cartpt	1.70275	0.317298	14.7458	0.000123021	0.0149982	32	20	26	7	6	8
Gm10272	-2.37369	0.276975	14.7058	0.000125658	0.0152659	0	5	7	9	27	21
Gm17024	0.805448	2.50582	14.6882	0.000126836	0.0153552	88	58	77	34	39	40
Krtap9-1	-1.65228	3.19932	14.6715	0.000127965	0.0154378	46	55	37	59	182	147
Gm9333	0.826962	2.71146	14.6527	0.000129251	0.0154921	75	105	82	33	39	60
Krtap3-2	-1.65358	3.30213	14.6518	0.00012931	0.0154921	67	69	40	70	235	190
Lyg2	-2.25858	3.09319	14.588	0.000133764	0.0159204	19	47	20	37	179	157
AC125444.2	-4.51881	-0.790405	14.5874	0.000133804	0.0159204	1	0	0	1	10	18
Hist1h2aj	-1.36983	1.82124	14.5794	0.000134374	0.0159335	19	3	22	32	34	35
Gm39115	-4.53057	-0.582651	14.5307	0.000137894	0.016295	0	1	0	0	16	13
Nynrin	-0.75444	4.38	14.5212	0.000138592	0.0163218	207	106	198	241	293	224
Prune2	0.597036	6.40516	14.4895	0.000140946	0.0165427	953	1294	1076	518	632	820
Hist1h4i	-0.722051	3.24041	14.4563	0.000143453	0.0167761	83	70	50	111	93	93
Nupr1	0.446292	6.0688	14.4503	0.000143903	0.0167761	879	811	878	571	443	666
Cryba4	-1.09402	1.61227	14.4131	0.000146775	0.0170535	21	24	20	30	46	48
Armc7	-0.610664	3.62178	14.3886	0.000148698	0.0171948	96	107	105	147	143	127
Rpl9-ps7	0.531614	3.77754	14.3847	0.00014901	0.0171948	176	168	162	100	99	112
E230020D15Rik	-0.579533	4.71361	14.3787	0.000149481	0.0171948	246	171	200	224	252	346
Gmps	0.411605	6.0878	14.3635	0.000150698	0.0172774	806	763	761	444	482	637
Nol9	-0.459907	5.13358	14.3437	0.000152292	0.0173872	315	275	338	385	394	350
Sec14l1	-0.397658	6.50137	14.3391	0.00015266	0.0173872	830	781	893	1045	952	922
Asap3	-0.548	4.58536	14.3325	0.000153194	0.0173908	217	165	224	240	300	243
Gm45153	-0.93936	2.13887	14.2948	0.000156298	0.0176852	30	23	32	47	47	51
B230303O12Rik	1.4099	1.09623	14.267	0.00015862	0.0177865	27	32	31	6	10	14
Kcnh7	5.90494	-1.08746	14.2662	0.000158686	0.0177865	3	17	4	0	0	0
Car6	-1.27645	3.0822	14.2657	0.000158734	0.0177865	45	41	51	56	124	116
Gramd1a	-0.449222	5.51184	14.2552	0.000159622	0.0178282	422	367	439	485	477	526
Mboat2	0.404531	5.94952	14.2263	0.00016209	0.0180457	663	732	653	433	460	483
Arid3a	-0.490308	4.36033	14.2149	0.000163076	0.0180972	196	167	184	212	247	222
Foxn1	-0.58314	4.73838	14.1947	0.000164831	0.0182155	266	246	207	274	390	289
Ints1	-0.451043	6.70285	14.1906	0.000165194	0.0182155	946	971	976	1254	1195	1048
Pigt	-0.4396	5.38795	14.1798	0.000166143	0.0182185	379	350	401	459	476	421
Rora	0.381664	9.01037	14.1783	0.000166273	0.0182185	5618	5767	5552	3738	3662	4165
Bmp8a	-1.23782	1.42602	14.1412	0.00016959	0.0185233	18	14	23	23	45	48
Dtl	0.491572	4.38799	14.1234	0.000171201	0.0185973	237	264	245	138	146	189
Ifit3b	0.583845	5.96609	14.1218	0.000171342	0.0185973	855	897	787	443	418	657
Prx	-0.534629	3.99289	14.1111	0.000172323	0.0186454	153	158	137	180	208	188
Prrc2a	-0.562153	8.16302	14.0796	0.000175233	0.0189011	2828	2561	2556	3832	3780	2707
Btc	0.508276	4.23264	14.067	0.000176412	0.0189692	216	232	219	140	144	132
Fbxl18	-0.505226	4.99438	14.0574	0.000177316	0.0190074	300	261	294	366	379	328
Slc52a2	-0.635939	3.33693	14.0241	0.00018048	0.0192683	87	74	89	128	113	103
Osbp2	-1.21899	1.20374	14.0195	0.000180924	0.0192683	15	9	19	32	31	26
Gm43268	1.05546	2.00794	14.0144	0.00018142	0.0192683	39	68	49	19	18	30
Ptpn23	-0.419848	5.9018	14.0003	0.000182777	0.0193258	573	578	545	705	693	610
Gm11559	-1.40527	3.11801	13.9973	0.000183077	0.0193258	44	60	49	53	166	144
Srms	-1.30873	1.16224	13.9705	0.000185706	0.0195437	15	14	8	21	32	29
Cdh3	-0.438908	5.355	13.9448	0.000188257	0.0197278	400	355	328	420	435	448
Ddx54	-0.461709	5.8134	13.9414	0.000188594	0.0197278	548	414	534	650	618	550
Sptlc3	0.478011	5.66976	13.9344	0.000189306	0.0197426	614	612	619	346	359	477
Zfp865	-0.476571	5.19837	13.9225	0.000190501	0.0198076	381	286	328	435	414	374
Gm29488	0.732165	4.21545	13.8928	0.000193538	0.020063	235	204	247	108	108	152
Ntn1	-0.398291	6.24079	13.8798	0.000194885	0.0201099	732	733	722	878	888	785
Eif4a2	0.393235	7.30435	13.8772	0.000195152	0.0201099	1851	1688	1906	1092	1084	1525
Gm23935	-1.17338	9.07848	13.8573	0.000197233	0.0201118	1635	2788	3511	5991	4737	5167
2610203C20Rik	0.464295	6.14663	13.8572	0.000197235	0.0201118	917	905	903	504	486	779
Gm22614	-0.668514	4.51262	13.8469	0.000198321	0.0201118	52	76	67	80	98	98
H3f3b	0.378262	8.25107	13.8447	0.000198552	0.0201118	3616	3701	3562	2419	2160	2887
Itpkc	-0.588287	5.54358	13.844	0.000198633	0.0201118	494	284	383	537	543	456
Hnrnph2	0.477919	6.24293	13.8421	0.000198836	0.0201118	900	872	911	454	499	773
Ereg	0.53208	5.26501	13.8383	0.000199236	0.0201118	339	402	378	224	227	237
Ranbp10	-0.355011	6.22069	13.8297	0.000200151	0.0201455	683	632	709	730	784	782
Gm11937	-1.92763	2.39153	13.7855	0.000204916	0.0205653	30	28	28	36	156	99
Krtap19-9b	-3.14297	2.88144	13.7725	0.000206333	0.020627	25	24	12	37	249	199
Thap4	-0.592068	4.86091	13.7658	0.000207074	0.020627	295	173	262	318	342	311
Med22	-0.494689	5.1492	13.7636	0.000207319	0.020627	332	334	296	396	450	353
Tnpo2	-0.410782	6.77363	13.7465	0.000209215	0.0207561	1056	889	985	1181	1231	1026
AU018091	-1.92437	0.475704	13.7083	0.000213514	0.0211003	6	6	3	10	18	24
Ptbp1	-0.442587	7.69263	13.7048	0.000213903	0.0211003	2079	1571	1999	2478	2282	2004
Gm7579	-2.67131	0.52874	13.6975	0.000214741	0.0211227	3	5	6	4	41	37
Vdr	-0.375111	6.21519	13.6533	0.000219853	0.0214749	722	643	711	718	817	856
Gnal	1.18182	1.84773	13.652	0.000220004	0.0214749	49	76	45	13	24	30
Lama5	-0.487829	7.34175	13.6505	0.000220182	0.0214749	1607	1567	1506	2027	2129	1634
Ctse	-1.25632	2.36001	13.637	0.000221775	0.0215695	25	20	48	39	69	91
Krtap12-1	-2.41074	1.0095	13.6194	0.000223859	0.0217112	4	11	4	5	44	44
Cd33	0.617954	3.65808	13.6103	0.000224948	0.0217558	146	138	141	83	74	89
Gm38262	1.05765	1.66786	13.6021	0.000225932	0.0217902	44	39	53	16	16	26
Sfr1	0.466886	6.21741	13.5906	0.000227323	0.0218635	874	925	982	564	474	762
Gm10024	-2.25279	1.10754	13.5652	0.000230417	0.0220997	11	8	4	6	44	50
Fhod3	-0.710841	4.17898	13.5493	0.000232379	0.0221706	144	149	152	148	253	248
Prlr	0.417627	6.09481	13.5488	0.000232438	0.0221706	795	811	785	442	509	647
C4b	-0.373719	7.27233	13.5324	0.00023448	0.0223039	1331	1441	1492	1681	1601	1619
Golph3l	0.415084	4.97433	13.5223	0.000235748	0.0223298	378	338	358	217	217	283
Taok2	-0.389765	6.48352	13.5199	0.000236042	0.0223298	928	836	818	1033	1034	925
Gm10142	-2.58203	0.0583845	13.5146	0.000236717	0.0223326	1	3	5	4	25	21
Gm26563	4.10954	0.0370404	13.4919	0.000239591	0.0225423	9	65	8	0	2	2
Trrap	-0.356487	7.71854	13.4707	0.000242321	0.0227375	2000	1903	2043	2280	2271	2191
Gm43274	-0.484797	4.36823	13.465	0.000243055	0.0227447	173	168	190	213	202	246
Tnrc18	-0.566162	7.47004	13.4476	0.000245324	0.0228951	1784	1550	1711	2424	2463	1675
Hist1h2bb	-0.431728	6.47917	13.4338	0.000247132	0.0229492	746	755	722	988	822	847
Emc1	-0.363018	6.48951	13.4331	0.000247229	0.0229492	920	772	893	1015	973	954
Fadd	-0.62897	3.22539	13.4222	0.000248669	0.0230212	86	67	74	114	102	95
Ptk7	-0.429457	5.93483	13.4022	0.000251327	0.0232051	602	597	533	661	746	660
Krtap28-10	-3.51288	1.62811	13.3874	0.000253325	0.0233275	4	10	3	4	82	95
Inf2	-0.473984	6.34986	13.3762	0.000254841	0.0234048	820	798	736	1021	1040	826
Nab2	-0.66871	4.75196	13.3513	0.000258249	0.0236551	262	132	248	311	303	285
Krtap22-2	-1.91118	3.35715	13.2754	0.000268908	0.0245664	80	61	37	86	290	220
Higd1a	0.596308	3.9657	13.2479	0.000272882	0.024732	175	196	153	102	102	104
AC135963.1	-3.30948	0.022912	13.2383	0.000274283	0.024732	2	2	2	4	33	19
Exph5	0.358429	6.96144	13.2381	0.000274322	0.024732	1495	1395	1439	926	990	1085
Tlr6	0.60459	3.58796	13.2357	0.000274672	0.024732	133	169	144	89	79	93
Slc6a13	-1.91637	0.390809	13.2323	0.000275165	0.024732	5	3	6	7	22	19
Gm4876	3.05869	-0.391	13.23	0.000275498	0.024732	9	23	8	0	2	2
Zfp553	-0.657967	3.51982	13.2285	0.000275721	0.024732	92	100	91	144	143	108
Soga1	-0.450266	5.39823	13.2203	0.000276937	0.0247769	362	377	425	505	488	413
Gm42462	0.547065	3.52557	13.2127	0.000278066	0.0248138	171	132	160	92	91	98
Rfxank	-0.655882	3.78177	13.1859	0.00028207	0.0250546	139	74	124	167	151	151
Ercc2	-0.488552	4.65799	13.1849	0.000282211	0.0250546	235	181	239	282	272	259
Ano7	-0.69082	3.13706	13.1778	0.000283287	0.0250857	63	54	73	99	85	88
Snap91	0.656062	3.11686	13.1683	0.000284725	0.0251033	162	115	120	64	86	73
Ankrd52	-0.431406	6.92964	13.1669	0.000284935	0.0251033	1214	1001	1183	1455	1396	1190
Zfp467	-0.596278	3.72102	13.1378	0.0002894	0.025432	114	96	123	147	169	129
Gm4553	-3.7316	0.722127	13.1206	0.000292066	0.0256013	2	4	2	1	57	42
Gm27252	4.00591	-0.233392	13.1046	0.000294573	0.0257558	3	50	6	1	1	1
Gbp6	0.452887	6.79012	13.0941	0.000296229	0.0258354	1266	1403	1430	774	781	1125
Ucp2	-0.459414	7.73793	13.0887	0.000297085	0.0258372	1956	1652	2033	2436	2335	2073
Gm37755	4.77182	-0.0241888	13.0845	0.000297743	0.0258372	2	63	5	0	1	1
Guf1	0.47989	5.11417	13.0751	0.000299251	0.0258792	445	373	415	204	258	326
Gm45221	0.566869	4.9795	13.0721	0.000299721	0.0258792	414	386	443	215	209	326
Wwp1	0.372836	7.1591	13.0672	0.000300507	0.0258825	1476	1536	1800	1006	1011	1296
Myh14	-0.422846	5.95865	13.0598	0.000301694	0.0259202	623	573	530	664	753	630
Zap70	-0.736112	2.93875	13.0386	0.000305134	0.0261509	55	49	64	72	99	77
Krtap8-1	-1.86308	5.46436	13.0324	0.000306152	0.0261733	305	303	188	303	1253	1033
Klhl31	0.671597	5.28617	12.9898	0.00031319	0.0266979	395	548	580	229	282	344
Spp1	0.40844	7.9769	12.9839	0.000314186	0.0266979	2680	2519	3420	1842	1694	2246
AC154176.2	-0.491638	3.9489	12.9814	0.0003146	0.0266979	132	122	126	155	165	154
Nckap5l	-0.628638	3.42616	12.9418	0.00032133	0.02711	101	74	100	137	126	113
Ccl7	0.457932	7.43748	12.9407	0.000321519	0.02711	2283	1973	2100	1420	1134	1564
Gm11563	-1.18664	2.56294	12.9373	0.000322099	0.02711	35	53	34	49	112	87
Sgcd	0.548093	4.36416	12.9317	0.000323067	0.02711	251	236	241	109	136	200
Ackr4	0.443064	4.11631	12.9299	0.000323373	0.02711	225	232	237	142	143	169
Ccdc152	4.69066	-0.626133	12.9235	0.000324486	0.0271377	4	32	2	0	0	1
Pard6b	-0.88758	2.47457	12.9063	0.000327472	0.0273116	37	36	40	52	83	50
As3mt	0.734977	2.59116	12.9025	0.000328143	0.0273116	73	71	85	47	34	41
Chpf2	-0.638378	5.58365	12.8966	0.000329186	0.0273327	447	253	468	560	556	483
Gm45828	-0.72288	3.14778	12.8739	0.000333192	0.0275359	83	75	71	118	125	91
Selenbp1	-0.761129	4.01159	12.8737	0.000333223	0.0275359	139	150	116	142	189	286
Sgpp2	-0.512628	3.93894	12.8645	0.00033488	0.0276068	152	109	131	165	160	171
Fzd2	-0.620337	3.74863	12.8595	0.000335775	0.0276149	101	109	120	154	151	145
Eml3	-0.452173	5.3492	12.8373	0.000339781	0.0278781	386	309	373	442	464	384
Fbxw8	-0.50774	5.641	12.8233	0.000342337	0.0280215	491	317	495	564	575	493
Creb3l1	-0.628685	3.89705	12.8148	0.000343886	0.0280715	118	93	135	167	173	132
Dchs1	-0.508665	4.62614	12.8102	0.000344738	0.0280715	206	195	256	282	289	256
Ampd1	0.95106	4.49021	12.8067	0.000345381	0.0280715	262	374	320	115	146	182
Paqr7	0.462183	6.1638	12.8006	0.000346502	0.0280967	1234	1200	1124	776	866	637
Krtap31-1	-1.67599	0.941421	12.7675	0.000352699	0.0284939	7	11	8	8	37	30
Ppard	-0.537877	5.02115	12.7656	0.000353046	0.0284939	287	293	252	376	406	284
AC132852.1	6.18288	-0.932607	12.7541	0.000355236	0.0286039	0	23	6	0	0	0
Ttyh3	-0.616503	5.93796	12.7452	0.000356923	0.0286722	520	504	551	817	740	570
Sbf1	-0.428719	7.33982	12.7409	0.00035774	0.0286722	1486	1490	1464	1852	1913	1511
Rab3ip	-0.540653	3.74106	12.7337	0.000359131	0.0287172	107	126	113	123	147	179
Nucb1	-0.387145	6.65273	12.7249	0.000360814	0.0287853	938	852	958	1145	1053	979
Serpinb7	0.442815	5.75926	12.6769	0.000370205	0.0294666	539	658	599	373	388	415
Mark2	-0.407436	7.03218	12.6666	0.000372249	0.0295613	1328	1168	1263	1593	1520	1286
Rnmt	0.39607	5.18612	12.6529	0.000374977	0.0296572	417	387	445	251	261	333
Vars	-0.446244	6.46366	12.652	0.000375169	0.0296572	758	836	787	988	1029	853
Fzd1	-0.426064	5.74301	12.6376	0.000378061	0.0297634	481	468	503	480	669	581
Scand1	-1.29953	3.6212	12.6368	0.000378232	0.0297634	84	22	77	145	121	130
Gm37390	-0.740689	2.78162	12.6301	0.000379581	0.0298018	62	42	61	92	78	74
Cd274	0.375034	8.29991	12.6225	0.000381136	0.0298473	3808	3598	3732	2357	2279	3024
Orc3	0.452298	5.62388	12.6188	0.000381885	0.0298473	539	647	572	337	342	470
Nlrp10	0.39845	6.14182	12.5994	0.000385865	0.0300905	715	860	837	517	560	549
Dhx37	-0.493462	4.54425	12.5824	0.000389402	0.0302981	198	206	204	262	279	216
Arhgap23	-0.469446	6.15939	12.5599	0.00039412	0.0305592	682	632	638	846	887	649
Mrc1	0.386927	7.86519	12.558	0.000394523	0.0305592	2280	2415	2782	1449	1640	2012
Adcy6	-0.454828	5.32304	12.5533	0.000395517	0.0305678	419	319	399	449	517	409
Idi1	0.665099	2.80992	12.5351	0.000399374	0.0307972	85	79	82	34	45	59
Cxcl2	1.27732	1.26693	12.5262	0.000401275	0.030875	52	23	35	12	12	16
Adam22	0.773662	2.44416	12.5184	0.000402974	0.030937	61	85	65	29	35	46
Efcab1	0.83565	1.93631	12.5042	0.000406039	0.0310233	53	45	57	25	23	29
Rapgef3	-0.604742	3.37727	12.501	0.000406735	0.0310233	111	69	88	114	127	120
Gm13461	0.403477	5.0623	12.5008	0.000406787	0.0310233	426	386	366	240	243	310
Midn	-0.418201	6.50425	12.4943	0.000408197	0.0310624	910	829	799	1072	1036	888
Tbc1d9b	-0.40917	6.34942	12.4847	0.000410296	0.0311537	778	654	767	935	859	785
Gcn1l1	-0.411092	6.83018	12.4786	0.000411651	0.0311548	978	1108	1081	1287	1308	1133
Gm18537	0.558912	3.81042	12.4765	0.00041211	0.0311548	179	158	172	83	92	133
Ifit2	0.46036	8.23284	12.4486	0.000418302	0.0315524	3901	3866	3686	2308	1930	3221
Gm20404	5.85204	-1.1144	12.4444	0.000419247	0.0315524	3	19	1	0	0	0
Krtap6-5	-1.60828	3.54985	12.4406	0.000420104	0.0315524	89	75	51	101	292	188
Lrrc75b	-1.08709	1.62548	12.4303	0.00042242	0.0316577	20	21	21	21	46	51
Kdm3a	0.385542	6.49579	12.3762	0.000434831	0.0325175	965	1059	989	595	619	848
Slain1	-0.942863	1.89148	12.3698	0.00043634	0.03256	32	19	29	36	47	54
Polrmt	-0.423935	4.66667	12.3585	0.000438989	0.0326578	219	230	247	292	271	265
Slc6a17	-0.802704	2.19142	12.3561	0.000439537	0.0326578	43	29	32	59	51	51
Orai2	-0.488894	4.45181	12.3512	0.000440696	0.0326738	205	191	206	256	260	232
Dvl3	-0.403664	5.05031	12.3404	0.000443255	0.0327933	334	288	286	352	371	341
Gm9294	0.634068	4.67951	12.3359	0.000444323	0.0328022	336	416	250	174	160	245
Crisp1	-4.76087	-0.256924	12.308	0.000451028	0.0332264	0	2	0	1	31	27
Elf5	-1.47584	1.84894	12.2864	0.000456282	0.0334583	22	23	11	19	52	70
Gm44616	1.08753	1.4521	12.2845	0.000456738	0.0334583	34	40	39	11	22	14
Tenm2	-0.389279	5.87592	12.2831	0.000457075	0.0334583	570	518	547	534	688	680
Hnrnpa3	0.375162	6.03583	12.2781	0.00045831	0.0334779	715	754	765	448	462	628
AC160340.1	-0.922228	1.65065	12.2642	0.000461733	0.0336569	21	21	22	33	39	36
Casz1	-0.38111	7.45611	12.2437	0.000466834	0.0339487	1670	1545	1574	1773	1993	1753
Mycn	-1.30866	1.06164	12.2402	0.000467697	0.0339487	8	16	11	17	29	32
Hist1h3h	-0.707548	3.9186	12.214	0.00047431	0.0343567	117	120	90	161	171	141
Rragd	0.608253	3.69481	12.2072	0.000476049	0.0344107	166	178	169	76	103	121
Gm10013	-3.27163	-0.225908	12.1827	0.000482353	0.0347938	1	2	2	1	30	15
Lck	-0.604012	4.28833	12.1737	0.000484677	0.0348386	182	128	188	245	199	226
Gm37321	-0.60979	3.0183	12.1725	0.000484987	0.0348386	73	63	62	90	75	104
Gm11336	-1.48271	0.905806	12.1621	0.000487702	0.034961	14	1	9	18	20	22
Capn1	-0.422172	7.11702	12.1574	0.000488946	0.0349778	1315	1045	1383	1616	1483	1323
Gtf2i	-0.355128	6.99597	12.1499	0.00049091	0.0350459	1214	1127	1173	1235	1428	1320
Dnm3os	0.452138	4.79741	12.1212	0.000498528	0.0354327	299	324	327	175	185	260
Gm19668	-3.26465	-0.139359	12.1194	0.000499006	0.0354327	1	4	0	1	21	25
Piezo1	-0.571633	7.53107	12.1179	0.000499397	0.0354327	1703	1226	1882	2384	2099	1804
Picalm	0.390721	8.92011	12.104	0.000503151	0.035542	5506	5055	5972	3415	3246	4595
1700011I03Rik	5.01856	-1.42201	12.1027	0.000503489	0.035542	5	5	3	0	0	0
Cpm	-0.964066	4.91584	12.1007	0.000504018	0.035542	218	266	217	218	521	484
Scap	-0.446169	6.74846	12.0622	0.000514541	0.0362103	1088	841	1026	1253	1271	1022
Rbm14	-0.463854	5.51595	12.0386	0.000521107	0.036598	452	388	372	529	518	429
Krtap1-5	-2.09285	4.80164	12.0124	0.000528488	0.0370413	195	157	94	187	801	714
Gm7138	-2.4811	-0.00411132	11.9853	0.000536229	0.0375079	1	7	1	5	22	20
Rgp1	-0.436773	5.83414	11.9801	0.000537716	0.037536	558	407	577	644	627	571
AC161252.3	0.552345	4.18384	11.9722	0.000539996	0.0376193	211	281	203	124	138	161
Cul7	-0.470538	5.1581	11.9678	0.000541264	0.037632	301	340	328	415	426	347
Srek1	0.373696	6.65661	11.9368	0.000550349	0.0381869	1159	1114	1166	691	715	963
Ppp1r13l	-0.483312	5.61414	11.9269	0.000553289	0.0383141	467	440	449	601	618	452
Kcnj15	0.443037	4.31241	11.896	0.00056256	0.0388784	237	199	237	133	138	169
Krtap4-7	-1.68598	3.10848	11.8748	0.000568976	0.0392435	45	64	31	80	190	132
Slx4	-0.376472	5.10786	11.8681	0.000571038	0.0393027	341	290	351	370	380	380
Zmiz2	-0.418304	6.43618	11.8646	0.000572106	0.0393027	861	756	799	1081	952	815
Sbno2	-0.44236	8.27674	11.8512	0.000576228	0.0395075	3010	2860	2696	3862	3404	3013
Gm26672	4.52785	-0.144771	11.832	0.000582217	0.0398393	3	54	2	1	0	1
Ap5z1	-0.514705	4.86312	11.7779	0.000599375	0.0409182	281	227	276	388	318	282
Cdc25b	-0.443009	5.2427	11.7714	0.000601491	0.0409182	389	285	381	436	433	398
Tha1	-0.943627	1.85089	11.7712	0.000601529	0.0409182	23	32	19	49	34	44
Med25	-0.510968	5.78016	11.753	0.000607451	0.0411845	503	463	446	663	616	496
Dab2	0.371799	7.6159	11.7519	0.000607824	0.0411845	2044	1951	2360	1342	1341	1691
Ppp1r9b	-0.512256	6.57499	11.723	0.000617329	0.0415969	862	828	963	1295	1086	957
Rbm38	-0.603089	3.47114	11.7225	0.000617498	0.0415969	93	83	108	148	116	118
Gm5970	0.505687	5.10279	11.7224	0.000617515	0.0415969	467	396	431	262	224	326
Sema4g	-0.427954	4.83697	11.7111	0.000621282	0.0417694	257	249	259	305	329	277
Frmd8	-0.53405	5.29718	11.7031	0.000623966	0.0418686	361	328	353	521	446	363
Jmjd1c	0.363753	8.11252	11.6895	0.000628533	0.0420631	3120	2896	3411	1916	1941	2683
Yif1b	-0.532279	4.7603	11.6873	0.000629295	0.0420631	255	231	230	318	318	280
Gm16867	-2.23548	0.132675	11.6656	0.000636658	0.0424733	7	0	1	8	9	18
CT010467.1	5.22101	8.36833	11.6562	0.000639897	0.0426073	614	35834	245	331	343	220
Clec7a	0.474748	5.71779	11.6332	0.000647837	0.0430532	633	569	598	410	313	429
Gm11295	0.703839	3.20639	11.6197	0.000652564	0.0432843	119	180	124	60	68	105
Golga5	0.376063	5.50154	11.6147	0.000654313	0.0433173	515	488	540	299	342	418
Wdtc1	-0.408054	5.49993	11.6106	0.000655758	0.0433301	448	420	415	530	529	446
Acp7	-0.608921	3.65625	11.5973	0.000660476	0.0435587	87	67	84	105	123	93
Crnn	-1.54968	4.12842	11.5937	0.000661767	0.0435609	62	98	127	99	349	304
Gm37954	0.662973	3.12787	11.5852	0.000664801	0.0436776	117	97	113	59	44	81
Mical2	-0.365654	6.08164	11.5719	0.000669559	0.0439068	613	619	663	619	796	753
Usp36	-0.403834	5.37179	11.5659	0.000671709	0.0439646	388	383	348	438	424	453
Arhgef17	-0.476658	5.3168	11.5619	0.000673175	0.0439774	357	375	406	410	533	461
Lrrc15	-1.0176	6.54545	11.5574	0.000674791	0.0439999	798	823	630	839	1629	1603
Sult1a1	0.787124	2.33414	11.5382	0.000681813	0.0442848	62	70	52	23	30	42
Hist1h2bf	-0.572604	4.44815	11.5361	0.000682588	0.0442848	147	167	198	238	233	203
Mef2a	0.363678	8.30231	11.53	0.000684819	0.0442848	3642	3391	3933	2292	2171	3149
Krt81	-1.59189	5.19085	11.5287	0.000685309	0.0442848	289	321	136	301	922	791
Stk11	-0.413833	6.01172	11.528	0.000685555	0.0442848	583	522	596	723	687	591
Mef2c	0.597959	6.74384	11.4872	0.000700785	0.0451843	1200	1453	1405	608	757	1040
Mkln1	0.355495	7.36638	11.4707	0.000707035	0.0455025	1900	1847	1975	1158	1201	1635
9630010A21Rik	0.708166	2.61479	11.441	0.000718399	0.0461006	87	66	79	35	43	48
C1qtnf1	-0.616357	4.26619	11.4395	0.000718991	0.0461006	166	101	179	178	227	199
Syngap1	-0.716023	2.83533	11.4327	0.000721645	0.04612	75	54	53	91	102	71
Nbeal2	-0.433691	7.24296	11.4319	0.000721958	0.04612	1309	1273	1312	1723	1632	1282
Gadd45b	-0.516498	4.01383	11.4267	0.00072398	0.046164	171	124	127	200	170	164
Plet1	-0.662635	4.10679	11.4088	0.000730987	0.0465252	127	89	151	138	158	222
Socs1	-0.636402	4.72843	11.3989	0.000734893	0.0466879	232	223	195	345	300	247
Bambi	-0.812446	3.22046	11.3873	0.000739498	0.0467532	69	79	68	69	145	124
Zfp276	-0.447001	5.23473	11.3861	0.000739946	0.0467532	351	263	363	413	391	373
Megf6	-0.436106	5.34917	11.3861	0.000739971	0.0467532	399	349	349	435	481	396
Gm17538	0.603747	3.35478	11.3754	0.000744242	0.0469374	111	114	147	59	68	91
Skint1	0.403039	5.22287	11.3612	0.000749952	0.0472115	424	362	413	254	222	332
Rhov	-0.720473	3.61963	11.3267	0.000764001	0.0480086	121	99	70	131	162	130
Gm43953	-0.60713	3.14318	11.3129	0.000769688	0.0482784	70	62	71	71	102	102
Fbxo42	-0.346249	5.47923	11.301	0.000774658	0.0485023	464	388	437	489	480	483
Pom121	-0.442312	5.57556	11.2933	0.000777877	0.0486159	475	361	452	562	532	449
Plxnb2	-0.375631	8.55045	11.2798	0.000783534	0.0488039	3589	3423	3540	4456	4015	3623
Hist1h2bl	-0.492321	4.59476	11.2794	0.000783704	0.0488039	206	211	201	261	261	249
Gm26778	6.46124	-0.861842	11.2661	0.000789348	0.0489748	1	33	1	0	0	0
Tubgcp6	-0.35891	5.45018	11.2656	0.000789557	0.0489748	420	370	433	469	459	462
Il6	0.950769	1.99537	11.263	0.000790692	0.0489748	77	54	39	28	20	30
Gm7137	-2.55278	-0.544336	11.2571	0.000793198	0.0490249	2	2	1	5	11	12
Gm11940	6.62679	4.13167	11.2544	0.000794333	0.0490249	5	1955	5	6	5	7
Hist1h2ag	-1.49071	3.60194	11.2428	0.000799332	0.0492193	85	14	72	147	140	134
Agap2	-0.721385	3.43289	11.2384	0.000801243	0.0492193	94	73	93	155	132	90
Atg2a	-0.455233	6.11445	11.2364	0.000802093	0.0492193	621	662	608	824	831	634
Rnf157	-0.546628	3.37744	11.2339	0.000803169	0.0492193	83	82	109	128	112	115
Tnip1	-0.421837	5.60173	11.2229	0.000807942	0.0494243	470	358	485	549	515	490
Adamts6	0.428934	4.51814	11.215	0.000811387	0.0495475	262	264	294	155	164	224
Per1	0.574029	5.93441	11.2074	0.000814705	0.0496626	907	729	757	467	540	410
Skp1a	0.367425	6.85081	11.1939	0.000820669	0.0499382	1404	1374	1223	812	837	1121
Otop2	-2.34066	0.732773	11.1903	0.000822281	0.0499485	4	12	1	10	49	19
Gm13938	6.54102	-0.816287	11.1868	0.000823834	0.0499552	1	35	1	0	0	0
Pgpep1	-0.536265	3.60383	11.1804	0.00082665	0.0500384	110	101	110	155	137	120
Vgll4	-0.390656	5.78361	11.1727	0.000830079	0.0501412	591	482	491	621	626	566
Gm42664	0.435578	4.86467	11.1701	0.000831245	0.0501412	344	365	373	214	246	251
Hist1h3b	-0.467092	5.48322	11.1638	0.000834087	0.0502251	324	408	358	495	454	385
Gigyf1	-0.536042	5.38625	11.1543	0.000838376	0.0503957	389	372	355	531	518	377
Gm26532	0.55883	4.2504	11.1465	0.000841919	0.0504474	271	186	210	132	117	153
Gm37818	0.941759	1.84943	11.146	0.00084215	0.0504474	50	52	39	28	17	20
Rab11fip3	-0.38879	5.14632	11.1335	0.000847803	0.0506984	348	288	330	373	395	351
Camsap3	-0.423806	5.93308	11.1243	0.00085202	0.0508627	582	476	582	634	721	587
Pik3r2	-0.457554	5.78829	11.1202	0.000853948	0.05089	525	504	504	622	729	505
Hist1h2br	-0.557652	4.51679	11.1114	0.00085798	0.0510424	171	191	185	289	222	201
Fbf1	-0.420858	4.88087	11.1024	0.000862178	0.0510618	301	246	264	336	332	292
Gm26857	4.6869	1.79212	11.1	0.000863258	0.0510618	5	306	12	5	4	2
Irx4	-0.501761	3.85145	11.0997	0.000863431	0.0510618	134	109	142	170	156	157
Mir6907	4.77864	-1.25894	11.098	0.000864204	0.0510618	5	2	4	0	0	0
Nfkbid	-0.628379	3.70025	11.0939	0.000866106	0.051087	91	115	102	176	123	123
Nlgn2	-0.463225	4.26063	11.0871	0.000869302	0.0511883	173	174	158	211	216	190
Arhgef2	-0.365563	6.80629	11.0792	0.000873037	0.0513209	1115	959	1132	1329	1121	1207
Gm44667	0.537445	5.24652	11.0527	0.000885569	0.0519694	462	427	492	219	257	375
Sap30bp	-0.346229	4.98929	11.0401	0.000891626	0.0522363	313	283	315	330	327	372
Gm4117	0.627537	3.03473	11.0326	0.000895259	0.0523605	102	129	93	62	51	74
Tbc1d10b	-0.446567	5.63938	11.0294	0.000896778	0.052361	464	441	440	617	545	456
Snai2	0.499989	4.12332	11.0187	0.000901983	0.0525045	234	186	203	119	115	158
Plagl2	-0.384385	5.76709	11.0181	0.000902269	0.0525045	520	471	485	642	531	532
Mier2	-0.446526	4.70045	11.0115	0.0009055	0.0526041	240	234	241	305	301	256
Nedd1	0.424418	4.59553	11.0079	0.000907245	0.0526172	285	256	306	158	176	228
Mrpl12	-0.547642	4.26178	10.9823	0.000919876	0.0532121	127	129	183	214	190	163
Gtf2ird1	-0.410068	5.05307	10.9803	0.000920865	0.0532121	329	275	319	357	387	341
Gm44164	0.481342	4.49702	10.9747	0.000923643	0.0532121	258	239	305	136	163	213
Kif26b	-0.584977	3.62573	10.9747	0.00092365	0.0532121	80	82	114	115	120	133
Hist1h2bh	-0.445088	5.23931	10.9685	0.000926746	0.0533017	315	320	311	435	360	345
Gm38120	-0.471076	4.2204	10.9654	0.000928306	0.0533029	185	145	161	194	211	198
Foxe1	-1.66253	0.308896	10.9548	0.000933598	0.0535181	4	8	5	10	17	22
Ranbp6	0.416927	4.55309	10.9468	0.000937662	0.0536622	272	289	283	172	174	217
Lsmem1	1.02422	1.31209	10.9303	0.000946028	0.0540516	39	28	34	9	15	20
Thoc1	0.404543	5.51334	10.9226	0.000950006	0.0541895	538	554	493	323	314	432
Sulf2	-0.331538	6.37356	10.8995	0.000961896	0.0547774	756	770	843	790	896	965
Nup210	-0.505639	5.89838	10.883	0.00097053	0.0551687	517	482	623	706	662	671
Bmp1	-0.39563	6.07609	10.8778	0.00097323	0.0551687	564	589	626	712	755	601
Rhno1	-0.491501	4.08071	10.8772	0.000973546	0.0551687	160	118	153	197	159	181
Rxra	-0.376433	7.22873	10.8678	0.000978487	0.0553285	1467	1416	1385	1656	1777	1463
Rcc2	-0.391845	6.56728	10.8638	0.000980631	0.0553285	964	857	838	1069	1119	891
Dusp7	-0.341303	6.28643	10.8602	0.000982545	0.0553285	744	681	678	816	730	819
Flywch1	-0.437359	4.24225	10.8598	0.000982758	0.0553285	188	174	167	197	221	218
Gm5709	0.928787	1.51468	10.8511	0.000987361	0.0554974	59	56	41	21	19	33
Ascc2	-0.338856	5.85287	10.8191	0.00100456	0.0563725	592	502	569	613	634	616
Sprr4	-1.75578	2.53667	10.8056	0.00101193	0.0564655	23	21	15	35	79	64
C78197	3.90159	-0.39222	10.8045	0.00101252	0.0564655	4	44	7	0	2	1
Gm37648	1.80409	0.778611	10.8014	0.00101422	0.0564655	22	63	16	6	7	13
Nfic	-0.401928	7.02663	10.8013	0.00101427	0.0564655	1311	1202	1313	1614	1591	1251
AC129016.2	0.594032	4.29175	10.8012	0.00101437	0.0564655	215	289	249	121	121	206
Bglap	1.08389	2.53402	10.794	0.00101827	0.0565916	53	98	91	25	36	41
Adgra2	-0.439988	5.77148	10.7871	0.00102211	0.056714	502	505	470	616	649	505
Eps8l2	-0.4279	6.30761	10.7743	0.00102917	0.0569054	730	526	741	842	822	703
Engase	-0.592924	3.79955	10.7685	0.0010324	0.0569054	116	105	115	140	178	130
Gm37558	0.447533	4.36535	10.7674	0.00103302	0.0569054	248	211	244	137	134	188
Gm44260	-0.814205	2.32955	10.7663	0.00103367	0.0569054	42	30	34	61	57	47
Gm7027	0.514169	4.4283	10.7661	0.00103378	0.0569054	262	323	219	141	163	199
Crybg2	-0.41485	6.09598	10.7548	0.00104011	0.0571633	597	635	590	741	777	630
2310034C09Rik	-0.773121	2.99145	10.7435	0.00104645	0.0572366	65	64	60	109	105	71
Gnmt	-1.28649	0.831813	10.7432	0.00104661	0.0572366	11	14	12	15	34	32
Klk6	-0.785382	2.82362	10.7414	0.00104763	0.0572366	42	37	53	57	76	69
Kcnrg	1.73558	0.667765	10.7407	0.00104806	0.0572366	19	40	9	8	5	5
Fastkd2	0.445501	4.22357	10.6927	0.00107559	0.0585433	221	217	213	121	131	174
Gnai1	0.356912	5.76694	10.6925	0.00107571	0.0585433	620	613	604	408	352	520
Txndc5	-0.324697	6.53831	10.6902	0.00107706	0.0585433	906	769	913	965	954	951
Nt5c3	0.333219	6.17592	10.6813	0.00108223	0.0586418	790	796	792	524	486	674
Tmem45a	0.312826	7.40813	10.6813	0.00108226	0.0586418	1973	1853	1812	1364	1236	1433
9430034N14Rik	0.42199	4.27238	10.6732	0.00108699	0.0587225	256	224	239	147	151	179
Dnaja1	0.412431	5.19926	10.6729	0.00108714	0.0587225	415	451	428	249	254	366
Oxct1	0.349174	7.28296	10.6659	0.00109127	0.0588044	1820	1635	1974	1176	1104	1519
Arid3b	-0.550695	3.58927	10.6606	0.00109439	0.0588044	114	86	98	152	121	113
Gm13351	5.6561	-1.29102	10.6598	0.00109491	0.0588044	2	17	1	0	0	0
Msh6	0.435846	5.31567	10.6589	0.00109545	0.0588044	400	514	486	266	286	373
Plekhg2	-0.410794	5.32702	10.6548	0.00109789	0.0588439	417	367	353	478	461	397
Arcn1	0.333783	7.6907	10.6405	0.00110637	0.0591842	2337	2238	2415	1449	1465	2040
Gm42640	1.35195	0.693048	10.6384	0.00110765	0.0591842	20	23	18	8	7	6
Krt5	-0.360503	10.2688	10.6276	0.00111411	0.0594374	12534	11000	11282	14115	13368	11991
6530402F18Rik	-0.580864	3.42275	10.6181	0.00111989	0.0596538	89	86	95	137	123	97
Gna12	-0.427274	5.77123	10.6089	0.00112543	0.0598569	549	411	532	661	595	512
Adam15	-0.529611	6.58161	10.6026	0.00112927	0.0598799	946	614	906	1147	1130	847
Ugp2	0.381834	6.81906	10.6025	0.00112932	0.0598799	1306	1281	1289	803	748	1108
Rpl30	0.412494	4.32488	10.5951	0.00113387	0.0600294	244	219	250	158	142	176
Msh3	0.380656	5.15769	10.5804	0.00114296	0.0604179	421	412	410	263	262	325
Ints3	-0.366382	5.78403	10.5749	0.00114634	0.0605046	525	480	543	638	561	568
Tln1	-0.400405	9.46626	10.5644	0.00115287	0.0607564	6565	6402	7175	8854	7579	7049
4930443O20Rik	6.41995	-0.908991	10.5547	0.00115892	0.0608806	1	32	1	0	0	0
Rnf40	-0.329921	6.25296	10.5541	0.00115931	0.0608806	804	637	762	821	828	801
Nkd2	-0.460494	4.45811	10.5522	0.0011605	0.0608806	211	225	231	231	318	265
Agap3	-0.37949	5.91581	10.5418	0.00116703	0.0611307	556	580	595	653	729	611
Dok4	-0.508989	4.01801	10.528	0.00117581	0.0614976	156	126	151	182	209	153
Nfyb	0.443144	4.73531	10.5151	0.00118406	0.0616156	322	345	315	199	180	266
Gm7972	1.2367	1.015	10.5125	0.00118572	0.0616156	23	26	39	6	14	13
1110046J04Rik	1.28549	0.976641	10.5124	0.00118577	0.0616156	23	38	24	6	11	14
Fbxw7	0.378903	6.02266	10.5104	0.00118707	0.0616156	785	789	782	454	469	698
Zfp119b	0.636371	2.6624	10.5059	0.00118995	0.0616156	65	74	85	39	42	47
Tmem79	-0.529921	5.43032	10.5038	0.0011913	0.0616156	430	255	369	473	482	383
Sorbs2	0.409076	5.23647	10.5007	0.00119331	0.0616156	481	404	440	263	266	360
Krtap4-16	-1.23082	2.9919	10.4946	0.00119722	0.0616156	60	45	51	58	161	105
Nufip1	0.47821	4.17728	10.4922	0.00119877	0.0616156	215	188	247	106	145	164
Mical1	-0.391903	5.37318	10.49	0.00120022	0.0616156	400	335	422	423	457	466
Ercc6l	0.481107	3.74555	10.4898	0.00120033	0.0616156	148	148	162	82	94	116
Gm42486	2.16266	-0.116914	10.4894	0.0012006	0.0616156	22	7	13	3	2	3
Oser1	0.548979	3.17596	10.488	0.00120155	0.0616156	95	105	105	58	67	60
Api5	0.323894	6.80212	10.4858	0.00120299	0.0616156	1233	1162	1290	800	777	1048
A030005K14Rik	-3.88613	1.58042	10.4727	0.00121152	0.0619566	4	9	0	5	101	73
Endov	-0.504005	4.34765	10.4701	0.00121322	0.0619566	197	177	171	252	247	183
Aimp1	0.374867	5.14281	10.4481	0.00122778	0.0624609	380	384	423	246	241	329
Arhgef1	-0.385038	6.9765	10.4468	0.0012286	0.0624609	1238	1215	1153	1483	1452	1226
Gm37486	0.562666	3.47465	10.4455	0.0012295	0.0624609	134	151	132	71	74	107
Mink1	-0.390192	7.01606	10.4443	0.00123031	0.0624609	1249	1005	1268	1531	1350	1187
Gm29361	4.19413	1.13463	10.43	0.00123982	0.0628514	8	171	8	4	2	3
Gm26546	5.40316	0.72103	10.4245	0.00124356	0.0629489	3	148	4	1	1	1
Zswim8	-0.39566	6.78197	10.4179	0.00124803	0.0630828	1077	1018	1053	1352	1261	1041
Zfp386	0.347598	5.21127	10.4138	0.00125075	0.0631284	465	397	444	286	274	353
Gm16907	5.54996	2.45777	10.404	0.00125746	0.0632865	5	563	6	1	5	5
Krtap1-4	-1.2299	2.95024	10.4035	0.00125778	0.0632865	46	62	48	50	155	122
Sod3	-0.370175	6.72551	10.4011	0.00125937	0.0632865	970	992	999	1217	1164	1002
Krtap27-1	-1.2674	1.13769	10.3955	0.00126323	0.0633887	12	20	13	18	45	34
Smg5	-0.355976	6.49054	10.3847	0.00127063	0.0636675	884	829	864	1067	982	865
Sema3c	0.335816	6.55765	10.3756	0.00127694	0.063832	1092	1069	1147	742	652	945
Fuk	-0.618849	3.61576	10.3746	0.0012776	0.063832	99	125	93	157	144	131
Kremen1	-0.351745	6.73088	10.3653	0.00128409	0.064064	974	1020	954	1085	1185	1064
Sh2b1	-0.386976	5.19717	10.3577	0.00128935	0.0641481	357	301	347	410	396	356
Mmp12	1.75793	1.27775	10.3575	0.00128948	0.0641481	27	15	51	9	7	8
9330162G02Rik	4.45061	3.37279	10.3534	0.00129235	0.0641984	19	993	18	11	16	16
Gm38147	-0.694784	2.43825	10.3469	0.00129691	0.0643325	39	33	32	45	45	60
Gm14760	-0.551993	3.36352	10.334	0.00130601	0.0646189	81	96	76	116	116	97
Hspa5	0.34952	8.72759	10.3334	0.00130641	0.0646189	4884	4763	5216	3154	3000	4267
Ccdc137	-0.481671	3.81154	10.3282	0.0013101	0.0647087	125	112	115	161	117	159
Rgma	-0.497562	5.03033	10.3174	0.00131782	0.0649625	311	276	320	397	418	314
Lmtk2	-0.326463	6.34202	10.3116	0.00132197	0.0649625	775	724	792	828	905	810
Sun2	-0.389528	7.38948	10.3114	0.00132214	0.0649625	1609	1610	1514	1788	2078	1612
Hmgxb3	-0.374283	5.56507	10.3105	0.00132274	0.0649625	481	386	441	545	464	492
Klhl25	-0.436035	4.37788	10.3008	0.00132972	0.0652128	193	190	186	229	242	211
Coq8b	-0.478336	4.4562	10.2829	0.00134268	0.0657551	218	174	184	233	266	210
Gm38331	5.72707	-1.29143	10.2785	0.00134592	0.0658207	1	18	2	0	0	0
Sprr2b	-0.936231	3.22021	10.2687	0.00135303	0.0660321	31	33	40	67	62	47
Ddx1	0.400231	6.26593	10.2673	0.00135405	0.0660321	825	867	959	469	559	769
Ptn	0.434051	4.70089	10.2641	0.00135643	0.0660342	325	276	313	166	185	252
Map6	-0.361652	4.87105	10.2567	0.00136187	0.0660342	291	283	260	322	313	316
Fbxl4	0.417317	4.19622	10.2562	0.00136229	0.0660342	210	221	220	146	120	168
Cep104	-0.34734	5.11623	10.2561	0.00136232	0.0660342	343	294	318	368	339	371
Fbln2	-0.34725	7.33842	10.253	0.00136459	0.0660342	1332	1448	1621	1732	1603	1629
AC138214.1	-2.04955	0.0697895	10.2518	0.00136554	0.0660342	4	6	2	4	18	24
Olr1	0.851915	1.55178	10.2408	0.00137368	0.0663351	38	37	41	17	17	23
Brd4	-0.31349	6.95643	10.236	0.00137726	0.0664152	1154	1143	1200	1314	1244	1297
Ctif	-0.534371	4.57368	10.2324	0.00137997	0.0664534	256	149	230	249	308	254
Elovl3	-0.477953	4.28955	10.2236	0.00138654	0.0665771	212	132	150	185	207	218
Eef2	-0.32255	10.5722	10.2221	0.00138769	0.0665771	14901	14013	14893	16338	16620	15521
Gm13403	-4.51208	-1.41955	10.2213	0.0013883	0.0665771	0	0	0	3	3	2
Rnf141	0.351923	6.13375	10.2046	0.00140091	0.066827	873	842	780	518	520	707
Igfbp4	-0.35647	7.19799	10.2026	0.00140245	0.066827	1310	1315	1319	1447	1664	1354
Hist1h4f	-0.411967	6.25985	10.2024	0.00140258	0.066827	668	680	665	898	769	701
Myf6	0.757988	3.24957	10.202	0.00140285	0.066827	111	110	92	38	59	68
Lrp1	-0.341373	10.8135	10.2016	0.00140317	0.066827	16510	15935	18359	19461	19409	18067
Ifi44	0.394355	6.52577	10.1949	0.00140831	0.0669797	1210	1032	1080	723	590	944
Gm45201	1.05289	1.58924	10.182	0.0014182	0.0673442	34	44	50	20	9	26
Foxk1	-0.369295	6.72659	10.1775	0.00142164	0.0673442	1164	1026	999	1282	1292	1062
Capn15	-0.396255	5.80757	10.1773	0.00142181	0.0673442	522	384	511	571	559	517
Krtap6-2	-1.70134	3.64132	10.1672	0.00142961	0.0676213	109	83	44	103	320	261
Sqle	0.321238	6.24236	10.1506	0.00144257	0.0681412	838	849	841	518	645	635
Dnaaf3	-0.894797	1.68987	10.141	0.00145006	0.0684019	24	18	27	40	37	37
Lpin3	-0.474779	4.68727	10.1365	0.0014536	0.0684757	232	206	219	235	320	253
Gm24830	-0.676652	3.81792	10.1311	0.0014579	0.0685847	46	40	31	50	66	50
Pnpla8	0.350781	6.66937	10.123	0.00146434	0.0687941	1121	1104	1173	662	714	1006
Synm	0.530086	5.60309	10.1203	0.00146642	0.0687983	526	626	672	282	376	472
Rhobtb2	-0.405509	4.67246	10.1151	0.00147057	0.0688154	226	213	257	296	269	251
Gm11568	-1.11388	2.95782	10.1149	0.00147075	0.0688154	58	54	35	52	133	98
Spns1	-0.398727	4.79598	10.101	0.00148191	0.069199	271	232	277	306	306	299
AC104200.1	5.66021	-1.26004	10.0974	0.00148478	0.069199	1	18	1	0	0	0
Serpinh1	-0.400175	7.50311	10.0972	0.00148495	0.069199	1602	1408	1867	2019	1926	1736
Fam196b	4.55494	1.83993	10.089	0.00149154	0.0694125	8	325	8	3	5	5
4930405O22Rik	0.743881	2.45483	10.0824	0.00149695	0.0695249	65	56	79	39	26	41
Cd46	0.583304	3.12574	10.0811	0.001498	0.0695249	106	119	95	57	63	70
Mtmr2	0.353141	5.95696	10.0779	0.00150057	0.0695249	664	694	748	454	416	602
Rnd3	0.390299	6.28986	10.0737	0.00150397	0.0695249	1012	903	937	509	593	844
Tfpi	0.572527	3.39696	10.0737	0.00150399	0.0695249	133	104	145	70	72	86
Rgs12	-0.380487	6.32846	10.0618	0.00151374	0.0698823	912	652	757	909	946	810
Mcmdc2	1.84058	0.494695	10.0486	0.00152463	0.0702914	20	40	12	5	2	11
Rasl11b	-0.8885	1.74053	10.0441	0.0015284	0.0703717	17	28	27	31	44	44
Ppp1r16a	-0.425427	4.64657	10.0247	0.00154459	0.0710222	237	266	222	307	294	262
Cpsf4l	-2.43922	-0.434302	10.0205	0.00154807	0.0710878	0	3	1	6	7	8
BC017158	-0.43682	4.41579	10.0179	0.00155025	0.0710937	216	167	203	242	249	210
Fem1c	0.316115	6.09137	9.99871	0.0015665	0.0716334	803	720	748	514	494	615
Gmeb2	-0.363579	5.14363	9.99701	0.00156795	0.0716334	366	317	315	388	389	360
Tbkbp1	-0.675023	3.73582	9.99448	0.0015701	0.0716334	103	100	131	185	151	135
Clspn	0.439561	4.33169	9.99426	0.00157029	0.0716334	243	235	246	128	150	198
Ipp	0.576848	2.90826	9.97924	0.00158315	0.0721242	98	95	82	48	51	65
Sfmbt1	0.360858	5.21381	9.97684	0.00158521	0.0721242	432	412	462	258	300	347
Cfh	0.434622	6.46159	9.9693	0.00159172	0.0723107	889	961	1082	520	595	826
Mir6374	-1.37997	0.737397	9.96577	0.00159477	0.0723107	13	3	8	20	14	22
Map2k6	0.713003	2.60567	9.96484	0.00159558	0.0723107	86	66	80	24	45	57
Trim8	-0.414279	5.50938	9.96075	0.00159913	0.0723767	422	384	403	541	479	402
Gja3	-1.61319	0.266765	9.95429	0.00160475	0.0724614	5	6	6	11	19	17
Slc15a4	-0.36116	5.41586	9.95287	0.00160599	0.0724614	429	361	401	490	444	419
Ccdc14	0.557946	3.17331	9.95085	0.00160775	0.0724614	112	100	109	46	68	80
Itih2	0.68679	2.30409	9.949	0.00160937	0.0724614	54	66	63	32	32	37
Farsb	0.367155	5.46017	9.94424	0.00161354	0.0725547	529	463	483	284	312	424
Dbi	0.306523	6.781	9.93282	0.00162357	0.0729113	1228	1175	1171	793	817	962
Igsf3	-0.325855	6.18435	9.92417	0.00163122	0.073153	665	596	712	722	750	718
Sfrp2	-0.727503	2.64049	9.92196	0.00163318	0.073153	59	28	41	60	61	67
Ivns1abp	0.360687	7.7863	9.9054	0.00164795	0.073719	2500	2341	2562	1446	1536	2172
S100a11	0.390071	5.46441	9.9023	0.00165072	0.0737479	428	546	546	328	307	400
Fam84a	-0.35294	6.64887	9.89022	0.0016616	0.0741381	978	810	825	947	1061	944
Ube2o	-0.402227	5.14426	9.88722	0.0016643	0.0741633	299	327	331	406	385	328
Hcfc1	-0.308839	7.64912	9.8832	0.00166795	0.0741733	1980	1844	2014	2184	2168	2048
Rasal2	0.325716	6.14953	9.87827	0.00167242	0.0741733	746	855	820	540	519	664
Lrp2bp	2.63415	-0.170921	9.87766	0.00167298	0.0741733	7	25	5	2	3	0
Zranb1	0.35902	6.30222	9.87737	0.00167324	0.0741733	869	963	823	566	571	710
Plekha4	-0.511892	3.81269	9.87517	0.00167524	0.0741733	138	133	124	166	192	140
Hist1h2bk	-0.490652	4.98535	9.86499	0.00168453	0.0744894	272	274	246	364	345	274
Zc3h7b	-0.326412	5.87337	9.86105	0.00168815	0.0745454	633	553	582	637	691	635
Mepce	-0.395274	4.80898	9.85872	0.00169028	0.0745454	261	254	261	327	308	268
Prm1	3.50535	-1.23019	9.85261	0.00169591	0.0745454	7	5	5	0	0	1
Selenoi	0.30632	6.54688	9.85201	0.00169647	0.0745454	1093	1026	994	729	668	844
Gm12966	0.502046	6.20322	9.8519	0.00169656	0.0745454	775	960	993	456	487	788
8430408G22Rik	1.32356	0.838855	9.84635	0.00170169	0.074623	26	50	20	12	12	10
Slc25a18	5.22859	-0.231387	9.84515	0.0017028	0.074623	1	54	1	1	0	0
Cadm4	-0.760107	2.39553	9.843	0.00170479	0.074623	47	48	43	60	88	59
Klk7	-0.359679	6.80508	9.8295	0.00171735	0.0750778	789	845	910	949	1010	934
Rnf31	-0.365929	5.62652	9.82015	0.0017261	0.0753307	499	458	469	582	552	491
Fchsd1	-0.464184	4.08464	9.81404	0.00173185	0.0753307	158	119	153	155	189	182
Capn12	-0.74126	2.33761	9.81172	0.00173403	0.0753307	28	47	33	41	63	57
Clasp2	0.298577	7.01326	9.81003	0.00173563	0.0753307	1554	1420	1507	1000	968	1279
Gm12002	3.74543	-0.145923	9.80951	0.00173612	0.0753307	2	57	5	2	1	1
Zfp324	-0.433192	4.14003	9.80943	0.00173619	0.0753307	181	142	157	204	187	183
Plec	-0.385539	10.9008	9.80547	0.00173994	0.0753988	18393	19106	18559	22500	23562	18593
Stab2	0.625387	3.66908	9.80219	0.00174304	0.0754388	211	122	174	108	103	78
Hist3h2bb-ps	-0.935721	1.64766	9.79574	0.00174917	0.0755762	20	23	17	46	28	28
Zfp319	-0.436707	5.0298	9.79252	0.00175223	0.0755762	332	249	308	383	373	305
Mapkbp1	-0.316951	6.39803	9.79123	0.00175346	0.0755762	881	767	804	862	916	931
Clock	0.339219	7.77311	9.78841	0.00175616	0.0755762	2201	2485	2439	1483	1518	2034
Gm26870	-4.64436	-1.52712	9.78739	0.00175713	0.0755762	0	0	0	2	1	6
Hgs	-0.359784	6.04238	9.77373	0.00177023	0.0760424	634	576	672	794	706	633
AC133496.1	5.42823	-1.29071	9.77152	0.00177236	0.0760424	1	15	1	0	0	0
Gm27805	-1.94964	-0.152713	9.76812	0.00177564	0.0760887	3	2	4	11	8	13
Sh3bp2	-0.449856	6.21387	9.7653	0.00177836	0.0761112	722	635	678	930	797	727
Ovol1	-0.436403	5.52231	9.74499	0.00179812	0.0768081	429	301	406	422	468	471
Pex26	-0.409803	4.34196	9.73998	0.00180303	0.0768081	186	170	172	209	211	202
Eya4	0.522721	3.93838	9.73951	0.00180349	0.0768081	169	194	197	90	112	146
2310057N15Rik	-0.946555	1.59776	9.73938	0.00180362	0.0768081	20	23	17	39	31	33
Mthfr	-0.455985	6.73721	9.73722	0.00180574	0.0768081	1069	992	877	1412	1124	1022
Dclk3	-1.19635	1.41823	9.71555	0.00182715	0.0775104	15	17	17	12	43	46
Gm42571	-0.730552	2.48235	9.71487	0.00182783	0.0775104	59	40	33	66	69	59
Prr7	-1.57984	0.381788	9.71373	0.00182896	0.0775104	6	7	3	20	13	10
Gm4524	3.06582	-0.247536	9.70897	0.00183371	0.0776166	6	39	4	1	2	2
Agfg1	0.293622	7.32593	9.70359	0.00183908	0.077749	1873	1745	1815	1227	1203	1518
Gm11939	-4.80292	-1.4198	9.69401	0.00184869	0.0780599	0	0	0	0	5	5
Gm6206	0.344247	5.86611	9.6885	0.00185425	0.078199	638	686	663	426	401	571
Borcs8	-0.436546	3.97577	9.68351	0.00185929	0.0783049	151	128	139	159	156	188
Vldlr	0.640414	5.92433	9.68104	0.0018618	0.0783049	745	868	744	324	440	593
Zcchc7	0.329806	6.66549	9.67932	0.00186354	0.0783049	1156	1086	1201	713	729	1003
Fam83f	-0.417416	5.27754	9.6713	0.00187168	0.0785191	378	322	349	447	418	373
Fam193b	-0.328307	5.92879	9.66984	0.00187318	0.0785191	589	567	535	606	675	600
Skil	0.336006	7.27569	9.66735	0.00187571	0.0785305	1778	1646	1823	1111	1067	1534
Paqr8	-0.584459	2.93842	9.66022	0.00188302	0.078741	57	55	67	71	75	93
Gm12183	0.402972	7.82035	9.65382	0.00188958	0.0789202	2442	3033	2523	1544	1558	2328
Nr2c2ap	-0.714454	3.13872	9.64829	0.00189528	0.0790628	87	37	74	105	99	82
Dot1l	-0.383313	6.59482	9.63749	0.00190645	0.0794332	933	877	947	1155	1118	899
Nfix	-0.404192	7.56614	9.62863	0.00191567	0.0797215	2049	1642	1841	2259	2414	1767
Ccdc88c	-0.323648	6.23256	9.62569	0.00191874	0.0797532	751	633	809	792	787	855
Lap3	-0.305146	6.5361	9.62053	0.00192414	0.079882	955	863	944	864	1027	1145
Extl1	-0.485695	4.69219	9.61521	0.00192972	0.0799366	247	253	210	305	324	250
Stk40	-0.347195	6.30547	9.61487	0.00193008	0.0799366	798	718	677	876	797	798
Gm9761	0.409791	4.59238	9.60237	0.00194327	0.0801114	267	296	282	173	157	238
E130309D02Rik	-0.441988	4.17999	9.60141	0.00194428	0.0801114	189	128	168	200	181	203
Impact	0.356974	5.44458	9.60086	0.00194486	0.0801114	480	486	473	313	277	413
Loxl1	-0.401327	6.25883	9.60039	0.00194536	0.0801114	616	631	750	792	858	679
Krtap5-5	-3.22915	1.08486	9.59991	0.00194587	0.0801114	4	10	2	3	75	61
4930429F24Rik	4.88384	-0.423925	9.59039	0.00195599	0.0803157	1	40	2	0	0	1
Vmn2r96	-2.05228	-0.166183	9.59001	0.00195639	0.0803157	3	3	1	11	6	10
8030451A03Rik	4.46725	-0.793408	9.58723	0.00195935	0.0803157	2	29	2	1	0	0
Pitx1	-1.31991	0.617444	9.58458	0.00196218	0.0803157	7	9	9	22	15	19
Rnf41	-0.325838	5.27365	9.58228	0.00196464	0.0803157	372	378	372	415	405	429
Mov10	-0.415072	5.6753	9.58218	0.00196475	0.0803157	527	453	498	675	531	536
Rsad2	0.370821	7.33226	9.58001	0.00196707	0.080316	2446	1898	1690	1415	1227	1502
Gm43305	-0.916775	1.62299	9.57305	0.00197454	0.0805259	26	27	18	52	34	33
Zer1	-0.374372	5.21752	9.56946	0.00197841	0.0805607	351	345	374	406	439	383
Pak6	-0.391348	5.33773	9.56771	0.0019803	0.0805607	389	377	345	468	449	371
Mir22hg	0.350925	5.1838	9.56579	0.00198237	0.0805607	430	398	387	262	260	326
AC155909.1	0.61252	3.18668	9.56188	0.0019866	0.0805709	122	85	102	57	42	81
Phtf2	0.404788	5.31325	9.56125	0.00198728	0.0805709	439	502	449	273	285	380
Tnnt2	0.597268	3.20162	9.55172	0.00199762	0.0808516	114	95	123	71	66	57
Calm5	0.488941	3.87952	9.55057	0.00199887	0.0808516	177	189	180	102	118	126
Ptprf	-0.330713	8.52891	9.54554	0.00200436	0.0809278	3707	3562	3617	4071	4342	3688
Camk2d	0.352819	7.21303	9.54177	0.00200848	0.0809278	1742	1562	1865	1182	1063	1355
Olfr56	0.42379	4.59886	9.54078	0.00200956	0.0809278	303	299	315	194	162	254
Gm10699	4.66246	-1.42136	9.54028	0.00201011	0.0809278	2	6	2	0	0	0
Sox9	-0.443249	5.11477	9.53068	0.00202066	0.0811349	341	281	326	347	388	409
Cacna1i	-1.24504	0.802889	9.52863	0.00202291	0.0811349	14	10	8	14	27	27
Gm16093	3.2808	-0.815195	9.5274	0.00202427	0.0811349	3	18	4	1	0	1
Rpph1	-0.425574	12.6452	9.52708	0.00202462	0.0811349	54407	46696	51715	64538	61273	55392
Gm37159	-0.609717	4.19305	9.514	0.0020391	0.0815583	169	112	103	191	131	199
Slc2a4rg-ps	-0.57361	3.31108	9.51328	0.0020399	0.0815583	94	69	64	114	96	89
Acap2	0.309312	7.71504	9.50573	0.00204831	0.0817797	2304	2236	2541	1578	1548	1965
Ugt1a6a	0.657055	2.41953	9.50213	0.00205234	0.0817797	58	60	67	36	35	33
Gsdma3	-1.63942	0.624636	9.50196	0.00205252	0.0817797	3	3	14	19	17	20
Cope	-0.313738	5.97217	9.48848	0.00206766	0.082288	620	588	559	661	661	624
Nedd4l	0.333624	5.46501	9.48618	0.00207026	0.0822969	577	529	554	344	408	418
Ttyh2	-0.399481	4.77663	9.48331	0.0020735	0.0823311	243	240	278	310	312	266
Rbm4	-0.373726	4.57321	9.4747	0.00208325	0.082522	216	189	222	229	242	250
Irx2	-0.500912	3.94034	9.47385	0.00208422	0.082522	156	107	151	140	187	193
Abca7	-0.423917	6.26482	9.47276	0.00208545	0.082522	719	723	707	905	920	720
Phkb	0.397527	5.94449	9.46852	0.00209028	0.0826185	706	719	729	385	439	640
Trdn	0.708161	6.03411	9.46624	0.00209288	0.0826269	758	985	905	370	465	619
Il13ra1	0.350501	7.7041	9.4635	0.00209601	0.0826564	2612	2333	2132	1481	1451	2025
Tnk2	-0.441607	6.07854	9.44999	0.0021115	0.083151	625	644	618	810	850	599
Hist1h2an	-1.46335	2.96267	9.44838	0.00211336	0.083151	50	6	49	88	84	82
Gm11565	-1.84592	2.09279	9.42375	0.00214193	0.0841248	18	23	17	24	102	60
Ncapg2	0.358326	6.1441	9.42259	0.00214329	0.0841248	906	712	843	519	509	681
Myhas	5.77197	1.07249	9.42079	0.0021454	0.0841248	2	196	2	1	1	1
Tle3	-0.387085	7.44093	9.41691	0.00214993	0.0841406	1741	1533	1636	2032	2036	1590
Cavin2	0.402893	4.59555	9.41561	0.00215146	0.0841406	294	268	298	180	157	243
Bhlha9	-2.27612	0.0212732	9.41422	0.00215309	0.0841406	4	6	0	5	20	20
Dazap1	-0.351534	5.54673	9.40602	0.00216274	0.0844224	470	387	446	505	496	470
Pnpla1	-0.37705	5.58818	9.402	0.00216749	0.0845124	396	365	399	443	486	403
Mocs1	-0.388136	4.90702	9.38919	0.00218269	0.0850094	281	268	268	333	294	322
Smarca4	-0.288206	7.61397	9.37439	0.00220038	0.0856024	1912	1738	2064	2025	2033	2129
Sgcg	0.590611	3.57985	9.35273	0.00222653	0.0865224	144	139	191	76	94	110
Hopx	-0.35046	5.16866	9.34932	0.00223068	0.0865863	328	256	309	313	315	384
Neurl4	-0.349612	5.26245	9.34377	0.00223744	0.0867164	374	376	366	439	413	409
Zfp217	-0.285366	6.2454	9.34208	0.00223951	0.0867164	777	678	763	818	749	831
Hsf1	-0.377407	4.82541	9.34012	0.00224191	0.0867164	266	272	279	321	317	303
Tex12	5.51435	-1.25971	9.33837	0.00224405	0.0867164	0	17	1	0	0	0
Gm45206	-0.77843	2.74931	9.32173	0.00226452	0.0874101	62	48	37	70	89	64
Siah1a	0.369986	4.83865	9.31968	0.00226705	0.0874103	375	336	309	218	221	263
Wiz	-0.355547	5.7128	9.31245	0.00227602	0.0876583	505	471	539	603	598	512
Pkia	0.515313	5.2204	9.29922	0.00229252	0.0880227	405	483	455	212	265	365
Fgfr1	-0.359291	6.75188	9.29653	0.00229588	0.0880227	1084	953	1068	1117	1329	1072
Ptprs	-0.349041	7.47383	9.29254	0.00230088	0.0880227	1775	1696	1715	2026	2083	1725
Slc38a7	-0.469267	4.54937	9.29117	0.00230261	0.0880227	214	190	203	266	266	210
Jag2	-0.405961	6.19906	9.29057	0.00230336	0.0880227	748	717	727	889	964	708
Hdac5	-0.448824	6.49471	9.28991	0.0023042	0.0880227	846	830	842	1128	1099	800
Ppp6r1	-0.339091	7.13414	9.28873	0.00230568	0.0880227	1453	1217	1406	1646	1522	1384
Nptx1	-0.67141	2.77686	9.28862	0.00230582	0.0880227	74	38	53	89	76	67
Gm27206	6.19306	-0.932439	9.28181	0.0023144	0.088176	0	27	2	0	0	0
Slfn9	0.392603	6.23281	9.28139	0.00231493	0.088176	974	916	822	580	493	774
Fzd5	-0.39824	4.81379	9.27938	0.00231747	0.088176	294	229	265	255	343	323
Plxna4os1	4.50539	-1.38712	9.26774	0.00233225	0.0885371	4	3	2	0	0	0
Npr3	0.526609	3.93397	9.26695	0.00233326	0.0885371	175	182	195	84	127	130
Psmd3	-0.332461	6.48492	9.26465	0.00233619	0.0885371	836	814	850	970	975	838
Ell	-0.362123	4.93709	9.26387	0.00233719	0.0885371	295	269	274	335	319	300
Klf3	0.276511	8.39975	9.24962	0.00235544	0.0891308	3805	3699	3817	2760	2705	2828
Hist1h2bq	-0.62802	3.92883	9.24696	0.00235887	0.0891633	117	126	113	199	168	118
Rufy2	0.380778	4.85579	9.24108	0.00236646	0.0893525	323	351	324	204	216	263
Gm16618	5.66101	-1.32287	9.23851	0.00236977	0.0893802	1	18	1	0	0	0
Ankrd13b	-0.563107	3.34026	9.23618	0.0023728	0.0893969	87	95	85	128	126	95
Sema4d	-0.357586	6.49197	9.23378	0.00237591	0.0893972	865	771	822	1001	917	867
mt-Rnr2	-0.491618	14.8136	9.23219	0.00237797	0.0893972	190194	254324	256641	342563	262399	268953
Sppl2b	-0.49583	4.9269	9.22633	0.00238559	0.0894918	276	246	292	387	355	269
Aspscr1	-0.423355	5.35744	9.22628	0.00238566	0.0894918	405	306	397	480	459	370
Klhl21	-0.382955	4.94342	9.2242	0.00238837	0.0894965	308	289	258	326	360	301
Adss	0.387531	6.00224	9.21895	0.00239523	0.0896566	781	764	731	445	419	695
Dnm2	-0.293832	7.4627	9.2167	0.00239817	0.08967	1783	1511	1773	1851	1823	1825
Exoc8	-0.361072	4.67544	9.21237	0.00240386	0.0897779	248	231	233	265	280	266
Strn3	0.335907	6.86221	9.21055	0.00240625	0.0897779	1340	1242	1365	769	849	1176
Gm45774	3.78909	-0.749826	9.20753	0.00241022	0.0898294	3	29	4	1	1	0
Tbrg4	-0.325365	5.0085	9.19325	0.0024291	0.0903529	313	308	308	344	330	360
Hist1h2ak	-1.332	5.53716	9.19179	0.00243104	0.0903529	313	71	343	542	493	573
Rps6ka1	-0.385807	6.09067	9.19099	0.0024321	0.0903529	693	566	689	837	748	660
Angptl8	4.66963	-0.750049	9.18712	0.00243725	0.0904472	1	34	3	1	0	0
Plod1	-0.385682	5.88818	9.18349	0.00244208	0.0905295	544	453	551	681	575	529
Spen	-0.288108	7.23989	9.17385	0.00245497	0.0909101	1440	1438	1531	1614	1597	1560
Gm10229	-1.65398	4.06131	9.16361	0.00246875	0.0912345	114	137	74	140	411	366
Gatad2a	-0.329697	7.42523	9.16342	0.002469	0.0912345	1589	1581	1756	1937	1876	1659
Prr12	-0.536231	5.68934	9.15419	0.00248149	0.0915981	512	455	524	709	731	458
Men1	-0.417699	4.36616	9.15074	0.00248618	0.0916735	170	165	211	211	231	204
Syvn1	-0.346226	5.49107	9.14331	0.0024963	0.0917219	447	417	387	488	483	437
Gm43422	0.585472	2.61533	9.14156	0.00249868	0.0917219	86	67	87	47	40	55
Szt2	-0.375416	6.53701	9.14113	0.00249927	0.0917219	917	885	870	1113	1089	856
Fmo2	0.48674	4.40621	9.14073	0.00249981	0.0917219	222	188	221	116	135	149
Dgat2l6	0.44506	3.85347	9.14005	0.00250074	0.0917219	177	144	180	104	116	106
Stag1	0.317342	7.08545	9.1265	0.00251934	0.0923064	1611	1564	1624	1034	985	1422
Zfp608	0.418404	4.62495	9.1241	0.00252264	0.0923297	330	280	323	165	227	228
Gtpbp6	-0.718809	3.91458	9.11799	0.00253108	0.0924639	141	71	163	202	196	143
Bcr	-0.304187	5.85065	9.11672	0.00253283	0.0924639	610	529	602	625	642	638
H2-Q7	-0.477252	6.81243	9.11563	0.00253435	0.0924639	1094	889	1090	1477	1168	1128
Krt39	-1.31885	2.71104	9.11372	0.00253699	0.0924639	41	44	50	35	136	131
Spata2	-0.407467	4.48958	9.10768	0.00254538	0.0926723	215	190	186	250	231	213
Gtpbp4	0.394603	5.95477	9.10233	0.00255284	0.0928463	731	691	733	406	407	655
Gm14137	-0.527932	3.7962	9.09952	0.00255677	0.0928916	109	132	116	125	185	147
Hist1h2ae	-0.989749	3.257	9.09738	0.00255976	0.0929028	91	25	63	110	97	106
Ccdc97	-0.371789	5.08078	9.09377	0.00256482	0.0929506	331	340	299	403	367	342
AC153874.1	-2.14882	-0.45502	9.0926	0.00256645	0.0929506	3	1	3	4	11	14
Itga1	0.347014	5.99125	9.08293	0.00258006	0.093346	752	672	798	429	488	641
Tlnrd1	-0.473626	4.48169	9.07953	0.00258487	0.0934222	194	197	202	281	238	209
AC123705.3	1.21279	1.1014	9.07546	0.00259062	0.0935172	21	23	35	12	9	9
Ntf3	1.00881	1.02747	9.07227	0.00259514	0.0935172	31	27	24	14	10	12
Mta1	-0.398652	5.14685	9.07163	0.00259605	0.0935172	402	321	319	423	421	370
Gm26244	-0.357242	6.91495	9.07005	0.0025983	0.0935172	542	529	475	574	588	596
Man2c1	-0.350871	5.90855	9.06615	0.00260384	0.0936194	573	591	511	658	662	571
Tob2	-0.392081	5.95409	9.06286	0.00260854	0.093691	563	550	535	696	667	547
Gm7298	-0.42421	5.56922	9.05916	0.00261382	0.0936979	545	347	424	458	538	569
Gm23804	-0.342274	6.96949	9.05893	0.00261415	0.0936979	557	533	489	548	579	654
Iigp1	0.370532	9.77048	9.05243	0.00262346	0.0939293	11027	10311	10745	6584	6041	9597
Mapk8	0.326708	5.44884	9.05064	0.00262603	0.0939293	472	477	455	286	316	396
Akirin1-ps	3.83435	-1.17121	9.04672	0.00263167	0.0940339	4	15	2	0	0	1
Osbpl5	-0.337803	6.83941	9.03693	0.0026458	0.0942951	1223	1151	1034	1311	1331	1168
Gm15741	6.24069	-1.00834	9.03637	0.0026466	0.0942951	2	28	0	0	0	0
Smc3	0.375548	6.4122	9.036	0.00264715	0.0942951	944	941	1036	562	579	874
Id4	-0.511641	4.25441	9.03322	0.00265118	0.0943416	142	136	148	125	181	237
Rdh11	0.302232	5.69723	9.03105	0.00265432	0.0943564	635	609	659	418	452	502
Aste1	0.468122	3.74572	9.02873	0.00265769	0.0943792	148	161	147	91	80	123
Gm37677	0.433234	4.10544	9.02133	0.00266848	0.0946498	190	217	194	107	129	161
Sept9	-0.348406	6.82249	9.01931	0.00267142	0.0946498	1117	1019	1117	1359	1204	1095
Sept1	-0.58923	3.7762	9.01788	0.00267351	0.0946498	126	104	125	176	166	129
Enc1	-0.366236	4.79756	9.00076	0.00269868	0.0954434	277	268	272	297	304	335
Banp	-0.445609	4.18672	8.99846	0.00270207	0.0954659	169	136	178	206	194	182
Itgb4	-0.381407	7.80334	8.99252	0.00271087	0.0955364	2630	2055	2058	2823	2659	2260
D130019J16Rik	-0.710989	2.50215	8.99024	0.00271425	0.0955364	38	39	43	38	54	84
1110065P20Rik	-0.74784	2.45158	8.98891	0.00271622	0.0955364	53	18	42	55	55	58
Gdpd5	-0.462277	3.96769	8.98812	0.0027174	0.0955364	136	139	148	147	200	170
Gp1ba	3.10018	-0.172706	8.98781	0.00271786	0.0955364	5	43	2	2	1	2
Txlnb	0.630426	4.78084	8.98377	0.00272388	0.0956508	301	368	407	161	188	274
Gm8228	0.59252	2.92935	8.96973	0.0027449	0.0962002	80	106	98	49	49	70
Gm29170	0.610122	2.42259	8.9696	0.00274508	0.0962002	60	56	68	35	32	40
Carm1	-0.395597	5.66249	8.96519	0.00275171	0.0963287	503	383	512	610	499	516
Urb1	-0.32573	5.16331	8.96209	0.00275639	0.0963287	349	309	360	371	383	377
Enah	0.298269	7.29794	8.96141	0.00275743	0.0963287	1718	1593	1615	1056	1131	1382
Gm45457	0.84406	1.79921	8.9575	0.00276333	0.0963287	34	53	36	19	17	25
Rab2a	0.295554	6.55958	8.95702	0.00276406	0.0963287	1058	1005	1031	671	702	873
Aldh2	-0.336655	5.77129	8.95429	0.00276819	0.0963287	494	492	533	538	609	553
Gm44777	-0.792915	2.24772	8.95426	0.00276823	0.0963287	38	20	30	37	40	59
Gpr82	3.01072	0.40984	8.95194	0.00277175	0.0963545	3	66	13	4	1	4
Ephb2	-0.470126	3.75758	8.94695	0.00277933	0.096521	108	112	117	132	151	131
Fank1	4.67277	-1.32079	8.93878	0.00279179	0.0968254	1	8	1	0	0	0
Qsox1	-0.381338	5.80324	8.93754	0.00279369	0.0968254	517	461	519	599	623	499
Nod1	-0.312798	6.72638	8.93541	0.00279694	0.0968413	1038	939	1033	1198	1082	1026
B4galnt3	-0.478636	3.63314	8.93087	0.00280392	0.0969858	115	89	134	135	148	134
Gm43300	0.533744	3.46386	8.92506	0.00281284	0.0971644	137	151	132	71	78	110
Enpp4	0.412448	4.45998	8.92386	0.00281469	0.0971644	306	242	244	149	163	218
Pear1	-0.429207	4.0646	8.92148	0.00281836	0.097194	145	172	147	188	185	182
Pak4	-0.381718	5.06237	8.91501	0.00282836	0.0973687	311	315	311	363	397	320
Trnt1	0.388747	5.20987	8.91432	0.00282943	0.0973687	478	438	409	249	271	384
Srsf11	0.31763	7.47443	8.9115	0.00283381	0.0973687	2041	1824	2101	1243	1266	1764
Inhbb	-0.402416	4.17885	8.91094	0.00283467	0.0973687	161	144	162	176	197	174
Chid1	-0.38779	4.80413	8.90297	0.00284707	0.0976978	277	240	253	312	310	269
Cenpa	-0.417993	4.93591	8.90009	0.00285156	0.097755	285	233	281	323	303	320
Prpf38a	0.367097	5.15476	8.89509	0.00285938	0.0978699	386	411	401	267	238	323
Gm10305	0.996028	1.04688	8.89433	0.00286057	0.0978699	28	26	25	12	11	12
Rfx3	0.418242	4.31128	8.88861	0.00286955	0.0980513	234	231	266	133	148	207
Nosip	-0.395587	5.03504	8.88735	0.00287154	0.0980513	333	235	322	351	361	322
Pelp1	-0.414795	5.00902	8.8779	0.00288644	0.0983992	299	296	294	387	364	296
Nupl2	0.61004	3.3626	8.87728	0.00288741	0.0983992	103	142	125	44	76	97
Bop1	-0.353133	5.4226	8.87481	0.00289132	0.0984357	367	406	425	486	457	412
Ppm1l	0.368115	5.00437	8.87137	0.00289677	0.0985245	384	376	324	214	261	272
Fbxl19	-0.515464	5.06261	8.86949	0.00289976	0.0985291	316	267	289	391	418	288
Gm15789	1.94508	0.555037	8.86759	0.00290278	0.0985352	16	54	13	11	4	4
Slc27a6	-1.00156	1.97653	8.86417	0.00290822	0.0985691	24	30	31	22	60	71
Bicdl2	-0.435592	3.83763	8.86339	0.00290947	0.0985691	122	134	120	129	167	156
Git1	-0.341967	6.53092	8.85598	0.00292131	0.0988733	874	874	908	1041	1044	891
Bcl9l	-0.504271	6.71851	8.85131	0.00292879	0.0989015	1138	904	1010	1402	1436	962
Dopey2	-0.320544	6.57466	8.84976	0.00293128	0.0989015	923	811	984	1062	1005	933
Dbndd1	6.79037	-0.667087	8.84504	0.00293887	0.0989015	1	42	1	0	0	0
Gm12352	-0.726871	2.69987	8.84438	0.00293993	0.0989015	61	28	52	64	66	77
Gm11567	-1.53639	2.95086	8.84318	0.00294187	0.0989015	48	60	24	40	175	128
Ap3m1	0.340324	5.93096	8.84121	0.00294503	0.0989015	655	626	706	413	394	595
Sufu	-0.37899	4.69047	8.8401	0.00294682	0.0989015	240	241	228	278	285	254
Mylip	-0.337458	5.6087	8.83971	0.00294745	0.0989015	497	375	414	457	454	532
Pnpla6	-0.321568	5.29279	8.83947	0.00294785	0.0989015	371	339	404	403	421	410
Dpp9	-0.357711	5.73533	8.83253	0.00295907	0.0991524	503	509	498	587	597	529
Hyal2	-0.376326	4.6392	8.83131	0.00296106	0.0991524	229	234	228	281	252	263
Fam104a	-0.434445	4.1152	8.8225	0.00297539	0.099536	165	126	169	203	175	172
Tyrp1	-1.10864	1.81409	8.82063	0.00297844	0.0995419	17	25	19	14	44	61
Cdan1	-0.409096	4.42447	8.81793	0.00298284	0.0995929	218	177	172	234	205	229
Ddr1	-0.454125	6.7249	8.81052	0.00299499	0.0999021	1080	985	904	1248	1375	959
Ctns	-0.347511	4.64703	8.80448	0.00300492	0.100137	257	211	225	249	254	280
Gna11	-0.351541	5.61887	8.79947	0.00301319	0.10027	446	486	443	550	519	486
Dnah9	5.79757	-1.23001	8.79856	0.00301469	0.10027	1	20	1	0	0	0
Brpf3	-0.358731	5.20171	8.79348	0.00302309	0.100453	381	357	297	395	398	384
Arhgap9	-0.467734	4.90134	8.77411	0.00305535	0.101374	298	237	264	378	314	283
Gm44570	6.42017	-0.909263	8.77181	0.00305922	0.101374	2	32	0	0	0	0
Mocs2	0.376766	5.32593	8.77056	0.00306132	0.101374	447	465	493	260	308	398
Gm12227	6.19493	-1.00789	8.76931	0.00306342	0.101374	1	28	0	0	0	0
Sppl3	-0.345372	6.83863	8.76809	0.00306547	0.101374	1160	854	1095	1149	1246	1091
Atad1	0.292897	6.35092	8.7638	0.00307268	0.101417	880	908	913	628	568	770
Olfr1444	4.50349	-1.45592	8.76252	0.00307483	0.101417	2	2	5	0	0	0
Rapgef1	-0.320312	7.2024	8.76209	0.00307556	0.101417	1483	1386	1502	1670	1713	1437
Znhit3	-0.601701	2.58686	8.75814	0.00308224	0.101532	58	35	52	65	68	62
Gm25911	-0.928535	3.51372	8.7551	0.00308737	0.101532	50	67	85	146	79	117
Myo5a	0.321063	8.10642	8.75439	0.00308858	0.101532	3005	2993	3177	1814	2056	2692
Zdhhc6	0.33959	5.58125	8.75309	0.00309077	0.101532	482	576	549	367	327	439
AC152949.3	-1.76167	-0.209904	8.7507	0.00309483	0.101569	3	3	3	10	8	10
Mmel1	4.92798	-1.56628	8.74761	0.00310008	0.101633	2	9	1	0	0	0
Pcbp1	-0.352335	6.58416	8.7456	0.00310349	0.101633	891	832	932	1120	990	883
Gm37033	-0.366846	5.69406	8.7439	0.00310639	0.101633	494	419	485	563	533	498
Fgf2	0.419221	4.23139	8.74265	0.00310852	0.101633	218	226	196	120	130	177
Golga4	0.328192	7.85838	8.73748	0.00311735	0.101769	2550	2627	2721	1550	1716	2362
Sms	0.440586	3.70045	8.73524	0.00312117	0.101769	133	152	162	90	93	110
Rnase2b	-0.56835	3.90495	8.73506	0.00312149	0.101769	85	79	104	146	109	96
Mr1	0.471526	4.20364	8.73193	0.00312685	0.101848	203	202	244	118	117	183
Gm44249	1.48797	0.775129	8.72574	0.00313749	0.1019	14	42	26	11	5	10
Dstn	0.32282	8.48055	8.72487	0.00313899	0.1019	4066	3975	3866	2567	2458	3483
Klhl7	0.399687	4.87681	8.72431	0.00313994	0.1019	325	329	355	179	214	290
Enox2	0.420281	4.42818	8.72415	0.00314023	0.1019	273	255	253	155	143	223
Cdc42bpb	-0.303764	6.85145	8.71642	0.00315356	0.102237	1161	952	1197	1239	1196	1179
Calu	0.32815	7.80282	8.71305	0.00315941	0.10233	2351	2467	2621	1483	1586	2233
Wnk2	-0.476451	3.80631	8.70918	0.00316612	0.102395	143	130	133	157	191	152
Krtap4-6	-1.45321	2.47293	8.70688	0.00317011	0.102395	41	44	19	38	129	87
Scarb1	-0.400742	5.03335	8.70679	0.00317026	0.102395	329	260	305	358	353	333
Chd9	0.309282	7.29787	8.69312	0.00319414	0.10307	1717	1661	1912	1121	1144	1545
Gm6977	1.51029	2.74028	8.68528	0.0032079	0.103417	63	223	59	44	28	37
Gm37140	0.656747	2.3532	8.68335	0.0032113	0.103431	61	74	65	31	35	47
Slc39a8	-0.639211	3.98942	8.67938	0.0032183	0.103558	129	127	130	104	211	222
Pkn1	-0.713374	6.76974	8.67772	0.00322124	0.103558	1075	574	1009	1469	1273	1079
Zfp609	-0.29506	6.02421	8.67584	0.00322456	0.103569	627	618	656	689	686	694
Gm44283	0.591535	3.8421	8.67133	0.00323255	0.103639	160	190	219	98	114	124
Fam210a	0.446963	5.64871	8.67105	0.00323304	0.103639	467	678	552	315	329	473
Rbm39	0.313099	8.37234	8.6695	0.00323579	0.103639	4007	3481	3908	2428	2396	3363
Terc	-0.717118	2.21631	8.66785	0.00323873	0.103639	34	28	33	53	35	51
Gm44093	-0.876382	1.28223	8.65853	0.00325533	0.104075	17	19	16	28	31	26
Extl3	-0.327419	6.31627	8.65578	0.00326026	0.104136	807	724	771	905	861	788
Sgk1	0.28979	6.55234	8.65378	0.00326384	0.104154	1176	1027	1136	768	790	867
Gnl3	0.366756	5.44048	8.65191	0.00326718	0.104165	449	515	478	277	304	419
Adar	-0.321929	7.46756	8.64688	0.00327623	0.104306	1921	1470	1796	2052	1890	1781
Mfsd7c	0.965807	1.60327	8.645	0.0032796	0.104306	28	47	24	13	17	15
Mlxip	-0.294024	6.263	8.64426	0.00328094	0.104306	784	714	720	816	790	805
Gm5431	0.361421	5.81247	8.64274	0.00328367	0.104306	710	614	633	467	367	522
Ahsa2	0.482536	4.06268	8.63802	0.00329218	0.104472	205	150	228	112	108	151
Rps6ka5	0.41248	4.47764	8.63579	0.00329623	0.104472	239	226	286	153	154	195
Vps41	0.361521	6.40195	8.63483	0.00329795	0.104472	979	927	1035	592	556	901
Gprc5b	-0.501014	4.18244	8.62765	0.00331098	0.104691	154	126	163	172	179	206
Cish	-0.428123	4.91715	8.62741	0.00331142	0.104691	352	211	273	328	326	341
Mfap3l	0.306529	6.72029	8.62603	0.00331392	0.104691	1138	1161	1093	738	736	974
Dlg2	0.316193	5.33256	8.62306	0.00331934	0.104699	442	413	429	307	271	339
Atp5f1	0.302319	6.12497	8.62257	0.00332022	0.104699	759	829	717	547	493	626
Cdadc1	0.433659	4.57999	8.62042	0.00332414	0.104727	280	251	265	142	145	240
Dsc3	0.317776	9.8842	8.61703	0.00333034	0.104827	11180	11017	10382	6872	6979	9511
Gm37420	0.450165	4.7161	8.60953	0.00334408	0.105085	273	290	338	168	172	249
Prickle3	-0.345171	4.98379	8.60925	0.00334459	0.105085	302	253	284	333	306	305
Mss51	0.947583	4.03944	8.60386	0.00335451	0.105301	198	298	238	86	107	149
Cdh2	0.522027	3.25435	8.59825	0.00336487	0.105413	124	94	138	61	76	83
Nos3	-0.596634	3.9784	8.59604	0.00336896	0.105413	185	94	154	211	207	157
Spsb4	-1.11127	0.871267	8.5959	0.00336921	0.105413	10	9	10	16	22	18
Gm42047	0.433119	4.75085	8.59533	0.00337025	0.105413	339	320	252	229	169	201
Cep164	-0.373902	5.21946	8.58418	0.00339097	0.105965	377	311	362	431	421	349
Maml3	-0.347678	5.48508	8.57933	0.00340001	0.106152	436	412	405	429	525	459
Gm9256	0.447038	3.38611	8.57732	0.00340377	0.106173	129	115	129	69	85	89
Srgn	0.315593	7.09801	8.57466	0.00340874	0.106232	1652	1437	1542	1194	952	1156
Nisch	-0.300403	7.85062	8.57147	0.00341472	0.106323	2237	2045	2305	2558	2389	2223
Shh	-2.94455	-1.13887	8.5675	0.00342216	0.106419	0	1	1	5	8	3
Gm44986	2.36388	0.292187	8.56655	0.00342395	0.106419	10	45	3	3	2	5
Plekhm2	-0.369632	5.94358	8.56377	0.00342919	0.106486	631	571	577	735	719	574
Arhgef19	-0.560734	4.03493	8.55913	0.00343794	0.10659	134	152	127	197	201	140
Trmt2b	0.353469	4.54479	8.55873	0.00343869	0.10659	261	266	265	195	176	179
AU019823	0.369635	4.53229	8.5525	0.00345048	0.106695	252	275	270	155	173	222
Mapk8ip3	-0.303982	6.66914	8.55234	0.00345078	0.106695	1027	949	986	1145	1071	1020
Esyt1	-0.354955	7.55659	8.55205	0.00345133	0.106695	1947	1557	1928	2214	2031	1886
Gm37376	6.30436	1.84819	8.5457	0.00346339	0.10694	2	368	1	0	2	2
AC153856.6	2.05125	-0.307371	8.54463	0.00346543	0.10694	10	13	6	0	2	4
Sestd1	0.303947	5.90181	8.53512	0.00348358	0.107324	647	663	707	452	425	580
C77370	0.975414	1.3656	8.53487	0.00348406	0.107324	30	27	25	10	9	18
Adgrl4	0.448299	3.84758	8.52858	0.00349613	0.107434	184	156	182	107	87	147
Msmo1	0.30061	6.56694	8.52839	0.00349649	0.107434	1044	1040	1094	674	800	819
Miga2	-0.391255	5.13886	8.52816	0.00349693	0.107434	316	325	319	386	407	320
Procr	-0.531929	3.22378	8.5209	0.0035109	0.107767	97	70	76	82	102	129
Gm28192	3.16625	-0.815907	8.5076	0.00353666	0.108422	5	25	3	1	1	1
Scaper	0.346691	5.7309	8.50509	0.00354154	0.108422	655	603	666	388	394	569
Wdr43	0.340515	6.33619	8.50505	0.00354162	0.108422	896	928	903	562	535	831
Gm37760	0.386314	4.29491	8.50158	0.00354839	0.108533	249	204	217	150	143	162
Ifi206	0.375723	6.52547	8.49666	0.003558	0.108731	1113	1027	1150	683	616	968
Rabl3	0.437207	3.78724	8.4901	0.00357084	0.109027	154	155	179	115	94	111
Sec62	0.330722	6.71225	8.48713	0.00357668	0.109109	1093	1062	1247	702	698	1017
Prkg1	0.571609	3.16944	8.47585	0.00359891	0.109617	123	113	109	58	60	89
Gucy1b3	0.696609	2.07688	8.47548	0.00359965	0.109617	61	43	53	29	21	36
Smurf1	-0.301129	5.94393	8.47197	0.0036066	0.109658	584	617	593	693	626	642
Mgea5	0.293593	7.57436	8.4716	0.00360735	0.109658	2232	1834	2291	1393	1405	1819
Cherp	-0.443855	5.59514	8.4673	0.00361588	0.109743	503	332	497	626	492	478
Zmym1	-0.511576	3.68641	8.46701	0.00361646	0.109743	115	66	120	127	107	147
Rnf32	2.02841	1.02985	8.46528	0.0036199	0.109751	17	88	17	8	7	12
Gm43633	-0.651213	2.19043	8.46272	0.00362499	0.109779	38	32	31	54	40	47
Tctn2	-0.603508	2.89712	8.46064	0.00362914	0.109779	62	56	70	82	79	93
Actn1	-0.306617	6.57893	8.46003	0.00363036	0.109779	921	858	1007	971	947	1147
Pik3ca	0.29781	6.80926	8.45576	0.0036389	0.109942	1246	1241	1345	835	815	1133
Gtf2h1	0.338829	5.64893	8.44978	0.00365088	0.110208	608	533	603	376	344	510
Akap12	0.39972	4.50874	8.44526	0.00365996	0.110322	258	256	276	136	177	221
Gm6485	0.424389	5.62801	8.44401	0.00366248	0.110322	509	655	704	398	327	521
Gtf3c3	0.363504	5.17167	8.44314	0.00366423	0.110322	433	397	412	235	259	368
Cpsf1	-0.299659	5.9126	8.43744	0.00367573	0.110572	597	579	598	631	644	663
Otud6b	0.371436	5.15069	8.42704	0.00369681	0.111028	420	417	387	259	234	352
Gm38123	4.51537	-1.52802	8.4268	0.0036973	0.111028	2	5	2	0	0	0
Twist2	-0.653709	2.5346	8.42515	0.00370066	0.111033	46	25	50	62	46	61
Nppc	-2.26734	-0.38414	8.42348	0.00370406	0.111038	2	0	3	3	7	13
Iqce	-0.405952	4.49841	8.41553	0.00372029	0.111428	205	228	208	288	232	233
Brd7	0.301824	6.02586	8.40506	0.00374178	0.111944	751	698	780	468	506	637
Fam102a	-0.352361	5.82134	8.404	0.00374396	0.111944	494	517	523	635	585	512
Dyrk1b	-0.516963	4.11451	8.40222	0.00374762	0.111957	151	160	168	211	232	162
Gm17230	6.79231	-0.667219	8.39909	0.00375408	0.112053	0	43	1	0	0	0
Tmem229b	-0.361096	6.08712	8.39474	0.00376308	0.112225	590	581	651	717	735	616
Krtap6-1	-1.59665	3.46496	8.39224	0.00376827	0.112283	83	93	47	98	306	196
Rangap1	-0.317261	6.16244	8.38936	0.00377423	0.112364	668	614	677	776	724	658
Sbf2	0.29307	6.86683	8.3809	0.00379184	0.112697	1358	1300	1368	859	870	1205
Rbm41	0.433455	4.11062	8.38085	0.00379195	0.112697	212	195	206	109	121	175
Cfl2	0.318729	6.12061	8.37712	0.00379974	0.112823	749	783	767	516	495	632
Gm43428	-1.38994	0.639634	8.37571	0.00380269	0.112823	6	13	7	9	22	31
Sfxn3	-0.335576	5.92082	8.37302	0.00380832	0.112853	622	531	609	687	684	593
Sh3bp1	-0.368064	5.99252	8.37212	0.00381021	0.112853	656	517	609	753	694	580
Mfsd4a	3.00512	3.72097	8.36857	0.00381766	0.112977	50	1052	62	45	45	42
Eng	-0.37892	6.43319	8.36614	0.00382277	0.113004	937	732	850	1066	991	829
Ptprcap	-0.558575	3.42776	8.36503	0.0038251	0.113004	74	90	100	132	104	109
Akna	-0.473365	6.4416	8.36262	0.00383018	0.113057	747	699	909	1139	904	841
Eml6	0.57056	3.33924	8.35633	0.00384347	0.113353	105	174	122	86	67	88
Gm26788	7.79452	2.40427	8.3545	0.00384733	0.11337	4	562	0	0	1	1
Zc3h10	-0.593336	3.32557	8.34852	0.00386001	0.113563	115	65	73	112	123	102
Ccl9	0.339192	6.30262	8.34832	0.00386044	0.113563	914	756	838	586	498	680
AC158603.2	-2.57615	0.222189	8.34662	0.00386405	0.113573	2	7	0	3	20	28
Cavin1	-0.33357	7.68371	8.34085	0.00387635	0.113748	1923	1972	1953	2259	2348	1903
Rfx2	-0.416748	4.51656	8.34075	0.00387657	0.113748	203	200	206	279	207	235
Glmp	-0.389688	5.55097	8.33524	0.00388832	0.113907	435	394	437	542	501	421
Gm28884	-4.30867	-1.56461	8.33513	0.00388856	0.113907	0	0	0	2	1	4
Ube4b	-0.317534	6.79232	8.32788	0.00390411	0.114196	1033	819	1165	1107	1108	1111
Coch	0.409823	6.88003	8.32745	0.00390504	0.114196	1423	1422	1461	774	933	1189
Hist1h2bc	-0.374795	5.83962	8.32552	0.00390919	0.114221	492	487	490	641	555	487
Gm10179	0.640335	2.40886	8.32382	0.00391286	0.114232	65	79	69	29	37	56
Whrn	-0.66534	2.3672	8.31803	0.00392536	0.114457	47	37	40	46	63	66
Gm38155	7.4979	-0.204718	8.31717	0.0039272	0.114457	1	70	1	0	0	0
Dnajb13	3.37478	-0.089342	8.31461	0.00393274	0.114523	1	55	5	2	2	1
Rrh	1.53616	0.197319	8.30831	0.0039464	0.114678	13	21	9	4	4	5
Nkd1	-0.638574	2.15724	8.30775	0.00394763	0.114678	42	48	35	52	65	56
Zfp2	0.709632	2.07582	8.30597	0.0039515	0.114678	49	64	54	21	31	39
Gm10052	0.378197	6.06339	8.30525	0.00395307	0.114678	695	796	815	470	426	694
Bbs12	0.65901	2.66001	8.30453	0.00395463	0.114678	71	75	84	30	40	60
Gm37496	0.797658	1.56872	8.30209	0.00395996	0.114736	35	38	41	19	23	16
Nectin2	-0.404958	4.41903	8.29339	0.00397895	0.115115	206	205	202	266	231	222
Barx2	-0.423469	4.32998	8.29283	0.00398018	0.115115	178	165	156	168	211	216
Ccdc85b	-0.661452	2.27562	8.29154	0.00398303	0.115115	42	26	38	50	45	54
Lrrtm2	3.37809	1.65776	8.28371	0.00400023	0.115436	11	238	13	3	9	11
Fabp4	0.414917	5.9355	8.28346	0.00400078	0.115436	776	632	857	395	505	613
Clk3	-0.350382	6.37967	8.27887	0.0040109	0.115632	836	583	864	820	897	855
Gm7809	0.396058	5.62474	8.27454	0.00402048	0.115811	539	607	578	302	346	527
Aftph	0.311093	7.29535	8.2713	0.00402768	0.115922	1843	1716	1730	1123	1105	1581
Blzf1	0.318298	5.49095	8.26422	0.0040434	0.116256	480	499	482	356	300	387
Ppp1r18	-0.377947	5.93583	8.2619	0.00404858	0.116256	613	530	575	763	627	581
Micall1	-0.491411	6.43484	8.25982	0.00405321	0.116256	865	460	842	883	928	872
Nampt	0.335557	8.05828	8.25726	0.00405892	0.116256	3061	3034	3335	2222	1758	2693
Glp2r	4.0683	-0.587528	8.25716	0.00405915	0.116256	2	38	2	0	0	2
Abcc9	0.482821	5.31574	8.25555	0.00406277	0.116256	432	483	584	250	345	360
Gm16153	2.02127	0.321822	8.25554	0.00406278	0.116256	15	49	5	5	6	4
Ccng1	0.342716	6.52728	8.25258	0.00406942	0.116283	1025	1000	1040	686	563	912
Megf10	0.493621	3.37619	8.25178	0.0040712	0.116283	121	137	137	67	82	101
Pop4	0.406089	4.2311	8.25063	0.00407379	0.116283	219	216	224	122	144	177
Ndnf	0.541287	3.27385	8.24359	0.00408961	0.116425	102	114	127	52	72	86
Iffo1	-0.400347	3.86887	8.24325	0.00409038	0.116425	142	113	144	159	151	157
Far2	0.314718	7.53706	8.24297	0.00409102	0.116425	2590	2239	2421	1407	1760	2024
Pomgnt1	-0.351978	4.96395	8.24244	0.00409221	0.116425	301	277	296	323	363	301
Gm43660	3.15653	0.899229	8.237	0.00410449	0.116678	13	111	5	6	1	6
Snupn	0.625883	2.71227	8.23403	0.00411121	0.116773	84	82	81	27	47	69
Dtna	0.629525	3.89347	8.23119	0.00411765	0.116845	165	179	204	65	98	155
Lockd	-0.561255	2.88997	8.22995	0.00412048	0.116845	68	46	52	63	68	87
Aldh6a1	0.331597	5.49504	8.22844	0.00412391	0.116846	519	495	541	313	364	423
Grk6	-0.305117	6.18458	8.22496	0.00413182	0.116919	727	689	706	780	798	744
Ltv1	0.447159	4.9084	8.22312	0.00413601	0.116919	321	363	384	191	195	316
Dgkq	-0.419729	5.47512	8.22286	0.0041366	0.116919	453	275	432	468	481	418
Taf1c	-0.454143	4.2568	8.21851	0.00414652	0.117104	178	149	196	235	222	175
Krtap29-1	-2.47304	-0.270537	8.21585	0.00415261	0.11718	2	2	2	2	21	8
Gm37666	0.692081	2.06377	8.21131	0.004163	0.117334	49	49	62	27	25	36
Abcb7	0.360232	5.66842	8.21018	0.0041656	0.117334	555	584	589	335	355	514
Gm3250	-2.50793	-0.084965	8.20877	0.00416884	0.117334	3	2	3	1	16	26
Rbm25	0.290153	8.02246	8.20755	0.00417163	0.117334	2958	2767	3035	1963	1852	2578
AC115863.1	-0.708894	2.13755	8.20482	0.00417792	0.117416	40	21	33	45	52	39
Mknk1	-0.341141	5.33645	8.19746	0.0041949	0.117798	405	316	422	444	420	417
Rasl2-9	4.346	-1.56554	8.19438	0.00420202	0.117836	2	3	3	0	0	0
Spryd7	0.344906	5.39207	8.19392	0.00420309	0.117836	491	462	426	282	300	386
Rab9	0.341116	4.85209	8.18891	0.00421472	0.118067	332	331	332	217	204	279
Pald1	-0.449821	3.80952	8.1848	0.00422428	0.118239	120	133	127	149	172	139
Fbrsl1	-0.398195	5.37996	8.18192	0.004231	0.118331	432	329	408	501	476	380
Slc9a3r1	-0.377694	5.91912	8.17931	0.00423708	0.118406	579	518	560	724	648	526
Elp4	0.450185	3.98942	8.17585	0.00424518	0.118536	188	189	175	92	109	160
Acsl4	0.314544	6.62684	8.17418	0.00424909	0.11855	1075	1181	1172	701	752	1011
Mxd4	-0.370752	6.63815	8.17097	0.00425661	0.118617	1016	819	957	1012	1260	908
Atl2	0.297815	6.40323	8.17023	0.00425835	0.118617	905	943	952	586	631	816
Gata3	-0.290644	5.93275	8.16749	0.00426478	0.118701	645	579	577	654	660	638
Itgal	-0.456632	6.11203	8.16533	0.00426986	0.118747	600	516	717	829	670	726
Pum3	0.353538	5.67042	8.15306	0.00429886	0.119317	545	546	654	335	368	517
Selenot	0.318682	7.19883	8.15256	0.00430003	0.119317	1633	1621	1638	1090	965	1451
Crocc	-0.519893	3.25859	8.15228	0.0043007	0.119317	93	85	84	120	123	89
Scaf1	-0.400602	5.84468	8.14519	0.00431756	0.119538	542	527	589	709	706	513
Pmpcb	0.295701	5.42583	8.14349	0.0043216	0.119538	514	477	528	350	332	419
Bahcc1	-0.386505	5.14456	8.14311	0.0043225	0.119538	351	345	365	425	461	338
Rapgef4os1	5.15361	-1.52874	8.14088	0.00432782	0.119538	1	12	1	0	0	0
Jak2	0.306643	7.54786	8.13811	0.00433445	0.119538	2163	2060	2284	1369	1373	1959
R3hdm4	-0.451704	5.64947	8.13772	0.00433537	0.119538	533	335	489	609	556	467
Rnf26	-0.4273	4.55932	8.13751	0.00433587	0.119538	204	164	232	270	237	205
Pigv	-0.42731	4.01957	8.13734	0.00433628	0.119538	161	146	136	177	197	153
Ifi27	0.354067	4.53031	8.12712	0.00436081	0.119886	273	295	268	179	205	197
Iws1	0.312676	6.38266	8.12671	0.00436177	0.119886	972	916	969	581	632	840
Gda	0.28415	7.66235	8.12649	0.00436231	0.119886	2350	2206	2115	1587	1389	1909
Spint2	-0.308967	5.5059	8.12494	0.00436605	0.119886	392	425	411	431	475	444
Kif18b	-0.442954	3.91357	8.12487	0.00436622	0.119886	158	114	140	184	163	148
Ranbp2	0.295477	8.72675	8.11962	0.00437887	0.120138	4870	4809	4974	3313	3082	4264
Larp1b	0.339811	4.86582	8.11428	0.00439179	0.120397	326	307	320	196	203	272
Ttc37	0.29748	6.59897	8.09939	0.004428	0.121294	1077	1079	1044	686	685	955
Btf3l4	0.387259	4.27931	8.09763	0.00443233	0.12131	200	236	206	139	137	161
Hspd1-ps3	0.420091	5.46578	8.09628	0.00443562	0.12131	477	545	509	257	313	456
Atp13a2	-0.387076	7.06116	8.09116	0.00444816	0.121497	1241	1257	1295	1642	1481	1256
Ern1	-0.283179	6.10806	8.09064	0.00444945	0.121497	634	627	637	675	677	698
Rab30	0.332076	4.77802	8.08542	0.00446229	0.121751	333	319	321	210	213	265
Rfx1	-0.384921	4.79901	8.07342	0.00449193	0.122416	271	239	264	339	294	260
Pnkp	-0.425404	4.63544	8.07269	0.00449374	0.122416	222	250	220	313	278	231
Rlf	0.301926	6.54689	8.07094	0.00449808	0.122438	1029	1000	1062	649	656	935
Arap1	-0.415606	7.42142	8.06891	0.00450312	0.122479	1696	1472	1660	2219	1896	1554
Wfdc17	-0.466217	7.40242	8.06347	0.00451666	0.122751	1124	1094	1048	1599	1172	1220
Cpne3	0.294903	6.93307	8.05659	0.00453384	0.123121	1385	1294	1399	911	844	1212
Hivep2	0.266937	7.2898	8.05248	0.00454413	0.123225	1817	1787	2030	1369	1248	1549
Gm6375	4.33761	-1.52816	8.05222	0.00454479	0.123225	3	1	4	0	0	0
Serpind1	2.64067	-0.323852	8.04324	0.00456738	0.123695	3	35	5	2	1	3
Slc12a4	-0.372605	5.7976	8.0425	0.00456924	0.123695	590	463	539	650	643	524
5430416N02Rik	-0.464387	3.63325	8.03786	0.00458096	0.123754	116	75	110	126	117	125
Gm15527	6.24373	-1.0082	8.0378	0.00458112	0.123754	1	29	0	0	0	0
Iqsec2	-0.402449	5.60652	8.03739	0.00458215	0.123754	451	483	476	571	602	474
AC154257.2	4.51726	-1.6042	8.03512	0.00458789	0.123798	1	5	3	0	0	0
Gm25188	1.82057	0.0921532	8.03393	0.00459092	0.123798	18	8	11	5	1	3
Grb7	-0.490631	3.80821	8.02525	0.00461298	0.123961	114	126	107	147	157	128
Wtap	0.278862	5.95563	8.02212	0.00462094	0.123961	684	651	658	467	443	552
Dbt	0.384802	4.47302	8.02194	0.0046214	0.123961	267	251	275	142	167	233
Gls	0.338496	7.52563	8.02082	0.00462426	0.123961	1960	2476	2019	1432	1384	1746
Rassf10	-0.590902	2.80746	8.01963	0.00462731	0.123961	42	43	60	55	73	66
Hace1	0.294566	6.18967	8.01906	0.00462877	0.123961	832	766	859	560	507	719
Ppp3ca	0.284413	7.31202	8.01884	0.00462933	0.123961	1750	1727	1893	1125	1243	1565
Cdh6	-1.32568	0.830917	8.01852	0.00463014	0.123961	14	12	10	10	38	33
Klhl24	0.323307	5.80382	8.01814	0.0046311	0.123961	716	592	656	425	415	558
Dusp2	-0.485966	3.43315	8.01749	0.00463277	0.123961	99	94	95	123	116	119
4930417O13Rik	-1.25702	0.599971	8.01567	0.00463743	0.123967	11	4	8	20	16	13
Scn7a	0.328428	5.06398	8.01036	0.00465106	0.123967	352	362	389	230	239	314
Dnajb2	-0.391914	4.73903	8.00975	0.00465262	0.123967	257	245	252	301	314	260
Hist1h2bp	-0.505973	2.97879	8.0076	0.00465814	0.123967	61	61	53	71	72	78
Vsig4	1.08046	1.32055	8.0074	0.00465865	0.123967	21	33	22	10	6	16
Itga5	-0.329915	7.19078	8.00668	0.0046605	0.123967	1417	1351	1428	1752	1512	1396
Gm42481	-0.910316	1.82109	8.00668	0.00466051	0.123967	29	18	26	37	27	59
Ghr	0.322827	6.56395	8.00624	0.00466164	0.123967	1101	1064	1154	657	701	1015
Plrg1	0.326945	5.07158	8.00106	0.004675	0.124227	395	372	414	267	234	338
Mgll	-0.409317	7.47748	7.99825	0.00468226	0.124324	2067	1529	1663	1984	2343	1827
5930420M18Rik	2.04531	0.439991	7.99129	0.0047003	0.124628	10	49	10	2	5	8
Tcf3	-0.359801	5.57889	7.99105	0.0047009	0.124628	452	425	501	537	563	462
Pgls	-0.413847	5.05654	7.98882	0.0047067	0.124686	253	308	300	341	381	293
mt-Rnr1	-0.651574	12.4662	7.98508	0.00471643	0.124775	34769	47269	47775	75199	56319	48551
Slit3	-0.324168	5.75758	7.98477	0.00471725	0.124775	479	448	560	527	569	554
Cct8	0.335599	6.92854	7.98065	0.00472799	0.12478	1228	1413	1425	828	830	1228
D17H6S53E	-0.406382	3.79727	7.98042	0.00472859	0.12478	132	133	124	165	137	156
Cd36	0.320681	6.9741	7.97968	0.00473053	0.12478	1414	1236	1515	890	832	1256
Tigd5	-0.782895	1.96433	7.97833	0.00473407	0.12478	18	31	31	34	41	48
Pik3c2g	0.39412	4.59669	7.97778	0.00473549	0.12478	312	259	284	153	183	244
Med16	-0.434338	4.7475	7.97493	0.00474297	0.124816	228	262	242	327	299	249
Krt6a	-0.604095	6.54922	7.97353	0.00474663	0.124816	754	793	664	938	1039	1008
Plch2	-0.344122	6.72204	7.97189	0.00475093	0.124816	1119	991	1022	1229	1288	988
Sprr2h	0.922602	1.85304	7.97125	0.00475261	0.124816	23	41	39	18	19	11
Gm18821	5.86432	-1.20022	7.97014	0.00475552	0.124816	1	22	0	0	0	0
AC125409.1	-0.45587	3.51376	7.96902	0.00475846	0.124816	99	84	97	121	119	100
Mfhas1	-0.324915	6.06584	7.96468	0.0047699	0.125021	664	542	622	670	729	624
D930048N14Rik	-0.530856	3.064	7.95714	0.00478979	0.125393	82	71	70	92	113	80
Tsg101-ps	0.402659	3.97278	7.95656	0.00479134	0.125393	196	168	186	118	108	144
Il16	-0.381546	5.1801	7.95169	0.00480424	0.125501	347	270	405	417	381	379
Slfn4	0.364271	8.85628	7.95145	0.00480489	0.125501	6752	5859	4692	3966	3563	4434
H2-Q5	-0.496353	4.58745	7.95091	0.00480633	0.125501	239	161	230	298	236	251
Sema4a	-0.341208	6.36526	7.94377	0.00482532	0.125902	779	712	723	887	862	728
Filip1	0.626951	4.04126	7.93138	0.00485849	0.126672	191	223	196	84	102	169
Pnn	0.390698	5.69093	7.92432	0.00487747	0.127071	577	556	592	297	346	536
Pml	-0.290671	6.77657	7.92185	0.00488412	0.127149	1213	980	1094	1256	1146	1155
Ccnf	-0.479742	4.15238	7.91501	0.00490264	0.127535	151	151	171	229	187	167
AC156633.1	5.3341	-1.49277	7.90664	0.00492536	0.128024	4	12	0	0	0	0
Zfp526	-0.466991	3.72642	7.90537	0.00492884	0.128024	122	137	109	157	158	136
Fam221a	0.637484	2.42045	7.90073	0.00494147	0.128256	57	67	56	33	28	42
Ube3b	-0.304819	6.88101	7.89486	0.00495753	0.128577	1197	1093	1110	1268	1325	1118
Anpep	-0.313959	7.02471	7.89287	0.004963	0.128622	1219	1144	1398	1468	1399	1264
Gm17354	0.639795	2.62905	7.88793	0.00497659	0.128878	67	98	61	49	38	42
AC154219.1	1.95872	0.103342	7.88509	0.00498441	0.1289	8	32	8	2	2	7
Dst	0.315877	10.3462	7.8849	0.00498491	0.1289	15661	14131	16683	9420	10265	13641
Gli1	-0.547725	2.79984	7.87677	0.00500739	0.129231	51	59	65	79	78	70
Kcnj8	0.747151	1.81271	7.87657	0.00500795	0.129231	43	39	47	20	27	21
Ppp1r9a	0.547545	2.78977	7.87599	0.00500955	0.129231	84	91	85	51	52	55
Olfr374	5.04864	-1.60472	7.87429	0.00501427	0.129231	1	11	1	0	0	0
Ssbp1	0.378622	4.25458	7.87337	0.0050168	0.129231	195	223	213	135	136	161
Mrc2	-0.340591	6.07757	7.87219	0.00502008	0.129231	613	660	609	692	794	622
Ube2nl	2.78897	-0.956033	7.86911	0.00502864	0.129355	5	9	4	2	0	0
Cd24a	0.29963	6.62495	7.86426	0.00504216	0.129606	975	998	1094	664	703	853
H13	-0.296438	6.63705	7.86129	0.00505044	0.129723	1014	803	924	1063	974	938
Bcl3	-0.4628	5.11446	7.8588	0.00505741	0.129764	334	301	293	454	354	321
Gm37255	0.463753	3.36535	7.85632	0.00506433	0.129764	117	104	123	65	64	93
Gm13294	1.89278	-0.228451	7.85628	0.00506446	0.129764	8	11	7	1	1	4
Pilrb1	-0.615861	2.17432	7.85536	0.00506702	0.129764	39	33	36	55	45	47
Teddm3	0.471204	4.01883	7.8503	0.00508124	0.130032	146	179	191	126	103	101
Tamm41	-0.442657	3.51626	7.84812	0.00508737	0.130092	99	98	101	133	100	127
Ssc5d	-0.474752	4.38239	7.84502	0.0050961	0.130219	185	165	188	211	261	188
Pigs	-0.393706	5.12897	7.83491	0.00512467	0.130853	336	294	329	391	402	319
4833423E24Rik	0.349686	6.20054	7.83296	0.0051302	0.130898	751	835	860	506	563	641
Rhbdf2	-0.361813	6.42701	7.82656	0.0051484	0.131265	844	836	805	1036	994	788
Dhcr24	-0.439571	8.11773	7.81899	0.00517001	0.131675	3055	2303	2701	2934	3920	2764
Gm38162	0.720411	2.3432	7.81518	0.00518092	0.131675	57	102	70	47	32	45
Aamp	-0.319312	6.03013	7.81452	0.0051828	0.131675	657	511	661	704	691	620
Gprasp1	0.368462	4.70623	7.81208	0.00518981	0.131675	298	310	312	194	179	263
Erbb2	-0.342272	6.68755	7.81203	0.00518996	0.131675	1051	980	953	1183	1215	939
Gm16575	3.74857	-0.707643	7.81115	0.00519248	0.131675	1	29	5	0	2	0
Sidt2	-0.278627	7.60725	7.81073	0.0051937	0.131675	1961	1723	1856	2112	1946	1886
Ptpn1	-0.328638	7.18088	7.80927	0.0051979	0.131675	1469	1329	1352	1728	1521	1352
Tapbp	-0.354791	9.08788	7.80899	0.00519869	0.131675	5828	4353	5508	6743	5619	5318
Plod3	-0.351875	6.13802	7.80662	0.00520552	0.131751	771	590	685	846	773	684
Icam1	-0.331131	6.77893	7.80518	0.00520968	0.13176	1171	876	1180	1262	1160	1165
Jmjd4	-0.395102	4.09905	7.80005	0.00522449	0.132012	139	158	154	189	174	163
Foxj2	-0.303268	6.00574	7.79909	0.00522725	0.132012	671	588	594	730	671	621
5730507A11Rik	3.06574	0.278827	7.79726	0.00523256	0.13205	7	73	5	3	2	4
Gm20554	-0.986263	1.2003	7.79383	0.0052425	0.132111	20	9	16	23	34	22
Col18a1	-0.345449	7.08556	7.79379	0.00524262	0.132111	1413	1349	1294	1643	1570	1339
Gli2	-0.562873	3.34651	7.79212	0.00524747	0.132137	78	83	104	127	110	110
Slmap	0.274275	7.18379	7.78938	0.00525541	0.132241	1529	1549	1618	1046	1038	1381
Rapgef5	0.299131	5.73917	7.78666	0.00526335	0.132279	640	619	573	381	427	519
Furin	-0.358291	7.68431	7.78624	0.00526456	0.132279	1827	1898	1937	2353	2247	1805
Ssr3	0.292303	8.00783	7.78356	0.00527237	0.132379	2849	2694	2873	1837	1757	2547
Gm44291	0.679492	4.04827	7.77625	0.00529376	0.13282	217	216	233	116	94	162
Pdp1	0.344631	5.00886	7.77494	0.00529759	0.13282	346	407	393	249	241	315
Snx2	0.332541	6.93473	7.77338	0.00530216	0.132838	1283	1368	1480	888	839	1205
Gm11636	-4.12202	-1.60233	7.7717	0.00530711	0.132852	0	0	0	2	3	1
Dlg5	-0.303168	5.58705	7.7694	0.00531388	0.132852	480	493	484	536	542	516
Gm44250	0.416679	4.08497	7.76909	0.00531478	0.132852	193	174	201	108	115	156
AC148324.1	0.610261	2.40078	7.76797	0.00531809	0.132852	73	62	56	37	35	39
Traj39	-4.10536	-1.48976	7.7592	0.00534396	0.133323	0	0	0	2	1	3
Pglyrp2	-0.782621	2.03376	7.75897	0.00534464	0.133323	30	28	38	59	49	38
Ccl2	0.351586	7.85271	7.75489	0.00535673	0.133472	2793	2648	2722	2138	1551	1993
Trim40	-4.30648	-1.76819	7.75436	0.00535831	0.133472	0	0	0	1	2	4
Actn4	-0.2639	8.63399	7.75087	0.00536868	0.133634	4171	3547	4091	4223	4193	4132
1110025L11Rik	-1.04544	3.1616	7.74859	0.00537544	0.133706	84	90	42	82	180	135
Dnase2a	-0.351667	6.00159	7.74448	0.00538771	0.133867	632	524	580	716	683	554
Ap5b1	-0.471588	4.57825	7.74343	0.00539083	0.133867	227	213	242	323	273	239
Gm17089	3.91003	-0.358184	7.74253	0.00539351	0.133867	1	51	2	0	1	2
Zc3h6	0.553365	4.45442	7.73917	0.00540355	0.133952	256	242	294	112	141	231
Chl1	0.303404	7.54483	7.7388	0.00540466	0.133952	2141	2056	2042	1359	1322	1834
AC140354.1	4.21615	-0.907835	7.73735	0.00540901	0.133964	2	25	0	0	0	1
Map4k3	0.290372	6.40067	7.73567	0.00541403	0.133993	977	857	1096	631	672	829
Gm45779	-0.504776	3.82486	7.73326	0.00542127	0.134001	139	118	110	173	170	116
Slc35a3	0.371663	6.01882	7.73268	0.00542301	0.134001	779	715	723	414	431	690
Zfp646	-0.290517	6.58798	7.7306	0.00542927	0.134001	919	888	1005	1013	1056	976
Nr1h2	-0.31534	6.13078	7.7304	0.00542987	0.134001	633	710	668	785	727	707
Itk	-0.461548	4.27306	7.72354	0.00545055	0.134416	157	137	183	180	184	220
AC162179.1	1.55896	0.0797675	7.71693	0.00547055	0.134813	12	13	12	3	1	7
Uap1	0.341347	6.2333	7.71383	0.00547995	0.134936	763	904	828	481	543	739
Nop58	0.319735	6.12414	7.71193	0.0054857	0.134936	804	770	772	467	491	723
Krtap4-9	-0.902589	2.11004	7.71143	0.00548723	0.134936	37	41	18	37	68	55
Ddx5	0.305121	8.76697	7.70714	0.00550029	0.135161	4784	4935	4812	2961	3143	4423
Fbrs	-0.352622	6.26967	7.70326	0.00551211	0.135356	818	666	713	939	819	716
Akt3	0.298839	5.93692	7.70135	0.00551797	0.135403	694	673	790	521	453	586
Cic	-0.428381	7.52708	7.69994	0.00552227	0.135413	1829	1744	1754	2379	2259	1673
Gm11960	3.48452	0.370361	7.6978	0.00552881	0.135477	3	83	4	4	1	2
Tm9sf4	-0.264915	6.38737	7.68281	0.00557493	0.136313	818	766	837	867	850	862
Gm32391	4.16472	-1.42071	7.68124	0.00557979	0.136313	1	3	3	0	0	0
Fbxo3	0.286113	6.21456	7.68079	0.00558119	0.136313	884	767	847	537	551	738
Gm8778	5.51616	-1.35475	7.68047	0.00558217	0.136313	0	17	1	0	0	0
Dsg1a	0.295292	10.0416	7.6782	0.00558918	0.136313	11223	11957	10848	7805	7689	9222
Fap	0.410188	4.50904	7.67702	0.00559284	0.136313	259	226	257	133	153	212
Dnajc3	0.293117	6.86607	7.67667	0.00559392	0.136313	1244	1236	1366	814	828	1162
Eif3j1	0.325201	4.82209	7.67565	0.00559709	0.136313	325	308	317	211	202	262
Wbp1l	-0.267682	6.82899	7.67477	0.00559982	0.136313	1101	1087	1127	1184	1217	1134
B4galt3	-0.388767	4.59559	7.67398	0.00560228	0.136313	269	174	240	270	258	263
Phf2	-0.332905	5.7083	7.66931	0.00561679	0.13657	517	445	543	585	588	501
Dctd	0.551722	2.79555	7.66797	0.00562098	0.136576	84	101	67	51	46	56
Cacng6	0.665157	2.21408	7.65931	0.00564801	0.137118	59	58	62	25	43	32
Tyk2	-0.348575	6.28611	7.65819	0.00565152	0.137118	784	698	776	957	844	736
Thy1	-0.334036	6.45964	7.65569	0.00565937	0.137118	816	723	888	1008	826	873
Ipo4	-0.347781	5.60749	7.655	0.00566151	0.137118	420	495	457	554	523	470
Nemf	0.286504	6.72378	7.65208	0.0056707	0.137118	1204	1166	1231	760	786	1091
Serpinb6d	-1.33493	1.54832	7.65199	0.00567099	0.137118	4	6	20	18	34	15
Angel1	-0.43017	3.42204	7.65198	0.005671	0.137118	105	91	98	123	121	107
Cd69	0.398994	4.52741	7.6488	0.00568099	0.137264	294	255	273	189	147	219
Gm36933	-0.454353	4.20354	7.64583	0.00569038	0.137308	183	136	155	210	177	188
Snx11	-0.337304	4.98563	7.64506	0.0056928	0.137308	328	251	298	338	333	309
Mmgt1	0.327983	5.68904	7.64444	0.00569474	0.137308	570	557	518	314	386	469
Sapcd2	-0.609796	2.47699	7.64163	0.00570363	0.137368	55	47	43	62	77	57
Mex3d	-0.517376	3.23301	7.64027	0.00570795	0.137368	89	60	83	107	93	94
Gcc1	-0.322214	4.78003	7.63936	0.00571083	0.137368	251	248	263	275	279	292
Bnip2	0.314287	6.42679	7.63846	0.00571366	0.137368	1023	862	1076	618	614	893
Afap1l2	-0.300093	5.52398	7.6367	0.00571923	0.137368	433	450	434	445	515	479
Gm16350	5.34794	-1.35479	7.63614	0.00572101	0.137368	1	15	0	0	0	0
Rbm19	-0.333393	4.77361	7.63155	0.00573559	0.137622	264	225	259	275	288	272
Gm13416	0.619933	2.76151	7.62717	0.00574955	0.137862	66	97	85	29	56	59
Gm44913	-1.11121	0.694743	7.62388	0.00576004	0.137937	12	9	11	14	22	26
Pgp	-0.549967	2.92828	7.62329	0.00576194	0.137937	52	63	64	82	72	79
Ncln	-0.366552	5.82846	7.62244	0.00576463	0.137937	487	549	540	659	635	501
Rgs3	-0.369477	4.71209	7.61683	0.0057826	0.138036	257	220	269	297	297	258
Kmt5c	-0.44439	4.33768	7.6158	0.00578592	0.138036	196	181	164	254	219	177
Pcsk7	-0.285515	5.71839	7.61557	0.00578664	0.138036	553	477	487	558	534	547
Slc16a7	-0.445793	4.16004	7.61484	0.00578898	0.138036	144	141	183	137	204	227
Ifi47	0.313488	7.70463	7.61243	0.00579674	0.138036	2589	2353	2491	1763	1483	2085
Ero1lb	0.4594	4.38065	7.61212	0.00579772	0.138036	230	297	223	147	141	200
AW011738	-0.513784	2.9743	7.61126	0.0058005	0.138036	75	64	76	87	84	102
Gm12168	-0.885995	1.6164	7.6112	0.00580067	0.138036	13	18	29	30	31	38
Dhx15	0.323779	7.65957	7.60985	0.00580503	0.138045	2320	2264	2282	1411	1393	2107
Il27ra	-0.558822	2.98186	7.6064	0.00581614	0.138214	63	53	68	90	78	72
Sgsh	-0.415087	3.76721	7.60388	0.00582429	0.138313	131	102	133	154	144	134
Lasp1	-0.371831	7.17351	7.60106	0.0058334	0.138434	1529	1273	1481	1835	1633	1417
Gm37216	0.593923	2.5146	7.59865	0.0058412	0.138525	57	62	75	37	39	38
Gm37598	0.863273	1.494	7.58949	0.00587096	0.139135	34	36	45	15	21	20
Acvr1b	-0.290935	6.12469	7.58475	0.00588642	0.139386	710	659	675	713	807	693
Gm35339	-0.788538	1.97553	7.58305	0.00589197	0.139386	37	18	25	52	39	31
Nifk	0.333143	5.00882	7.58219	0.00589479	0.139386	329	359	391	222	232	310
Unc45a	-0.294866	6.02574	7.58132	0.00589764	0.139386	640	580	625	669	681	655
Scamp3	-0.381278	4.74855	7.5794	0.0059039	0.139438	245	214	247	300	269	244
Ccdc155	-2.37886	-0.641604	7.57716	0.00591127	0.139517	0	3	2	2	11	12
Sgms1	0.27136	6.48138	7.57395	0.00592177	0.13967	1033	1006	1008	662	722	865
Nop53	-0.290264	7.034	7.57033	0.00593368	0.139799	1294	1232	1282	1430	1431	1256
Spry2	0.375306	3.90499	7.56983	0.00593532	0.139799	186	184	193	131	129	125
Gm35808	5.43418	-1.38824	7.56828	0.00594045	0.139825	1	16	0	0	0	0
Ccdc191	0.522011	3.10857	7.56284	0.00595842	0.140053	105	110	113	50	61	93
Znrf1	-0.331595	5.66494	7.56226	0.00596032	0.140053	556	409	455	548	514	519
Anks6	-0.752558	1.89097	7.56167	0.00596227	0.140053	21	25	31	43	42	30
Shank3	-0.46712	4.55764	7.56033	0.0059667	0.140062	256	211	227	320	310	214
4930404I05Rik	4.46357	-0.885127	7.55774	0.00597529	0.140168	1	30	1	0	0	1
Gm16150	5.59318	-1.29104	7.556	0.00598104	0.140208	0	18	1	0	0	0
Dctn1	-0.299099	6.78808	7.55085	0.00599817	0.140515	1096	1059	1079	1257	1206	1054
Fsd2	0.702285	2.95586	7.54655	0.0060125	0.140597	68	124	125	44	62	68
Slc40a1	-0.62981	5.162	7.54634	0.0060132	0.140597	275	289	285	219	494	459
Ppp5c	-0.30546	5.28827	7.54591	0.00601466	0.140597	384	340	384	422	385	407
Sepsecs	0.340135	4.85802	7.54493	0.00601792	0.140597	330	326	333	204	218	274
Serinc1	0.313599	7.40296	7.54122	0.00603031	0.140717	1898	1856	2019	1184	1178	1796
Pcmtd1	0.338767	6.83358	7.54096	0.00603119	0.140717	1388	1265	1277	776	788	1218
Mrps26	-0.489282	3.71994	7.53674	0.00604532	0.140871	134	117	90	152	142	130
AC159649.1	2.89325	-0.837932	7.53656	0.00604594	0.140871	4	20	3	0	1	2
Ociad2	0.510797	3.02959	7.53333	0.00605677	0.141029	98	113	98	72	49	72
Pkd1	-0.319505	7.84919	7.52867	0.00607248	0.141094	2284	2095	2305	2509	2644	2212
Lgals12	-0.534358	2.59663	7.52821	0.00607401	0.141094	45	49	58	55	66	75
Man1b1	-0.318843	5.69162	7.52792	0.00607499	0.141094	543	438	542	598	535	548
Gm19409	-0.719412	2.22009	7.52766	0.00607587	0.141094	36	31	40	37	58	62
Art5	0.728134	1.95084	7.52636	0.00608026	0.141101	51	47	55	21	29	32
Ints13	0.322243	5.39797	7.5245	0.00608653	0.141115	498	438	466	297	290	413
Nr2f6	-0.859748	4.41033	7.52377	0.00608902	0.141115	198	64	175	251	224	221
Trim69	2.30474	-0.605248	7.52241	0.00609361	0.141127	11	6	7	3	0	1
Jak3	-0.496232	5.16839	7.5208	0.00609905	0.141159	350	295	340	484	411	328
Pigq	-0.327074	5.80231	7.51827	0.00610763	0.141203	617	457	533	614	618	548
Grem1	0.648785	2.11022	7.51783	0.00610914	0.141203	60	51	51	26	23	43
Sdk2	-0.402596	4.19238	7.51368	0.00612321	0.141434	170	163	174	197	220	176
Saa3	-0.658054	4.42355	7.50949	0.00613746	0.141669	155	103	148	249	115	204
Tgfb1	-0.427236	5.99538	7.50537	0.00615153	0.141899	629	551	644	876	702	581
Phrf1	-0.277736	6.48881	7.5036	0.00615756	0.141944	841	850	930	986	913	917
Dmtf1	0.309939	6.17007	7.49956	0.0061714	0.142091	776	796	826	512	492	725
Cep170b	-0.355691	7.82858	7.49856	0.00617484	0.142091	2113	2165	1999	2467	2635	1986
Pdcd6	0.281698	5.58763	7.49814	0.00617628	0.142091	511	521	551	363	360	436
Hr	-0.38579	8.38509	7.49411	0.00619012	0.142274	3050	3237	2931	3609	4041	2981
Tfe3	-0.346655	5.87968	7.49343	0.00619245	0.142274	592	533	579	708	607	602
Gm12435	0.470963	3.36655	7.49156	0.00619889	0.142328	126	101	128	56	74	98
Gm26841	5.98357	-1.06001	7.48899	0.00620775	0.142437	1	24	0	0	0	0
Odc1	0.338401	5.04719	7.48738	0.00621331	0.14247	414	422	362	257	280	306
Unc13d	-0.378698	5.2446	7.48431	0.00622388	0.142618	377	358	374	462	429	384
Mertk	0.389579	4.45262	7.48125	0.00623447	0.142655	254	223	269	150	153	204
Aadacl4	0.369259	5.25757	7.48104	0.0062352	0.142655	607	447	566	382	320	411
Rgs16	-0.587394	2.74326	7.48015	0.00623827	0.142655	84	50	58	73	90	93
Ercc6l2	0.304312	5.70879	7.47864	0.00624351	0.142655	583	571	614	366	406	504
Cd109	0.285513	8.12999	7.4779	0.00624608	0.142655	3116	2956	2992	1892	2101	2642
Dpy19l4	0.288194	5.72025	7.47653	0.00625084	0.142669	590	535	616	371	393	506
Il22ra2	1.21281	0.668238	7.46872	0.006278	0.143195	15	14	21	7	3	9
Zfand4	0.647794	2.17112	7.46458	0.00629248	0.143358	46	55	58	33	28	29
Gm15337	2.40218	-0.216951	7.46322	0.00629723	0.143358	5	37	6	2	2	4
Lamb2	-0.321297	7.08419	7.46312	0.00629759	0.143358	1157	1378	1410	1389	1579	1403
Hist1h4a	-0.436787	4.99391	7.457	0.00631903	0.143752	253	262	272	325	339	278
Atp6v0a2	-0.271257	6.63624	7.45281	0.00633375	0.143817	944	758	968	945	947	961
Col8a1	0.306986	5.65403	7.45187	0.00633705	0.143817	590	531	545	369	389	439
Ipo5	0.272036	7.02173	7.45156	0.00633816	0.143817	1461	1374	1494	939	1012	1243
Mir6371	-4.11378	-1.76791	7.45146	0.00633851	0.143817	0	0	0	2	2	2
Ltbp4	-0.490757	6.77631	7.4491	0.00634682	0.143911	969	1010	1024	1236	1495	986
Lsm6	0.440776	3.85784	7.44517	0.00636069	0.144117	181	185	163	95	104	149
Tgtp1	0.368629	6.12651	7.44417	0.00636422	0.144117	957	805	829	632	431	727
Synpo	-0.325386	5.58291	7.43971	0.00638002	0.144345	504	468	499	565	589	474
Katnb1	-0.389601	4.57	7.43801	0.00638604	0.144345	227	234	189	272	247	236
Fbxl15	-0.97368	2.07067	7.4365	0.00639142	0.144345	29	12	39	57	47	34
Pacs2	-0.291307	6.25334	7.43597	0.0063933	0.144345	783	698	862	878	844	815
Art3	0.544855	4.76733	7.43545	0.00639515	0.144345	349	370	294	170	184	268
Usp1	0.323482	5.50702	7.43264	0.00640513	0.144476	486	535	531	330	321	457
Rnf182	-2.05235	-0.2102	7.43144	0.00640941	0.144479	2	5	2	7	21	6
Bod1l	0.366368	7.06956	7.42942	0.00641661	0.144514	1447	1506	1726	902	905	1447
Hps4	-0.370852	4.12076	7.42866	0.00641931	0.144514	174	143	162	202	168	179
Eps15l1	-0.261414	6.52603	7.42506	0.00643217	0.144708	892	824	919	943	948	906
Megf11	4.35347	1.49358	7.42323	0.0064387	0.144708	3	265	3	4	2	6
Zfp644	0.28942	7.32494	7.42274	0.00644048	0.144708	1891	1726	1815	1180	1162	1626
Rubcn	-0.291541	5.87355	7.42007	0.00645003	0.144829	556	561	575	658	603	573
Gm45313	4.35004	-1.8139	7.41221	0.00647827	0.145301	3	4	1	0	0	0
Mthfsd	-0.351931	4.85725	7.41115	0.00648209	0.145301	292	246	271	305	330	278
Mamdc2	0.708325	2.02424	7.41072	0.00648364	0.145301	43	43	52	17	28	30
Ttc7	-0.372005	6.90655	7.40931	0.00648873	0.145321	1170	1131	1138	1546	1315	1061
Casc3	-0.287061	5.75539	7.40574	0.00650159	0.145509	507	482	507	559	552	505
Cebpz	0.348006	5.59301	7.40466	0.00650553	0.145509	552	513	566	305	337	504
Rngtt	0.332565	5.1544	7.4001	0.00652204	0.145784	420	372	416	252	241	363
Natd1	-0.408791	4.28362	7.3987	0.00652709	0.145803	179	162	177	217	226	164
AC159649.2	-0.65357	1.97176	7.39691	0.00653361	0.145854	33	24	36	41	44	45
Arhgap45	-0.369789	6.59618	7.38861	0.00656384	0.146434	904	784	1009	1151	986	940
Dgke	0.354948	4.44042	7.38623	0.0065725	0.146533	245	242	220	148	157	187
Ctdsp2	-0.305694	7.38805	7.37957	0.00659688	0.146982	1717	1584	1557	1820	1892	1593
Rps4x	0.445357	6.49419	7.37181	0.00662543	0.147493	997	1430	877	657	657	862
Anxa3	0.342018	4.95386	7.36992	0.00663239	0.147493	343	354	369	209	225	317
Tecpr1	-0.360428	5.55398	7.36956	0.00663373	0.147493	454	446	417	535	539	419
Gm2245	5.02388	-0.0134719	7.36832	0.0066383	0.147493	5	77	1	1	0	1
Cdk2ap1	-0.397881	3.60955	7.36729	0.00664208	0.147493	117	94	101	125	113	127
Zfp91	0.269297	7.30932	7.36641	0.00664535	0.147493	1830	1645	1863	1180	1176	1594
Gm38126	4.5103	-0.749122	7.36377	0.00665513	0.147534	2	32	0	0	1	0
Cd55	0.408662	5.6287	7.3636	0.00665573	0.147534	561	495	595	271	331	512
Krtap10-10	-2.48594	0.957339	7.35958	0.00667064	0.147737	4	10	7	2	56	50
Dct	-0.882593	1.75817	7.35837	0.00667511	0.147737	20	21	27	24	43	45
Fzr1	-0.326369	5.58299	7.35768	0.00667768	0.147737	458	475	446	529	544	457
Gm44597	-1.24693	0.407636	7.35075	0.00670348	0.148213	10	8	3	13	12	20
Abraxas1	0.449693	3.41521	7.34755	0.00671543	0.148364	112	122	111	68	66	91
Slx4ip	0.456133	3.85444	7.34662	0.00671891	0.148364	175	143	182	89	93	143
Fcho1	-0.406954	4.91161	7.34399	0.00672874	0.148487	265	236	255	343	301	240
Cd248	-0.416581	5.48387	7.34108	0.00673964	0.148542	300	364	433	423	459	416
Arhgap33	-0.471405	3.02866	7.34103	0.00673982	0.148542	77	66	92	94	99	96
Uaca	0.468326	6.45393	7.33864	0.00674878	0.148645	1011	1111	1120	517	711	868
Ifih1	0.289106	7.76359	7.33362	0.00676766	0.148966	2827	2474	2456	1792	1592	2280
Hmgb1-ps3	0.916917	1.11498	7.33209	0.00677342	0.148998	27	20	32	10	12	15
Fam160b2	-0.308798	5.25124	7.32853	0.00678685	0.149185	389	324	349	416	384	364
Pam	0.280461	7.45981	7.32695	0.00679281	0.149185	1841	1990	2118	1301	1387	1679
AC122860.2	1.9081	-0.186812	7.32641	0.00679485	0.149185	12	27	4	3	4	3
Cbx6	-0.416843	4.23228	7.32465	0.00680152	0.149237	161	176	169	209	214	175
Mtmr1	0.289672	6.34011	7.31637	0.00683294	0.149725	828	860	866	541	584	739
Osbpl1a	0.275151	6.65685	7.31632	0.0068331	0.149725	1023	1094	1127	735	753	900
Gm9159	4.93255	-1.60456	7.31536	0.00683675	0.149725	0	9	3	0	0	0
Fads2	-0.508437	2.70252	7.3135	0.00684387	0.149786	59	59	59	65	77	82
Tnks1bp1	-0.322233	7.30357	7.31008	0.00685688	0.149976	1597	1589	1492	1804	1889	1470
Edc4	-0.292552	6.00614	7.30663	0.00687007	0.15017	675	579	614	716	661	648
Samd5	-0.430307	4.8268	7.30426	0.00687914	0.150273	243	218	282	211	313	369
Dab2ip	-0.337532	6.32382	7.30166	0.00688911	0.150385	834	770	781	930	972	757
Ehf	-0.335706	6.11622	7.30065	0.00689295	0.150385	362	379	484	467	423	483
Tlr13	0.416943	7.01499	7.29907	0.00689904	0.150423	1506	1258	1687	991	752	1231
Ddx50	0.288609	6.32969	7.29668	0.00690822	0.150529	881	885	866	566	564	795
Nadsyn1	-0.544892	2.83847	7.29456	0.00691638	0.150581	68	47	63	92	66	72
Sema3d	0.325823	5.94576	7.29379	0.00691932	0.150581	652	779	760	442	502	617
Abl1	-0.295028	6.80149	7.2924	0.00692471	0.150604	1109	1027	1112	1246	1233	1040
Slitrk6	0.322139	4.75619	7.28532	0.00695203	0.150961	276	280	322	208	193	223
Mir3080	-4.11429	-1.68296	7.28487	0.00695378	0.150961	0	0	0	1	3	2
Tcf7	-0.448818	3.9755	7.28456	0.00695498	0.150961	129	148	149	167	157	194
Casp3	0.381067	4.96578	7.28128	0.00696767	0.150961	387	313	387	201	243	299
Orm2	3.70274	-1.19985	7.27964	0.00697405	0.150961	1	15	3	0	0	1
9130409J20Rik	-1.8443	-0.096833	7.27963	0.00697407	0.150961	2	5	2	7	9	14
Hist1h2ab	-1.17508	4.43231	7.27946	0.00697474	0.150961	184	36	137	261	215	230
1700099I09Rik	1.3608	0.291256	7.27914	0.00697601	0.150961	16	18	19	9	6	3
Top1mt	-0.446464	3.19821	7.27534	0.00699078	0.151186	81	69	75	90	95	87
Lztfl1	0.355696	5.2056	7.27397	0.00699609	0.151206	389	465	387	248	277	341
Gm37342	-0.506022	3.2289	7.26967	0.00701285	0.151386	85	76	72	70	105	120
Ankrd28	0.299029	6.36719	7.26851	0.0070174	0.151386	972	886	963	577	619	851
4930517O19Rik	5.92868	-1.1142	7.26848	0.00701752	0.151386	0	24	0	0	0	0
Heyl	-0.590342	2.2837	7.26488	0.00703161	0.151596	52	41	42	53	57	71
Raph1	0.288863	7.35181	7.2636	0.00703659	0.151609	1817	1814	1777	1136	1175	1647
Ttll7	0.288238	5.92857	7.26052	0.00704869	0.151773	658	705	653	419	506	545
Zfp771	-0.583619	2.82906	7.25824	0.00705763	0.151773	50	55	59	76	75	67
Rps10	-0.580997	2.7336	7.25706	0.0070623	0.151773	47	54	55	81	64	62
Slc35c2	-0.355498	5.11837	7.25657	0.00706422	0.151773	345	296	333	414	360	327
Pqlc2	-0.45722	4.17409	7.25608	0.00706615	0.151773	151	160	170	231	197	155
Gm37393	-1.47047	0.94863	7.25456	0.00707213	0.151807	4	11	18	9	33	41
Nomo1	-0.27487	6.28227	7.25054	0.00708796	0.152053	771	701	765	839	801	755
Flcn	-0.326702	5.05597	7.24688	0.00710243	0.152219	332	298	304	379	335	323
Lepr	0.332423	5.29198	7.24636	0.00710449	0.152219	489	398	459	267	288	398
Tmem254c	0.435675	3.61992	7.24241	0.00712012	0.152453	186	146	135	107	98	101
Arl13a	5.15994	-1.42177	7.24138	0.00712422	0.152453	0	13	1	0	0	0
Hist1h2ao	-1.43761	2.69068	7.2392	0.00713287	0.152531	42	4	44	80	54	81
Mfap1b	0.43241	3.47276	7.2373	0.00714042	0.152531	132	109	140	80	71	100
Arl14ep	0.362918	4.84583	7.23622	0.00714472	0.152531	334	301	346	199	201	280
Gm37422	1.28785	0.959602	7.23602	0.0071455	0.152531	26	55	29	23	5	12
Pdlim7	-0.363739	4.57903	7.23461	0.00715113	0.152557	224	227	243	270	275	246
Clca2	0.382043	6.08557	7.2318	0.00716235	0.152624	895	809	798	564	420	733
Sipa1l3	-0.343702	6.66014	7.23118	0.00716482	0.152624	1147	919	1000	1233	1237	956
Slc16a4	3.56176	1.00063	7.23051	0.00716747	0.152624	7	152	8	3	1	9
AC131759.2	4.67785	-1.68448	7.22565	0.00718691	0.152888	1	8	1	0	0	0
Prps1l3	0.365162	4.22158	7.22521	0.00718868	0.152888	239	192	232	138	135	185
Mcm4	0.313746	5.72078	7.22289	0.00719799	0.152992	659	529	619	400	359	537
Hpgds	0.365693	4.8534	7.22018	0.00720884	0.153044	311	337	375	212	213	283
Stra6	-0.657598	2.08562	7.22007	0.00720928	0.153044	26	35	43	39	56	51
Safb2	-0.271108	6.24013	7.21764	0.00721907	0.153158	716	642	770	738	780	757
Wdr61	0.27448	5.41339	7.20258	0.0072799	0.154337	497	453	484	325	338	391
A430027C01Rik	0.593529	2.39881	7.20166	0.0072836	0.154337	71	56	73	34	30	54
Zc3h4	-0.306749	6.17811	7.19745	0.00730074	0.154606	807	713	665	842	825	722
Slc7a1	-0.261519	6.29906	7.19603	0.00730651	0.154634	765	748	734	802	805	781
Ripk1	0.275007	6.51529	7.1928	0.00731967	0.154817	997	991	1160	696	708	915
Bcas3os1	7.35102	-0.34321	7.18859	0.00733684	0.154838	1	63	1	0	0	0
Rilp	0.794541	1.53309	7.18727	0.00734227	0.154838	37	40	31	19	23	13
Akap5	1.24748	0.978576	7.18678	0.00734425	0.154838	18	40	19	7	8	14
Gm15764	3.43596	-0.687087	7.18545	0.00734971	0.154838	4	34	1	1	0	2
Gm12346	0.348626	5.96549	7.18488	0.00735205	0.154838	718	775	667	438	433	648
Gm44699	-0.413714	4.0828	7.18469	0.00735284	0.154838	182	142	136	191	187	164
Gm17232	4.67795	-1.72642	7.18402	0.00735556	0.154838	1	8	1	0	0	0
Mgat4b	-0.388274	4.61838	7.18218	0.00736311	0.154838	255	207	205	263	285	223
Ccrl2	0.443508	3.48497	7.18191	0.00736423	0.154838	167	133	128	102	84	93
Ccdc141	0.556502	2.447	7.18066	0.00736937	0.154838	63	62	75	35	34	52
Hectd4	-0.282697	7.61758	7.18054	0.00736984	0.154838	1960	1820	2042	2205	2150	1902
Tesk1	-0.591145	4.9698	7.17716	0.00738376	0.155037	317	160	295	411	325	284
Dohh	-0.362065	4.92021	7.17505	0.00739243	0.155124	261	254	314	322	327	294
Rnf39	-0.428073	4.13679	7.17268	0.00740222	0.155194	163	159	136	171	206	169
1700109H08Rik	0.513513	3.32883	7.17146	0.00740725	0.155194	138	98	150	81	82	76
Il18	0.328841	4.54788	7.16988	0.00741378	0.155194	236	238	230	153	170	175
Gmip	-0.365864	5.9642	7.1695	0.00741533	0.155194	645	534	618	776	647	622
Tnfaip2	-0.274015	6.99724	7.16882	0.00741814	0.155194	1286	1178	1210	1411	1300	1218
Trip12	0.266522	9.08344	7.16692	0.00742601	0.155255	5930	5738	6258	3930	4030	5341
Faf1	0.25835	6.33533	7.16595	0.00743001	0.155255	913	883	938	620	640	775
Gm15880	3.09265	-0.103498	7.16322	0.00744133	0.155327	4	50	4	2	0	4
Prom2	-0.32339	6.4815	7.16295	0.00744248	0.155327	887	827	760	953	977	805
Mex3a	-0.561945	2.5715	7.15791	0.00746339	0.15567	56	45	47	52	76	66
Gm29114	5.66648	-1.32285	7.1532	0.00748304	0.155911	0	19	1	0	0	0
Tppp	0.346495	5.51612	7.15164	0.00748956	0.155911	497	592	530	326	364	447
Gm45721	6.09416	-1.11485	7.15147	0.00749025	0.155911	0	26	1	0	0	0
Gm12275	3.12994	-1.49299	7.14976	0.0074974	0.155911	6	4	3	0	0	1
Fam84b	-0.381449	4.56114	7.14975	0.00749746	0.155911	246	158	213	251	237	222
9130221H12Rik	-0.497952	2.92427	7.14715	0.00750833	0.155995	70	47	72	79	72	86
Trem1	0.975385	1.20142	7.14596	0.00751329	0.155995	37	27	16	13	9	14
Lhx2	-0.54244	3.19907	7.14516	0.00751664	0.155995	88	71	92	76	126	123
Tnfsf11	1.07655	0.887818	7.14313	0.00752517	0.155995	22	16	17	9	4	10
Chordc1	0.31321	5.93919	7.14204	0.00752973	0.155995	682	662	695	444	419	602
Kif3c	-0.444522	3.96192	7.14087	0.00753465	0.155995	156	99	168	157	184	168
Sirt2	-0.31834	5.69044	7.13922	0.0075416	0.155995	526	454	487	601	523	493
Gm28941	0.73411	1.83526	7.13862	0.00754411	0.155995	41	35	52	23	25	20
Bmp7	-0.31147	4.96285	7.13854	0.00754444	0.155995	322	276	271	306	334	316
AC154552.9	4.3566	-1.72608	7.13804	0.00754655	0.155995	2	5	1	0	0	0
Gm13387	-1.42731	0.202119	7.13409	0.00756318	0.156246	5	3	9	18	11	12
Gm25272	4.3298	-1.49191	7.12801	0.00758889	0.156578	4	0	4	0	0	0
Mpst	-0.382461	3.78829	7.12749	0.00759108	0.156578	123	135	126	147	143	155
Gna15	-0.375659	4.41101	7.12708	0.00759283	0.156578	197	189	197	230	244	195
Brd2	-0.263682	7.66012	7.1225	0.00761225	0.156879	2058	1832	2073	2207	2117	2007
Gm9311	5.59355	-1.35524	7.1215	0.00761649	0.156879	0	18	1	0	0	0
Nol6	-0.346974	5.72824	7.11935	0.00762565	0.156957	516	495	528	628	597	504
Phactr2	0.295622	6.02134	7.11847	0.00762937	0.156957	754	679	811	447	529	653
Mavs	-0.313019	5.0599	7.11358	0.00765022	0.157293	354	293	327	356	374	341
Tmx1	0.299738	5.68552	7.11147	0.00765923	0.157333	606	526	549	388	340	489
Sf3b1	0.292209	8.70374	7.11099	0.00766127	0.157333	4705	4517	4870	3016	2982	4290
Sypl	0.277465	6.96942	7.10703	0.00767821	0.157403	1343	1330	1443	915	891	1225
AC153845.3	2.95953	-1.11463	7.10621	0.00768174	0.157403	5	13	2	1	0	1
Pja2	0.308054	6.67001	7.1057	0.00768392	0.157403	1075	1202	1205	698	760	1059
Cep63	0.362436	4.64586	7.10481	0.00768774	0.157403	303	281	266	167	175	248
Spag9	0.262521	8.22112	7.10348	0.00769346	0.157403	3298	3220	3463	2129	2344	2950
Grk1	4.3505	-1.68443	7.10231	0.00769848	0.157403	3	4	1	0	0	0
AC132954.2	-0.82426	1.25427	7.10089	0.00770456	0.157403	23	13	18	29	28	28
Gpr183	0.514622	3.54576	7.09997	0.00770853	0.157403	126	162	117	88	67	98
Tyw1	-0.404655	3.89888	7.09902	0.0077126	0.157403	136	112	151	144	170	154
Gm14010	6.1461	-1.08746	7.09902	0.00771262	0.157403	0	27	1	0	0	0
Ncaph2	-0.282754	6.2812	7.09854	0.00771469	0.157403	790	639	804	838	794	770
Nkg7	-0.45913	4.11669	7.09699	0.00772137	0.157447	152	150	158	206	181	173
Gm16217	4.07086	-1.14276	7.08837	0.00775858	0.157735	1	22	2	1	0	0
Dennd1c	-0.394672	4.75256	7.08805	0.00775996	0.157735	250	218	275	305	277	283
Atp6v0c	-0.343908	5.33518	7.08692	0.00776486	0.157735	380	311	366	457	340	391
Arhgap27	-0.382871	5.69086	7.0869	0.00776495	0.157735	530	434	527	654	596	461
Abcd2	0.392825	4.02956	7.08682	0.00776529	0.157735	189	186	218	109	135	158
Hmg20b	-0.35548	4.89937	7.08584	0.00776956	0.157735	287	280	246	331	322	267
CT025531.1	2.53152	-0.158558	7.08448	0.00777543	0.157735	5	36	5	1	2	4
Naa50	0.26442	7.25408	7.08344	0.00777994	0.157735	1690	1621	1649	1103	1112	1469
Gabrp	-1.37865	2.52852	7.08265	0.00778336	0.157735	27	54	26	32	107	113
Rps3a2	0.264779	6.80496	7.08236	0.00778465	0.157735	1257	1346	1272	931	854	1090
Gm38340	-0.572943	2.39522	7.0814	0.00778882	0.157735	47	39	41	45	62	61
Gm5446	0.563101	2.89093	7.08109	0.00779016	0.157735	80	98	96	42	44	80
Raver1	-0.356657	6.21156	7.07703	0.00780783	0.158	719	631	787	882	842	688
Akap7	0.446447	3.8402	7.07092	0.0078345	0.158447	165	158	188	101	83	151
Zfp574	-0.458485	4.05681	7.06725	0.00785055	0.158679	122	164	157	184	202	153
Gsk3a	-0.357608	5.42146	7.06244	0.00787166	0.159013	463	299	449	465	473	431
Tek	0.401468	4.70158	7.0593	0.00788547	0.15919	295	293	309	146	209	251
Gm45073	-0.449213	3.79436	7.05836	0.0078896	0.15919	145	111	88	139	132	146
Cchcr1	-0.417058	4.21378	7.05565	0.00790158	0.159339	214	173	157	216	236	190
Gm18646	0.750826	1.53563	7.05118	0.00792131	0.159643	33	41	34	21	14	22
Phf3	0.314227	6.77698	7.04703	0.0079397	0.159777	1248	1215	1266	741	766	1179
Sox6	0.276176	5.75078	7.04595	0.00794446	0.159777	613	604	657	420	428	530
Gm13680	0.28328	5.48177	7.04503	0.00794855	0.159777	496	514	540	337	354	444
Scyl2	0.305037	6.11681	7.04477	0.00794968	0.159777	836	672	835	550	470	668
Gm5738	5.0553	-1.52842	7.04448	0.007951	0.159777	0	12	1	0	0	0
AC157650.3	-0.640269	2.61839	7.03606	0.00798845	0.160327	56	41	56	73	87	50
Sipa1	-0.47501	5.4601	7.03591	0.00798914	0.160327	403	354	445	574	486	412
Rbl1	0.284452	5.97907	7.03521	0.00799225	0.160327	748	679	728	506	431	641
Chil4	6.93788	-0.481457	7.03405	0.00799742	0.160337	3	0	48	0	0	0
Rapgefl1	-0.318731	7.29736	7.0295	0.00801778	0.160444	1599	1478	1357	1689	1796	1395
Gm27006	6.14558	-1.08735	7.02917	0.00801925	0.160444	1	27	0	0	0	0
Hirip3	0.437124	3.29147	7.02874	0.00802119	0.160444	125	124	107	73	70	91
Gucy2c	1.34565	0.281247	7.02872	0.00802128	0.160444	16	15	21	4	6	8
Cmbl	0.678555	2.31385	7.02411	0.00804193	0.160764	61	84	49	29	39	40
Gm11571	-1.32883	0.424946	7.02193	0.00805174	0.160805	10	15	5	11	30	27
Bglap2	1.04048	1.68297	7.02097	0.00805605	0.160805	28	58	42	16	26	13
Lbh	-0.396938	5.77943	7.02056	0.00805788	0.160805	531	459	565	615	614	582
Tmem63b	-0.330935	5.76649	7.01926	0.00806376	0.160829	508	445	504	571	562	486
Gak	-0.252966	6.97729	7.01192	0.00809689	0.161397	1263	1161	1233	1350	1241	1270
n-R5s87	-2.07096	-0.640067	7.00845	0.0081126	0.161617	2	3	0	5	6	9
Gm13443	0.376151	3.95912	7.00515	0.00812755	0.161822	166	189	158	113	105	134
Foxq1	-0.690491	2.75458	7.00342	0.00813543	0.161886	49	34	63	54	93	61
Tnnt1	0.632591	4.65895	7.00085	0.00814709	0.162025	272	310	390	144	185	231
Mut	0.357285	5.11015	6.9967	0.00816599	0.162307	395	376	391	201	266	343
Shroom3	-0.342031	4.64663	6.99481	0.00817462	0.162385	229	206	246	253	274	237
Slc10a7	0.300112	5.15685	6.98626	0.00821379	0.16307	466	366	408	279	277	339
Fgl1	-4.30309	-1.56443	6.98364	0.0082258	0.163215	0	0	0	2	1	4
Asb14	0.826358	1.80997	6.97964	0.00824424	0.163487	40	68	44	18	20	39
Gm6166	0.338544	5.61587	6.97829	0.00825045	0.163517	523	618	475	373	385	378
AC162467.3	0.452362	3.61913	6.97631	0.00825958	0.163604	147	114	163	82	74	120
Endog	-0.84223	1.52501	6.97461	0.00826743	0.163666	22	11	16	29	26	23
Gm11555	-1.17306	0.737039	6.9729	0.00827532	0.163675	13	8	7	9	19	29
Topbp1	0.270042	6.63129	6.97244	0.00827748	0.163675	1121	1073	1146	731	745	995
5830417I10Rik	-0.487519	5.09442	6.97144	0.00828207	0.163675	330	180	373	376	361	354
Alkbh4	-0.42853	3.47861	6.96058	0.00833249	0.164358	96	102	95	126	112	112
Kir3dl1	-4.10262	-1.72484	6.96007	0.00833489	0.164358	0	0	0	1	2	3
Gm12250	0.263003	6.65085	6.96001	0.00833516	0.164358	1200	1128	1217	796	790	1048
Usp47	0.31441	7.57393	6.95991	0.0083356	0.164358	2045	2169	2262	1269	1377	2020
Acot7	-0.407173	3.93324	6.95781	0.00834542	0.164397	119	132	159	165	151	167
Capza2	0.309445	8.33773	6.95591	0.00835428	0.164397	3724	3379	3758	2427	2121	3285
Gm22634	-0.281791	6.97702	6.95532	0.00835703	0.164397	542	586	542	576	597	632
AC153144.3	2.15506	-0.493303	6.95232	0.00837106	0.164397	7	19	5	2	1	3
Rnf6	0.274381	5.82632	6.95222	0.00837153	0.164397	639	586	665	407	433	552
Epc2	0.313088	5.8474	6.95183	0.00837335	0.164397	617	629	678	371	428	585
Agrp	2.42055	-0.981885	6.95182	0.00837342	0.164397	5	7	8	1	2	0
Stard3	-0.347046	4.95169	6.95135	0.0083756	0.164397	304	281	291	362	322	302
A530010L16Rik	-1.15258	0.856266	6.94733	0.00839444	0.164674	7	15	7	26	11	21
Gm22513	-0.292217	10.1406	6.94101	0.00842415	0.16508	5096	5225	4633	5250	5507	5501
A530040E14Rik	1.74803	1.43101	6.94034	0.00842733	0.16508	19	103	16	14	10	13
Ssh1	-0.351963	5.54974	6.93818	0.0084375	0.16508	441	389	490	553	508	425
Ssx2ip	0.274489	5.76102	6.93794	0.00843862	0.16508	619	575	593	387	425	503
Abcd1	-0.339006	5.38932	6.93707	0.00844274	0.16508	406	399	403	499	453	399
Ifit1bl2	0.790251	1.67369	6.93685	0.00844378	0.16508	35	42	32	13	21	22
Gnai2	-0.361299	7.84755	6.93209	0.00846629	0.165427	2251	2034	2254	2831	2462	2112
Gm13562	2.93544	-0.727392	6.92826	0.00848443	0.165688	3	23	2	0	2	1
Tmem170b	0.304883	5.99453	6.92478	0.00850097	0.165917	664	674	720	471	412	604
Wdr36	0.262219	5.77087	6.92352	0.00850695	0.165941	648	583	610	419	412	536
Nectin1	-0.44418	7.11235	6.91884	0.00852921	0.16614	1430	1245	1195	1745	1704	1179
Kera	0.761281	2.44593	6.91838	0.00853142	0.16614	52	59	76	18	27	54
Spn	-0.484219	5.05141	6.91835	0.00853154	0.16614	283	238	357	406	338	341
Scly	-0.400785	4.09984	6.91569	0.00854428	0.166294	157	142	188	189	190	191
Enpp6	0.585566	2.06026	6.91423	0.00855125	0.166319	53	59	52	27	37	33
Glt8d2	0.829262	1.46479	6.91164	0.00856362	0.166319	36	44	28	21	13	20
Ms4a4a	0.359157	4.99157	6.9077	0.00858251	0.166319	363	310	338	248	199	253
Cnnm3	-0.342267	4.72951	6.90702	0.00858581	0.166319	297	248	226	296	302	267
1700003G13Rik	4.67736	-1.6436	6.90686	0.00858658	0.166319	2	8	0	0	0	0
Fbln1	-0.29812	5.94142	6.90594	0.00859099	0.166319	533	539	660	668	613	605
Skiv2l	-0.321614	6.44164	6.90527	0.00859418	0.166319	852	858	773	975	945	825
Nr1d2	0.298946	6.15102	6.90517	0.0085947	0.166319	961	948	815	609	657	703
Smarcb1	-0.253943	5.8716	6.90476	0.00859665	0.166319	596	544	544	603	581	597
Vars2	-0.407892	4.27405	6.90396	0.0086005	0.166319	186	186	171	220	236	181
Ppp1r3f	-1.09024	0.746317	6.90389	0.00860084	0.166319	11	7	11	16	23	16
Mapk7	-0.404557	4.53489	6.9034	0.00860321	0.166319	211	185	244	289	242	217
Gm14093	0.976216	0.876365	6.90154	0.00861216	0.166399	27	16	26	10	7	14
Pigu	-0.302857	5.16674	6.90053	0.00861704	0.166401	315	326	337	380	330	361
Gm38257	0.450557	3.23794	6.89568	0.00864044	0.166731	123	93	101	68	60	78
A730049H05Rik	2.9362	-0.262081	6.89499	0.00864376	0.166731	2	48	3	1	3	2
Gm10988	4.52985	-1.76939	6.88884	0.00867353	0.167084	1	7	1	0	0	0
Alms1	0.272512	5.41217	6.88851	0.00867517	0.167084	479	477	491	339	354	371
Arhgef10l	-0.350335	6.68005	6.88804	0.00867741	0.167084	958	953	885	1134	1138	873
1700071M16Rik	7.7205	0.0512019	6.8842	0.00869609	0.167084	1	83	0	0	0	0
Gm3608	0.329657	5.73993	6.88416	0.00869629	0.167084	589	591	677	358	407	555
Abi2	0.379754	5.24642	6.88362	0.00869893	0.167084	425	527	398	250	283	397
Nfatc2ip	-0.419733	3.52129	6.88242	0.00870474	0.167084	98	82	115	109	123	118
Usp32	0.278908	6.73844	6.88093	0.00871201	0.167084	1214	1139	1213	762	793	1068
Kpna1	0.309049	6.58739	6.88058	0.00871371	0.167084	964	988	1121	622	675	919
mt-Tp	3.20603	0.570732	6.87985	0.00871727	0.167084	5	106	3	3	4	4
Cd6	-0.629123	3.11557	6.87895	0.00872168	0.167084	73	58	98	129	88	96
Arfgap3	-0.321363	4.74552	6.87878	0.00872251	0.167084	248	245	262	260	284	294
Gm27019	0.710553	1.95364	6.8783	0.00872483	0.167084	46	67	62	31	32	32
Gm38244	4.09048	0.255412	6.87509	0.00874055	0.167189	8	86	4	0	2	3
Krt79	-0.264026	7.63977	6.874	0.00874586	0.167189	1960	1728	2033	1945	2144	1991
Chac1	-0.830131	3.41612	6.87202	0.00875557	0.167189	102	94	60	86	184	134
Cnot3	-0.292189	5.44556	6.8716	0.00875763	0.167189	423	352	440	464	414	440
Sdha	0.264561	6.9422	6.87156	0.00875781	0.167189	1303	1394	1466	915	979	1196
Thap11	-0.392178	3.84135	6.87091	0.008761	0.167189	123	139	134	158	159	144
Hmga1-rs1	-0.397796	5.16511	6.87028	0.0087641	0.167189	364	339	365	501	378	364
Slc12a9	-0.386491	4.9596	6.8685	0.00877282	0.167263	315	286	301	414	331	296
Tril	-0.417156	3.63123	6.86746	0.00877795	0.167269	132	102	114	139	135	138
Abca9	0.314274	5.08149	6.86402	0.00879484	0.167499	341	317	393	217	258	276
Gm43338	5.34973	-1.45681	6.86154	0.00880705	0.167639	0	15	1	0	0	0
Trpm4	-0.368768	5.25776	6.85855	0.00882183	0.167828	339	402	305	395	444	358
Sema3f	-0.355993	6.2781	6.85383	0.00884512	0.168091	814	796	690	855	1007	737
Gm45769	0.614031	1.96913	6.85379	0.00884536	0.168091	50	48	47	25	31	28
Adamtsl3	0.364197	4.38745	6.85241	0.00885219	0.168094	217	251	262	154	175	175
Ano8	-0.431324	4.78989	6.85102	0.00885909	0.168094	243	234	227	313	315	208
Zfp438	0.619003	2.36676	6.85081	0.0088601	0.168094	69	42	74	32	28	47
Gm38036	-0.495278	2.82185	6.84694	0.00887932	0.168367	62	54	69	58	85	89
Slc35b3	0.339803	4.71656	6.84263	0.00890076	0.168517	317	287	311	206	194	243
Hsd11b2	3.14639	-0.860198	6.84251	0.00890134	0.168517	4	17	2	2	0	0
Cep350	0.267982	8.11354	6.84242	0.00890184	0.168517	3031	2869	3323	2077	1996	2762
Gabrb2	3.02649	-1.16925	6.84131	0.00890736	0.168529	2	6	4	0	0	1
Gm28373	-0.551443	2.4299	6.83895	0.0089191	0.168659	55	35	43	55	59	59
Sdc3	-0.461516	8.41366	6.83684	0.00892966	0.168767	3456	2734	3525	4750	3842	3162
Wfdc12	-0.635432	5.14743	6.83531	0.00893731	0.168801	310	155	219	374	291	268
Fam129b	-0.323773	8.03844	6.83361	0.00894581	0.168801	2572	2568	2525	3100	3006	2355
Wasf2	-0.28901	7.67921	6.83242	0.00895177	0.168801	2138	1882	1982	2373	2142	1962
Rnf10	-0.252791	7.03508	6.83175	0.00895515	0.168801	1324	1162	1272	1315	1357	1292
Cab39l	0.284059	5.69141	6.8316	0.00895588	0.168801	606	539	605	363	398	520
9530027J09Rik	4.94136	-1.49177	6.8304	0.00896191	0.168823	1	11	0	0	0	0
Map3k7cl	1.24685	0.585842	6.82832	0.00897236	0.168928	15	25	19	6	7	9
Zgrf1	0.390987	4.5179	6.82689	0.00897956	0.168972	268	286	253	141	176	233
Gm43751	1.01917	0.713984	6.82563	0.00898587	0.168999	17	30	24	12	9	10
Sgcb	0.346094	5.5635	6.82429	0.00899263	0.169034	575	510	575	300	350	518
Krtap1-3	-1.1518	3.3354	6.81872	0.00902071	0.16947	81	101	44	67	218	164
Fer	0.302321	5.57402	6.81642	0.00903233	0.169538	533	540	560	338	348	497
Ypel5	0.307548	5.48029	6.81607	0.00903412	0.169538	521	471	483	289	349	424
Rpl10-ps2	1.17087	0.489691	6.81341	0.00904758	0.169698	15	17	14	5	5	8
Mrps27	-0.421774	3.81807	6.81074	0.0090611	0.16986	130	97	140	166	118	152
Plcb1	0.332373	4.41168	6.805	0.00909028	0.170315	244	229	252	154	149	210
Myo9a	0.284	7.26201	6.80301	0.00910044	0.170413	1746	1652	1797	1160	1125	1521
Birc2	0.316254	5.89399	6.80201	0.00910555	0.170417	676	668	683	420	411	625
Pcna	0.310468	5.15458	6.80013	0.00911511	0.170503	404	431	407	323	247	321
Hnrnpdl	0.276096	6.73596	6.79863	0.00912279	0.170513	1138	1139	1168	775	736	1029
4930422M22Rik	4.68396	-1.56552	6.79732	0.00912946	0.170513	1	9	0	0	0	0
St3gal6	0.358563	4.27941	6.79714	0.00913038	0.170513	237	194	261	135	154	191
Il4i1	-1.05729	2.85375	6.78729	0.00918092	0.171362	65	16	68	103	95	73
Gm4559	-2.79055	-0.641782	6.78405	0.00919759	0.171362	3	2	0	0	20	13
Hipk2	-0.270487	7.08627	6.78309	0.00920255	0.171362	1368	1240	1394	1448	1488	1332
Sptbn2	-0.297211	8.37214	6.78217	0.00920731	0.171362	3194	3204	3037	3530	3704	3008
Cd3e	-0.497977	3.35396	6.78183	0.00920904	0.171362	88	67	104	114	89	122
Fam169b	-0.605105	2.45001	6.78157	0.00921038	0.171362	53	27	48	57	66	49
Rcbtb1	0.309568	5.04188	6.78155	0.0092105	0.171362	420	365	348	261	234	319
Dbn1	-0.464909	3.48398	6.77931	0.00922207	0.17137	83	99	103	108	131	110
Gm42595	0.922551	1.11807	6.77883	0.00922452	0.17137	21	34	22	11	13	12
Llgl2	-0.323674	5.05018	6.77859	0.00922579	0.17137	302	302	335	361	351	329
Grin3a	1.82421	0.171359	6.77678	0.00923515	0.171423	15	44	5	4	7	5
6230400D17Rik	0.959172	1.61133	6.77612	0.00923857	0.171423	24	69	31	21	16	20
Tle2	-0.517386	2.86342	6.7747	0.00924588	0.171467	72	51	67	74	72	96
Ndst1	-0.305219	7.2922	6.77365	0.00925132	0.171476	1592	1393	1443	1734	1650	1447
Dnaaf5	-0.402931	4.18269	6.77172	0.00926136	0.171548	194	161	175	213	227	179
Lyve1	0.424623	5.02049	6.771	0.00926509	0.171548	412	351	399	240	225	306
Gm5844	0.364756	4.33205	6.76439	0.00929948	0.172093	209	235	255	139	150	195
AC153517.1	-0.645732	2.44587	6.76339	0.00930467	0.172097	49	54	39	50	89	58
Gm10629	5.25739	-1.49223	6.7587	0.00932916	0.172457	1	14	0	0	0	0
Glce	0.319592	5.49659	6.75624	0.00934205	0.172604	494	512	520	302	350	439
Ankrd13d	-0.500798	2.8912	6.75448	0.00935124	0.172656	74	48	68	76	88	74
Gm43287	-3.0299	-1.42019	6.75379	0.00935485	0.172656	0	1	0	3	2	5
Parp2	0.377857	4.63422	6.75194	0.00936458	0.172743	312	241	319	157	187	254
Fchsd2	0.28692	5.9304	6.75097	0.00936966	0.172745	659	629	717	426	463	575
Stox1	-1.75617	-0.334999	6.74984	0.00937562	0.172746	1	5	3	7	11	10
Crlf2	-0.442025	5.00843	6.74906	0.0093797	0.172746	287	251	319	417	305	306
Irgm1	0.263934	8.76342	6.74686	0.00939127	0.172795	5123	4722	5103	3377	3241	4493
Rgn	0.907022	1.35098	6.74563	0.00939777	0.172795	34	36	19	15	14	13
CT009769.1	5.25837	-1.49233	6.7454	0.00939899	0.172795	0	14	1	0	0	0
Rny1	-0.434916	6.40162	6.74477	0.0094023	0.172795	429	473	408	577	433	567
Gm16133	1.83147	-0.406274	6.7428	0.00941266	0.172887	8	20	9	3	4	2
Gm29427	3.21708	-1.32291	6.74158	0.0094191	0.172887	7	4	3	1	0	0
Slc36a4	0.306158	5.44234	6.74098	0.00942231	0.172887	484	502	496	300	368	399
Maoa	0.345523	4.40337	6.73897	0.00943291	0.172951	230	223	242	149	146	192
Tnfsf10	0.30903	5.63027	6.73843	0.00943578	0.172951	660	542	587	397	355	536
Cebpg	0.278057	6.1884	6.73579	0.00944973	0.173115	856	797	752	513	548	708
Gm37600	5.25742	-1.49232	6.73358	0.00946146	0.173238	1	14	0	0	0	0
Apol8	0.97972	0.926196	6.72796	0.0094913	0.173474	24	26	19	8	10	13
Lat	-0.539833	3.08213	6.72728	0.00949494	0.173474	82	68	62	93	82	99
C130089K02Rik	0.278784	5.29844	6.72702	0.0094963	0.173474	483	434	478	318	340	363
Hspa9	0.286427	7.46815	6.727	0.00949642	0.173474	1967	2010	1969	1220	1327	1813
Gm45220	0.423272	4.04259	6.72644	0.00949938	0.173474	197	166	201	99	129	146
Gm9722	4.17276	-1.4913	6.7245	0.00950972	0.173487	0	4	3	0	0	0
Armc6	-0.53468	3.08092	6.72422	0.00951125	0.173487	79	61	68	90	105	71
Angptl1	0.609284	2.62255	6.72314	0.009517	0.173487	53	68	74	29	35	50
Cyyr1	0.388714	4.06347	6.72255	0.00952016	0.173487	251	181	188	145	126	149
Gm9869	6.4232	-0.933406	6.72009	0.0095333	0.173635	1	33	0	0	0	0
Igf2bp3	1.98597	1.02569	6.71842	0.00954221	0.173659	7	84	22	6	6	14
Rfc1	0.279994	6.1278	6.71797	0.00954462	0.173659	761	790	834	516	520	718
Dennd4c	0.253018	7.15181	6.71659	0.00955203	0.173702	1619	1528	1609	1076	1060	1424
Tada2b	-0.364055	4.27519	6.71372	0.0095674	0.173891	186	135	182	199	161	215
Gm5529	0.493259	3.29417	6.71262	0.00957331	0.173907	107	138	96	76	58	82
AI429214	0.565523	2.26498	6.70915	0.00959196	0.173946	57	56	60	28	31	45
Mab21l3	-0.413481	3.5028	6.70911	0.00959215	0.173946	96	88	97	124	101	107
Prex1	-0.454151	7.12723	6.7072	0.00960245	0.173946	1303	1137	1424	1869	1489	1303
Srcap	-0.301823	5.24534	6.70692	0.00960395	0.173946	397	290	364	378	385	384
Arap3	-0.420876	4.13562	6.70555	0.00961132	0.173946	198	130	177	218	207	171
AC122507.1	0.84972	6.20716	6.70512	0.00961363	0.173946	829	1262	888	327	569	586
Arhgap15os	5.05585	-1.52838	6.70506	0.009614	0.173946	0	12	1	0	0	0
Csnk1e	-0.300814	5.56459	6.70475	0.00961565	0.173946	458	371	441	414	503	469
Eid3	0.5388	2.60207	6.70234	0.00962867	0.17409	68	67	82	35	40	58
Galnt1	0.266372	6.58596	6.70058	0.00963815	0.174171	1013	1067	1061	708	693	930
Col4a2	-0.309758	7.60764	6.69637	0.00966093	0.174491	1867	1867	1995	2144	2229	1904
Nr3c1	0.247394	7.78296	6.69353	0.00967632	0.17455	2583	2459	2587	1787	1668	2278
Myo1g	-0.310901	6.83651	6.6928	0.00968028	0.17455	1123	987	1230	1377	1127	1159
Bcas2	0.319752	4.92785	6.69163	0.00968668	0.17455	351	329	341	213	209	308
Eif2s3x	0.346935	4.42609	6.69137	0.00968807	0.17455	246	221	232	141	158	190
H2-Q4	-0.398173	7.47804	6.69113	0.00968937	0.17455	2000	1203	1795	2147	1797	1861
Gm17748	-2.90099	-1.1673	6.68887	0.00970167	0.174681	1	0	0	4	2	3
Klf13	-0.283991	7.38115	6.68607	0.0097169	0.174732	1678	1474	1600	1795	1710	1611
Cacnb2	0.732307	1.92622	6.68596	0.00971752	0.174732	43	49	49	14	20	42
Baiap2	-0.272314	5.95733	6.68318	0.00973266	0.174732	560	586	598	627	652	587
Galnt6	-0.302806	5.87201	6.68245	0.00973665	0.174732	562	443	558	619	549	536
Mkl1	-0.350272	5.91563	6.68234	0.00973727	0.174732	614	517	597	746	654	541
2310040G07Rik	2.81051	-1.19991	6.68162	0.00974118	0.174732	3	12	3	0	1	1
Dld	0.28809	6.20711	6.68093	0.00974499	0.174732	785	833	845	557	497	749
7420461P10Rik	5.15972	-1.52881	6.68025	0.0097487	0.174732	1	13	0	0	0	0
Lrp5	-0.272146	6.70293	6.68002	0.00974994	0.174732	1056	970	1058	1112	1152	1030
Ndfip2	0.250635	6.27562	6.67712	0.00976583	0.174838	901	756	868	607	611	665
Cabin1	-0.277166	6.80827	6.6771	0.00976596	0.174838	1108	1077	1108	1246	1187	1098
Gm15599	3.58037	-0.838245	6.67606	0.00977164	0.174849	2	28	1	2	0	0
Scarna13	-0.38069	5.56048	6.67428	0.00978139	0.174933	458	337	441	557	440	422
Atp13a1	-0.30752	6.72517	6.67124	0.0097981	0.175142	1045	967	1045	1161	1188	992
Rab1a	0.255643	7.76543	6.6703	0.00980326	0.175144	2377	2245	2448	1655	1534	2092
Pex3	0.343985	4.97389	6.66547	0.00982985	0.175528	369	322	370	212	215	319
Hist4h4	-0.370651	5.15566	6.66291	0.00984401	0.17561	305	288	298	334	375	310
Mms22l	0.345434	4.34035	6.66268	0.00984527	0.17561	238	218	224	131	148	198
9630013K17Rik	4.68432	-1.45595	6.6617	0.00985071	0.17561	1	9	0	0	0	0
Helz2	-0.330844	7.95379	6.66097	0.0098547	0.17561	2514	2360	2374	3075	2635	2336
Fam169a	2.40318	-0.245554	6.65641	0.00987997	0.175896	5	35	2	1	2	4
Csde1	0.299867	9.0218	6.65522	0.00988659	0.175896	5727	5750	6164	3642	3677	5514
Fbxo21	-0.367762	3.78864	6.65399	0.0098934	0.175896	134	138	130	138	162	161
Crhr1	-3.0369	-1.41969	6.65222	0.00990324	0.175896	0	1	0	3	3	4
Cramp1l	-0.259167	5.99255	6.65199	0.00990451	0.175896	658	574	601	639	671	633
Osbpl9	0.261752	6.91031	6.65192	0.00990488	0.175896	1299	1349	1385	887	901	1216
Tbc1d4	0.291969	4.95449	6.65166	0.00990634	0.175896	383	341	376	245	251	303
Map4k2	-0.310481	5.00862	6.64804	0.00992647	0.176107	328	305	317	357	374	311
Zfp710	-0.346321	6.22858	6.64744	0.00992986	0.176107	700	678	782	919	831	671
Abca2	-0.326948	6.26743	6.64679	0.00993348	0.176107	685	703	835	853	885	725
F3	0.269607	6.02892	6.64465	0.00994541	0.176228	712	674	726	513	493	550
Dnajb9	0.313855	4.73956	6.64294	0.00995495	0.176307	289	249	306	190	177	237
Exoc7	-0.294268	5.54777	6.63882	0.00997802	0.176625	484	426	466	527	509	456
Jsrp1	0.57993	2.83805	6.63391	0.0100055	0.176826	78	97	95	43	70	47
Loxl2	-0.330132	4.91283	6.63375	0.0100065	0.176826	229	229	280	236	271	319
Rarg	-0.332676	7.10041	6.63283	0.0100116	0.176826	1385	1311	1220	1578	1536	1238
Hoxa9	0.315165	5.0576	6.6324	0.010014	0.176826	424	374	334	238	259	313
Myo9b	-0.313784	7.63603	6.63225	0.0100149	0.176826	1953	1798	2120	2402	2097	1945
Evi2a	0.32187	5.76088	6.63108	0.0100214	0.176851	540	610	673	474	340	485
Mybpc1	0.829105	8.01922	6.62712	0.0100438	0.177129	2791	3981	3698	1170	1745	2391
Plcb3	-0.260466	6.50396	6.6264	0.0100478	0.177129	862	809	874	888	938	874
Kcnab2	-0.409535	5.04702	6.62557	0.0100525	0.177129	288	300	330	408	342	329
2700080J24Rik	-4.14109	-1.49024	6.61986	0.0100848	0.177321	0	0	0	3	3	0
Pola1	0.335832	5.42268	6.61985	0.0100848	0.177321	482	503	511	305	291	465
Oscp1	-0.694505	1.76526	6.61921	0.0100885	0.177321	30	26	21	28	42	41
Phf13	-0.43729	3.79751	6.61899	0.0100897	0.177321	135	141	101	163	147	143
Plcb2	-0.490943	4.80691	6.61766	0.0100973	0.177321	210	239	300	347	314	269
Elovl5	0.269124	6.26143	6.61734	0.010099	0.177321	1015	804	919	652	587	782
Gm43162	0.561261	2.32461	6.61731	0.0100992	0.177321	67	57	54	36	34	37
Ifnlr1	-0.375503	3.72485	6.61292	0.0101241	0.177668	126	116	121	133	144	141
Tmem214	-0.302463	5.78025	6.61114	0.0101343	0.177756	511	461	584	612	565	519
Gm37637	1.94001	0.103718	6.60929	0.0101448	0.17785	7	36	5	5	3	3
Nox4	0.413415	4.10451	6.60822	0.0101509	0.177867	178	199	200	116	106	165
Gm28731	4.52258	-1.68451	6.60438	0.0101728	0.178011	3	6	0	0	0	0
Slc38a4	0.497066	2.93029	6.60401	0.0101749	0.178011	91	95	100	44	52	85
Usp50	2.33608	-0.494198	6.60355	0.0101776	0.178011	7	24	4	2	1	3
3110001I22Rik	0.514062	2.49657	6.60318	0.0101797	0.178011	69	68	67	45	32	50
Spry1	0.418103	4.78336	6.60161	0.0101887	0.178041	396	334	322	217	266	213
Gfm1	0.292135	5.46853	6.60071	0.0101938	0.178041	491	499	531	333	352	421
Polr3g	0.315375	5.18272	6.60018	0.0101968	0.178041	376	363	395	235	254	323
Map3k6	-0.364186	4.82336	6.59921	0.0102024	0.178049	262	263	218	267	322	258
Gm16170	3.99694	0.00113291	6.59697	0.0102153	0.178067	1	74	1	2	1	1
4930473A02Rik	6.50501	-0.885412	6.59669	0.0102168	0.178067	1	35	0	0	0	0
Afap1	-0.248026	5.79859	6.59633	0.0102189	0.178067	560	514	559	564	575	581
CT009486.2	-4.08886	-1.49006	6.59411	0.0102317	0.1782	0	0	0	0	2	4
Fmnl1	-0.326208	6.27605	6.59255	0.0102406	0.178266	819	653	803	942	814	761
0610012D04Rik	3.13186	-0.956684	6.59096	0.0102498	0.178288	2	19	1	0	0	2
Taf1	0.321627	6.74314	6.59054	0.0102522	0.178288	1272	1193	1211	690	777	1168
Ggta1	0.247958	6.397	6.58958	0.0102577	0.178293	996	920	1055	741	686	795
Slk	0.293754	8.12379	6.5887	0.0102628	0.178293	3015	3134	3113	1936	1933	2899
Madd	-0.26939	6.44658	6.58109	0.0103068	0.178885	848	787	930	936	916	885
Serpinb3a	-0.429893	4.52751	6.58081	0.0103084	0.178885	125	94	153	163	130	151
Dcst2	2.04428	0.0905902	6.5784	0.0103223	0.178885	10	39	8	5	6	1
Spout1	-0.434911	3.63818	6.57839	0.0103224	0.178885	125	99	110	144	141	114
Oxct2a	-1.80702	-0.384996	6.57835	0.0103227	0.178885	1	5	3	4	15	10
Mroh2a	1.36623	1.18993	6.57677	0.0103318	0.178954	14	70	20	13	13	10
[truncated: 32,625 more rows]

## Sheet: b Hi vs No Fiber DEGs q<0.05
Gene	logFC	logCPM	LR	PValue	FDR	HighFiber1	HF2	HF3	NoFiber1	NF2	NF3
Ghrl	6.87996	-0.476985	15.501	8.24607e-05	0.0114205	3	43	1	0	0	0
Gm11940	6.62679	4.13167	11.2544	0.000794333	0.0490249	5	1955	5	6	5	7
Gm13938	6.54102	-0.816287	11.1868	0.000823834	0.0499552	1	35	1	0	0	0
Gm26778	6.46124	-0.861842	11.2661	0.000789348	0.0489748	1	33	1	0	0	0
AC132852.1	6.18288	-0.932607	12.7541	0.000355236	0.0286039	0	23	6	0	0	0
Kcnh7	5.90494	-1.08746	14.2662	0.000158686	0.0177865	3	17	4	0	0	0
Gm20404	5.85204	-1.1144	12.4444	0.000419247	0.0315524	3	19	1	0	0	0
CT010467.1	5.22101	8.36833	11.6562	0.000639897	0.0426073	614	35834	245	331	343	220
1700011I03Rik	5.01856	-1.42201	12.1027	0.000503489	0.035542	5	5	3	0	0	0
Gm37755	4.77182	-0.0241888	13.0845	0.000297743	0.0258372	2	63	5	0	1	1
Ccdc152	4.69066	-0.626133	12.9235	0.000324486	0.0271377	4	32	2	0	0	1
Gm26672	4.52785	-0.144771	11.832	0.000582217	0.0398393	3	54	2	1	0	1
Gm26563	4.10954	0.0370404	13.4919	0.000239591	0.0225423	9	65	8	0	2	2
Gm27252	4.00591	-0.233392	13.1046	0.000294573	0.0257558	3	50	6	1	1	1
Gm4876	3.05869	-0.391	13.23	0.000275498	0.024732	9	23	8	0	2	2
8430419K02Rik	3.03628	-0.357154	18.6703	1.55383e-05	0.00376221	14	12	14	2	1	1
Cartpt	1.70275	0.317298	14.7458	0.000123021	0.0149982	32	20	26	7	6	8
Esm1	1.51144	1.87331	22.6268	1.96717e-06	0.000765296	69	41	51	9	18	23
B230303O12Rik	1.4099	1.09623	14.267	0.00015862	0.0177865	27	32	31	6	10	14
Cxcl2	1.27732	1.26693	12.5262	0.000401275	0.030875	52	23	35	12	12	16
Dusp1	1.22582	6.00383	41.11	1.43896e-10	6.02945e-07	1086	796	1058	420	362	325
Gnal	1.18182	1.84773	13.652	0.000220004	0.0214749	49	76	45	13	24	30
Olfr920	1.15913	2.22066	15.0575	0.000104287	0.0135237	56	67	64	18	17	40
Fos	1.15554	6.09839	30.0852	4.13474e-08	4.77935e-05	1108	812	1067	421	353	413
Naalad2	1.11706	2.13	18.1251	2.06855e-05	0.00477954	45	72	59	22	27	23
Gm42892	1.10057	4.21565	59.3373	1.32834e-14	1.53308e-10	272	227	278	91	104	127
Gm44616	1.08753	1.4521	12.2845	0.000456738	0.0334583	34	40	39	11	22	14
Gm38262	1.05765	1.66786	13.6021	0.000225932	0.0217902	44	39	53	16	16	26
Gm43268	1.05546	2.00794	14.0144	0.00018142	0.0192683	39	68	49	19	18	30
Mmp16	1.03067	1.70898	15.6668	7.55386e-05	0.0108076	49	47	40	15	22	22
Gm43820	1.00018	1.76898	16.005	6.31754e-05	0.00976511	50	52	54	24	25	20
Gm44829	0.991636	2.14132	19.0526	1.27165e-05	0.0032858	71	60	62	28	28	30
Tigd4	0.970969	2.41707	14.7458	0.000123021	0.0149982	58	79	87	31	25	46
Eml5	0.956363	3.25399	26.0677	3.2966e-07	0.000242049	130	159	105	53	57	71
Ampd1	0.95106	4.49021	12.8067	0.000345381	0.0280715	262	374	320	115	146	182
Il6	0.950769	1.99537	11.263	0.000790692	0.0489748	77	54	39	28	20	30
B230206I08Rik	0.941695	2.59418	16.2952	5.42003e-05	0.00868811	70	76	74	37	21	44
C430019N01Rik	0.877004	2.79289	18.0268	2.1782e-05	0.00492928	93	76	112	38	40	58
Gm37023	0.87292	2.46237	16.8979	3.94452e-05	0.00705195	79	78	86	33	36	49
Awat2	0.864942	3.58994	27.6886	1.42501e-07	0.000126512	233	206	169	102	97	97
Phex	0.83825	3.01474	16.282	5.45794e-05	0.00870855	103	111	113	31	63	69
Efcab1	0.83565	1.93631	12.5042	0.000406039	0.0310233	53	45	57	25	23	29
Ano5	0.834706	4.38085	22.8862	1.7188e-06	0.000708471	247	289	325	131	135	164
Gm9333	0.826962	2.71146	14.6527	0.000129251	0.0154921	75	105	82	33	39	60
Gm17024	0.805448	2.50582	14.6882	0.000126836	0.0153552	88	58	77	34	39	40
Osgin2	0.795108	4.22122	26.0334	3.35557e-07	0.000242049	260	246	228	117	92	169
Pde4b	0.790487	6.21264	30.8176	2.83457e-08	3.63497e-05	1083	1026	910	433	448	682
Sult1a1	0.787124	2.33414	11.5382	0.000681813	0.0442848	62	70	52	23	30	42
Akr1c21	0.778938	3.52135	20.0043	7.72694e-06	0.00226727	257	216	195	120	111	114
Fignl1	0.77635	3.65378	18.1595	2.03152e-05	0.00475266	154	178	153	78	66	109
Il1b	0.775137	4.89186	24.5772	7.139e-07	0.000398678	425	438	324	225	163	230
Adam22	0.773662	2.44416	12.5184	0.000402974	0.030937	61	85	65	29	35	46
Pla2r1	0.762073	4.77006	35.5288	2.51307e-09	5.11839e-06	400	363	462	187	212	243
Cyp2j7	0.760473	3.17165	15.4246	8.58634e-05	0.0117507	197	124	156	72	78	100
As3mt	0.734977	2.59116	12.9025	0.000328143	0.0273116	73	71	85	47	34	41
Gm37879	0.734496	3.27939	17.818	2.43071e-05	0.00536057	146	108	137	55	65	89
Elovl6	0.733564	8.72231	32.738	1.05457e-08	1.73873e-05	6805	6131	6298	2556	3562	4208
Gm29488	0.732165	4.21545	13.8928	0.000193538	0.020063	235	204	247	108	108	152
9630010A21Rik	0.708166	2.61479	11.441	0.000718399	0.0461006	87	66	79	35	43	48
Gm11295	0.703839	3.20639	11.6197	0.000652564	0.0432843	119	180	124	60	68	105
Gm45222	0.693115	5.55517	25.9461	3.51078e-07	0.000243114	633	555	667	311	302	409
Ptprd	0.68918	4.96856	19.7259	8.93794e-06	0.0024957	411	345	404	143	234	264
Klhl31	0.671597	5.28617	12.9898	0.00031319	0.0266979	395	548	580	229	282	344
Idi1	0.665099	2.80992	12.5351	0.000399374	0.0307972	85	79	82	34	45	59
Abca8b	0.664929	3.85968	15.2471	9.43193e-05	0.0125943	165	150	207	72	101	120
Gm37954	0.662973	3.12787	11.5852	0.000664801	0.0436776	117	97	113	59	44	81
Snap91	0.656062	3.11686	13.1683	0.000284725	0.0251033	162	115	120	64	86	73
Tmem100	0.655231	3.77946	18.6543	1.5669e-05	0.00376753	185	160	171	96	88	107
Armcx3	0.649044	3.17951	15.1376	9.99501e-05	0.0131584	110	118	119	61	55	81
Klf11	0.64109	4.08012	23.5653	1.20746e-06	0.000535987	230	218	227	132	124	128
Gm9294	0.634068	4.67951	12.3359	0.000444323	0.0328022	336	416	250	174	160	245
Abca8a	0.625131	4.55814	16.8588	4.02666e-05	0.00714969	266	272	346	150	151	210
Cd33	0.617954	3.65808	13.6103	0.000224948	0.0217558	146	138	141	83	74	89
Scd3	0.611362	5.69995	17.3514	3.10668e-05	0.00611729	1043	801	1030	586	485	597
Arrdc3	0.608456	7.2454	34.7663	3.71755e-09	7.15092e-06	2023	1744	2003	976	1072	1322
Rragd	0.608253	3.69481	12.2072	0.000476049	0.0344107	166	178	169	76	103	121
Cyr61	0.60812	4.73503	21.7653	3.08127e-06	0.00115963	389	335	410	213	201	247
Tlr6	0.60459	3.58796	13.2357	0.000274672	0.024732	133	169	144	89	79	93
Gm17538	0.603747	3.35478	11.3754	0.000744242	0.0469374	111	114	147	59	68	91
Mef2c	0.597959	6.74384	11.4872	0.000700785	0.0451843	1200	1453	1405	608	757	1040
Prune2	0.597036	6.40516	14.4895	0.000140946	0.0165427	953	1294	1076	518	632	820
Higd1a	0.596308	3.9657	13.2479	0.000272882	0.024732	175	196	153	102	102	104
Cep85l	0.59216	5.31601	17.9171	2.30734e-05	0.0051211	490	523	515	273	265	367
Ifit3b	0.583845	5.96609	14.1218	0.000171342	0.0185973	855	897	787	443	418	657
Per1	0.574029	5.93441	11.2074	0.000814705	0.0496626	907	729	757	467	540	410
Fgfbp1	0.569978	6.00093	25.8196	3.74857e-07	0.000249597	791	745	834	459	419	543
Gm45221	0.566869	4.9795	13.0721	0.000299721	0.0258792	414	386	443	215	209	326
Kctd18	0.562277	4.86604	20.5329	5.86144e-06	0.0018619	338	382	349	201	199	245
Gm18537	0.558912	3.81042	12.4765	0.00041211	0.0311548	179	158	172	83	92	133
Rgs5	0.554338	6.31167	16.5817	4.65993e-05	0.0078705	952	976	937	450	511	789
AC161252.3	0.552345	4.18384	11.9722	0.000539996	0.0376193	211	281	203	124	138	161
Gm12185	0.550341	6.9292	18.1007	2.09526e-05	0.00477954	1480	1501	1737	784	887	1209
Sgcd	0.548093	4.36416	12.9317	0.000323067	0.02711	251	236	241	109	136	200
Gm42462	0.547065	3.52557	13.2127	0.000278066	0.0248138	171	132	160	92	91	98
Prkaa2	0.541382	5.49865	20.1408	7.19447e-06	0.00214742	582	606	580	314	347	422
Ncbp2	0.541186	4.41014	15.0214	0.000106297	0.0136313	248	234	258	133	136	184
Ereg	0.53208	5.26501	13.8383	0.000199236	0.0201118	339	402	378	224	227	237
Rpl9-ps7	0.531614	3.77754	14.3847	0.00014901	0.0171948	176	168	162	100	99	112
Krt9	0.52941	8.12613	16.9295	3.87941e-05	0.00705195	3331	3717	3148	1872	2307	2095
Egr1	0.524625	5.71853	16.6668	4.45543e-05	0.00771696	790	634	684	391	414	498
Gm45223	0.523167	5.93439	17.0461	3.64827e-05	0.00682799	755	624	822	445	369	550
Sertad4	0.517604	4.91603	14.8489	0.000116475	0.014529	412	376	444	216	287	260
Btc	0.508276	4.23264	14.067	0.000176412	0.0189692	216	232	219	140	144	132
Gm5970	0.505687	5.10279	11.7224	0.000617515	0.0415969	467	396	431	262	224	326
Mmp13	0.503717	6.40428	15.8154	6.98302e-05	0.0104011	695	825	883	411	502	600
F13a1	0.503457	6.88424	14.7568	0.000122303	0.0149982	1318	1337	1469	716	860	1018
Lilr4b	0.502965	8.34043	15.8776	6.75737e-05	0.0101725	4241	3569	4312	2573	2143	2892
Mllt3	0.501662	5.1697	17.5552	2.79082e-05	0.00574645	458	412	514	263	252	356
Dtl	0.491572	4.38799	14.1234	0.000171201	0.0185973	237	264	245	138	146	189
Cd86	0.481092	5.22883	15.4348	8.53994e-05	0.0117336	454	388	495	295	239	317
Guf1	0.47989	5.11417	13.0751	0.000299251	0.0258792	445	373	415	204	258	326
Sptlc3	0.478011	5.66976	13.9344	0.000189306	0.0197426	614	612	619	346	359	477
Hnrnph2	0.477919	6.24293	13.8421	0.000198836	0.0201118	900	872	911	454	499	773
Clec7a	0.474748	5.71779	11.6332	0.000647837	0.0430532	633	569	598	410	313	429
Sfr1	0.466886	6.21741	13.5906	0.000227323	0.0218635	874	925	982	564	474	762
2610203C20Rik	0.464295	6.14663	13.8572	0.000197235	0.0201118	917	905	903	504	486	779
Neat1	0.463802	11.5854	17.5289	2.82979e-05	0.00576345	35071	33341	34651	21316	21809	23223
Paqr7	0.462183	6.1638	12.8006	0.000346502	0.0280967	1234	1200	1124	776	866	637
Rbpsuh-rs3	0.461442	5.34264	16.6027	4.60846e-05	0.00786026	495	504	507	318	272	385
Gk5	0.461415	5.71392	15.7735	7.13948e-05	0.0104303	796	727	657	411	469	529
Ifit2	0.46036	8.23284	12.4486	0.000418302	0.0315524	3901	3866	3686	2308	1930	3221
Ccr1	0.458042	6.95974	14.7831	0.000120614	0.0149148	1495	1384	1485	1048	760	1015
Ccl7	0.457932	7.43748	12.9407	0.000321519	0.02711	2283	1973	2100	1420	1134	1564
Gbp6	0.452887	6.79012	13.0941	0.000296229	0.0258354	1266	1403	1430	774	781	1125
Orc3	0.452298	5.62388	12.6188	0.000381885	0.0298473	539	647	572	337	342	470
Dnm3os	0.452138	4.79741	12.1212	0.000498528	0.0354327	299	324	327	175	185	260
Nupr1	0.446292	6.0688	14.4503	0.000143903	0.0167761	879	811	878	571	443	666
Ackr4	0.443064	4.11631	12.9299	0.000323373	0.02711	225	232	237	142	143	169
Kcnj15	0.443037	4.31241	11.896	0.00056256	0.0388784	237	199	237	133	138	169
Serpinb7	0.442815	5.75926	12.6769	0.000370205	0.0294666	539	658	599	373	388	415
Errfi1	0.441534	6.32302	21.1628	4.21867e-06	0.00147543	989	975	970	625	613	682
Klf6	0.440215	8.26508	17.1899	3.38237e-05	0.00650617	3959	3332	3858	2306	2103	2913
Zfp277	0.437354	4.82754	14.7462	0.000122992	0.0149982	323	306	362	211	206	233
Ppp2r3a	0.433538	7.37764	14.9493	0.000110436	0.0140692	1911	2011	1940	1100	1231	1545
Adamts6	0.428934	4.51814	11.215	0.000811387	0.0495475	262	264	294	155	164	224
Ptbp2	0.417717	6.25281	17.7397	2.5328e-05	0.00555037	922	876	911	514	595	697
Prlr	0.417627	6.09481	13.5488	0.000232438	0.0221706	795	811	785	442	509	647
Golph3l	0.415084	4.97433	13.5223	0.000235748	0.0223298	378	338	358	217	217	283
Exoc1	0.414139	6.68935	19.8801	8.24558e-06	0.00235946	1295	1163	1244	747	776	950
Gmps	0.411605	6.0878	14.3635	0.000150698	0.0172774	806	763	761	444	482	637
Spp1	0.40844	7.9769	12.9839	0.000314186	0.0266979	2680	2519	3420	1842	1694	2246
Vps4b	0.407354	6.99507	15.586	7.88359e-05	0.011141	1435	1490	1468	894	863	1202
Mboat2	0.404531	5.94952	14.2263	0.00016209	0.0180457	663	732	653	433	460	483
Map2	0.404458	6.96991	17.4737	2.91306e-05	0.00586407	1321	1424	1375	923	857	989
Gm13461	0.403477	5.0623	12.5008	0.000406787	0.0310233	426	386	366	240	243	310
Skint1	0.403039	5.22287	11.3612	0.000749952	0.0472115	424	362	413	254	222	332
Nlrp10	0.39845	6.14182	12.5994	0.000385865	0.0300905	715	860	837	517	560	549
Rnmt	0.39607	5.18612	12.6529	0.000374977	0.0296572	417	387	445	251	261	333
Slc25a36	0.394958	6.26035	15.9751	6.41816e-05	0.00983285	902	856	907	589	531	684
Eif4a2	0.393235	7.30435	13.8772	0.000195152	0.0201099	1851	1688	1906	1092	1084	1525
Elovl7	0.392768	6.98126	16.826	4.09686e-05	0.00723723	1479	1358	1339	885	868	1079
Tnfrsf19	0.391422	6.39213	16.137	5.89201e-05	0.00927295	1169	1022	1176	714	736	830
Picalm	0.390721	8.92011	12.104	0.000503151	0.035542	5506	5055	5972	3415	3246	4595
Mrc1	0.386927	7.86519	12.558	0.000394523	0.0305592	2280	2415	2782	1449	1640	2012
Kdm3a	0.385542	6.49579	12.3762	0.000434831	0.0325175	965	1059	989	595	619	848
Rora	0.381664	9.01037	14.1783	0.000166273	0.0182185	5618	5767	5552	3738	3662	4165
H3f3b	0.378262	8.25107	13.8447	0.000198552	0.0201118	3616	3701	3562	2419	2160	2887
Golga5	0.376063	5.50154	11.6147	0.000654313	0.0433173	515	488	540	299	342	418
Hnrnpa3	0.375162	6.03583	12.2781	0.00045831	0.0334779	715	754	765	448	462	628
Cd274	0.375034	8.29991	12.6225	0.000381136	0.0298473	3808	3598	3732	2357	2279	3024
Vav3	0.373777	6.77662	15.3338	9.00909e-05	0.0121848	1326	1188	1320	852	789	991
Srek1	0.373696	6.65661	11.9368	0.000550349	0.0381869	1159	1114	1166	691	715	963
Wwp1	0.372836	7.1591	13.0672	0.000300507	0.0258825	1476	1536	1800	1006	1011	1296
Dab2	0.371799	7.6159	11.7519	0.000607824	0.0411845	2044	1951	2360	1342	1341	1691
Skp1a	0.367425	6.85081	11.1939	0.000820669	0.0499382	1404	1374	1223	812	837	1121
Jmjd1c	0.363753	8.11252	11.6895	0.000628533	0.0420631	3120	2896	3411	1916	1941	2683
Mef2a	0.363678	8.30231	11.53	0.000684819	0.0442848	3642	3391	3933	2292	2171	3149
Exph5	0.358429	6.96144	13.2381	0.000274322	0.024732	1495	1395	1439	926	990	1085
Mkln1	0.355495	7.36638	11.4707	0.000707035	0.0455025	1900	1847	1975	1158	1201	1635
Fbxo42	-0.346249	5.47923	11.301	0.000774658	0.0485023	464	388	437	489	480	483
Ranbp10	-0.355011	6.22069	13.8297	0.000200151	0.0201455	683	632	709	730	784	782
Gtf2i	-0.355128	6.99597	12.1499	0.00049091	0.0350459	1214	1127	1173	1235	1428	1320
Trrap	-0.356487	7.71854	13.4707	0.000242321	0.0227375	2000	1903	2043	2280	2271	2191
Tubgcp6	-0.35891	5.45018	11.2656	0.000789557	0.0489748	420	370	433	469	459	462
Emc1	-0.363018	6.48951	13.4331	0.000247229	0.0229492	920	772	893	1015	973	954
Mical2	-0.365654	6.08164	11.5719	0.000669559	0.0439068	613	619	663	619	796	753
C4b	-0.373719	7.27233	13.5324	0.00023448	0.0223039	1331	1441	1492	1681	1601	1619
Vdr	-0.375111	6.21519	13.6533	0.000219853	0.0214749	722	643	711	718	817	856
Plxnb2	-0.375631	8.55045	11.2798	0.000783534	0.0488039	3589	3423	3540	4456	4015	3623
Slx4	-0.376472	5.10786	11.8681	0.000571038	0.0393027	341	290	351	370	380	380
Casz1	-0.38111	7.45611	12.2437	0.000466834	0.0339487	1670	1545	1574	1773	1993	1753
Nucb1	-0.387145	6.65273	12.7249	0.000360814	0.0287853	938	852	958	1145	1053	979
Tenm2	-0.389279	5.87592	12.2831	0.000457075	0.0334583	570	518	547	534	688	680
Taok2	-0.389765	6.48352	13.5199	0.000236042	0.0223298	928	836	818	1033	1034	925
Sec14l1	-0.397658	6.50137	14.3391	0.00015266	0.0173872	830	781	893	1045	952	922
Ntn1	-0.398291	6.24079	13.8798	0.000194885	0.0201099	732	733	722	878	888	785
Dvl3	-0.403664	5.05031	12.3404	0.000443255	0.0327933	334	288	286	352	371	341
Usp36	-0.403834	5.37179	11.5659	0.000671709	0.0439646	388	383	348	438	424	453
Sympk	-0.405725	6.63977	16.038	6.20828e-05	0.00963926	952	901	960	1189	1052	1059
Mark2	-0.407436	7.03218	12.6666	0.000372249	0.0295613	1328	1168	1263	1593	1520	1286
Wdtc1	-0.408054	5.49993	11.6106	0.000655758	0.0433301	448	420	415	530	529	446
Tbc1d9b	-0.40917	6.34942	12.4847	0.000410296	0.0311537	778	654	767	935	859	785
Tnpo2	-0.410782	6.77363	13.7465	0.000209215	0.0207561	1056	889	985	1181	1231	1026
Gcn1l1	-0.411092	6.83018	12.4786	0.000411651	0.0311548	978	1108	1081	1287	1308	1133
Stk11	-0.413833	6.01172	11.528	0.000685555	0.0442848	583	522	596	723	687	591
Midn	-0.418201	6.50425	12.4943	0.000408197	0.0310624	910	829	799	1072	1036	888
Zmiz2	-0.418304	6.43618	11.8646	0.000572106	0.0393027	861	756	799	1081	952	815
Ptpn23	-0.419848	5.9018	14.0003	0.000182777	0.0193258	573	578	545	705	693	610
Tnip1	-0.421837	5.60173	11.2229	0.000807942	0.0494243	470	358	485	549	515	490
Capn1	-0.422172	7.11702	12.1574	0.000488946	0.0349778	1315	1045	1383	1616	1483	1323
Myh14	-0.422846	5.95865	13.0598	0.000301694	0.0259202	623	573	530	664	753	630
Polrmt	-0.423935	4.66667	12.3585	0.000438989	0.0326578	219	230	247	292	271	265
Fzd1	-0.426064	5.74301	12.6376	0.000378061	0.0297634	481	468	503	480	669	581
Sema4g	-0.427954	4.83697	11.7111	0.000621282	0.0417694	257	249	259	305	329	277
Sbf1	-0.428719	7.33982	12.7409	0.00035774	0.0286722	1486	1490	1464	1852	1913	1511
Ptk7	-0.429457	5.93483	13.4022	0.000251327	0.0232051	602	597	533	661	746	660
Ankrd52	-0.431406	6.92964	13.1669	0.000284935	0.0251033	1214	1001	1183	1455	1396	1190
Hist1h2bb	-0.431728	6.47917	13.4338	0.000247132	0.0229492	746	755	722	988	822	847
Aebp1	-0.432802	6.82712	17.3364	3.13133e-05	0.00612537	993	986	1079	1305	1148	1206
Nbeal2	-0.433691	7.24296	11.4319	0.000721958	0.04612	1309	1273	1312	1723	1632	1282
Megf6	-0.436106	5.34917	11.3861	0.000739971	0.0467532	399	349	349	435	481	396
Rgp1	-0.436773	5.83414	11.9801	0.000537716	0.037536	558	407	577	644	627	571
Cdh3	-0.438908	5.355	13.9448	0.000188257	0.0197278	400	355	328	420	435	448
Pigt	-0.4396	5.38795	14.1798	0.000166143	0.0182185	379	350	401	459	476	421
Zfp142	-0.439999	5.27402	14.846	0.000116655	0.014529	380	287	351	399	391	435
Pom121	-0.442312	5.57556	11.2933	0.000777877	0.0486159	475	361	452	562	532	449
Sbno2	-0.44236	8.27674	11.8512	0.000576228	0.0395075	3010	2860	2696	3862	3404	3013
Ptbp1	-0.442587	7.69263	13.7048	0.000213903	0.0211003	2079	1571	1999	2478	2282	2004
Cdc25b	-0.443009	5.2427	11.7714	0.000601491	0.0409182	389	285	381	436	433	398
Scap	-0.446169	6.74846	12.0622	0.000514541	0.0362103	1088	841	1026	1253	1271	1022
Vars	-0.446244	6.46366	12.652	0.000375169	0.0296572	758	836	787	988	1029	853
Zfp276	-0.447001	5.23473	11.3861	0.000739946	0.0467532	351	263	363	413	391	373
Celsr1	-0.447169	7.50066	16.651	4.49269e-05	0.00773905	1777	1721	1648	2025	2266	1915
Notch1	-0.447863	8.74875	16.9296	3.87921e-05	0.00705195	4440	3778	4228	5190	5275	4516
Gramd1a	-0.449222	5.51184	14.2552	0.000159622	0.0178282	422	367	439	485	477	526
Soga1	-0.450266	5.39823	13.2203	0.000276937	0.0247769	362	377	425	505	488	413
Ints1	-0.451043	6.70285	14.1906	0.000165194	0.0182155	946	971	976	1254	1195	1048
Agrn	-0.452055	7.35054	15.7065	7.39677e-05	0.0107157	1612	1494	1573	1927	1981	1751
Eml3	-0.452173	5.3492	12.8373	0.000339781	0.0278781	386	309	373	442	464	384
Prrc2b	-0.452495	8.01091	17.1551	3.44478e-05	0.00658961	2510	2178	2487	2901	3148	2617
Adcy6	-0.454828	5.32304	12.5533	0.000395517	0.0305678	419	319	399	449	517	409
Atg2a	-0.455233	6.11445	11.2364	0.000802093	0.0492193	621	662	608	824	831	634
Ucp2	-0.459414	7.73793	13.0887	0.000297085	0.0258372	1956	1652	2033	2436	2335	2073
Cdc42bpg	-0.459559	6.64409	15.6732	7.52834e-05	0.0108076	990	920	851	1142	1224	988
Nol9	-0.459907	5.13358	14.3437	0.000152292	0.0173872	315	275	338	385	394	350
Ddx54	-0.461709	5.8134	13.9414	0.000188594	0.0197278	548	414	534	650	618	550
Rnf123	-0.463058	5.84894	15.2452	9.44185e-05	0.0125943	562	439	572	626	694	595
Rbm14	-0.463854	5.51595	12.0386	0.000521107	0.036598	452	388	372	529	518	429
Hist1h4d	-0.467782	7.90176	15.4455	8.49198e-05	0.0117142	1829	1950	2182	2669	2308	2324
Arhgap23	-0.469446	6.15939	12.5599	0.00039412	0.0305592	682	632	638	846	887	649
Cul7	-0.470538	5.1581	11.9678	0.000541264	0.037632	301	340	328	415	426	347
Hist1h2be	-0.47239	5.93052	14.8173	0.000118445	0.014699	506	489	553	715	588	598
Plxnb1	-0.473735	6.99115	15.2421	9.45733e-05	0.0125943	1263	1136	1120	1464	1591	1258
Inf2	-0.473984	6.34986	13.3762	0.000254841	0.0234048	820	798	736	1021	1040	826
Zbtb7a	-0.475268	6.45092	15.3101	9.12277e-05	0.0122905	785	739	769	1026	985	802
Zfp865	-0.476571	5.19837	13.9225	0.000190501	0.0198076	381	286	328	435	414	374
Arhgef17	-0.476658	5.3168	11.5619	0.000673175	0.0439774	357	375	406	410	533	461
Plxna1	-0.476733	8.028	16.5511	4.73553e-05	0.00795661	2590	2092	2638	3152	3077	2759
Pprc1	-0.479184	6.21604	17.6456	2.6613e-05	0.00568796	715	626	631	854	813	765
Cant1	-0.479212	5.28153	15.5784	7.91554e-05	0.011141	375	330	353	481	429	394
Kcnh1	-0.481869	4.62513	15.776	7.13014e-05	0.0104303	257	237	204	267	283	317
Ppp1r13l	-0.483312	5.61414	11.9269	0.000553289	0.0383141	467	440	449	601	618	452
Spint1	-0.483905	5.03139	15.755	7.2096e-05	0.0104885	276	283	278	313	377	349
Gm43274	-0.484797	4.36823	13.465	0.000243055	0.0227447	173	168	190	213	202	246
Hist1h4c	-0.487738	6.57365	15.0224	0.000106243	0.0136313	751	726	878	1067	967	884
Lama5	-0.487829	7.34175	13.6505	0.000220182	0.0214749	1607	1567	1506	2027	2129	1634
Ercc2	-0.488552	4.65799	13.1849	0.000282211	0.0250546	235	181	239	282	272	259
Orai2	-0.488894	4.45181	12.3512	0.000440696	0.0326738	205	191	206	256	260	232
Arid3a	-0.490308	4.36033	14.2149	0.000163076	0.0180972	196	167	184	212	247	222
AC154176.2	-0.491638	3.9489	12.9814	0.0003146	0.0266979	132	122	126	155	165	154
Hist1h2bl	-0.492321	4.59476	11.2794	0.000783704	0.0488039	206	211	201	261	261	249
Dhx37	-0.493462	4.54425	12.5824	0.000389402	0.0302981	198	206	204	262	279	216
Kmt2b	-0.493978	6.61361	16.4629	4.96112e-05	0.00814094	943	895	869	1205	1207	952
Med22	-0.494689	5.1492	13.7636	0.000207319	0.020627	332	334	296	396	450	353
Celsr2	-0.49729	8.16272	17.5729	2.76501e-05	0.00574645	2477	2515	2346	3192	3275	2685
Adgrg1	-0.498526	6.33102	21.1167	4.32143e-06	0.00149625	772	740	659	911	922	886
Tmc6	-0.504586	4.92761	16.7822	4.19239e-05	0.00736838	278	276	268	341	371	321
Fbxl18	-0.505226	4.99438	14.0574	0.000177316	0.0190074	300	261	294	366	379	328
Ephb3	-0.506721	5.19818	14.9478	0.000110525	0.0140692	374	314	325	424	474	373
Fbxw8	-0.50774	5.641	12.8233	0.000342337	0.0280215	491	317	495	564	575	493
Dchs1	-0.508665	4.62614	12.8102	0.000344738	0.0280715	206	195	256	282	289	256
Tcof1	-0.509626	5.90292	19.1608	1.20159e-05	0.00312811	568	527	542	762	682	616
Slc4a2	-0.510819	5.82161	16.6659	4.45758e-05	0.00771696	553	419	522	702	615	561
Med25	-0.510968	5.78016	11.753	0.000607451	0.0411845	503	463	446	663	616	496
Ppp1r9b	-0.512256	6.57499	11.723	0.000617329	0.0415969	862	828	963	1295	1086	957
Sgpp2	-0.512628	3.93894	12.8645	0.00033488	0.0276068	152	109	131	165	160	171
Ap5z1	-0.514705	4.86312	11.7779	0.000599375	0.0409182	281	227	276	388	318	282
Gadd45b	-0.516498	4.01383	11.4267	0.00072398	0.046164	171	124	127	200	170	164
Upf1	-0.519399	6.69144	24.5147	7.37455e-07	0.000398963	950	818	913	1197	1152	1047
Kmt2d	-0.521511	8.91273	18.1671	2.02346e-05	0.00475266	4681	4256	4356	6085	5949	4789
Hist1h3e	-0.525465	6.13902	15.6013	7.81988e-05	0.0111142	529	544	622	783	725	649
Pip5k1c	-0.529337	6.31967	18.098	2.09823e-05	0.00477954	758	667	722	985	957	792
Hist1h2bn	-0.530061	6.10351	16.2507	5.54893e-05	0.00881313	542	581	595	788	724	685
Ap2a1	-0.531131	6.19367	16.9986	3.74079e-05	0.00692626	679	551	677	819	897	714
Yif1b	-0.532279	4.7603	11.6873	0.000629295	0.0420631	255	231	230	318	318	280
Tgfa	-0.533931	4.683	17.3941	3.03762e-05	0.00607946	190	187	205	208	271	270
Frmd8	-0.53405	5.29718	11.7031	0.000623966	0.0418686	361	328	353	521	446	363
Prx	-0.534629	3.99289	14.1111	0.000172323	0.0186454	153	158	137	180	208	188
Ppard	-0.537877	5.02115	12.7656	0.000353046	0.0284939	287	293	252	376	406	284
Kdm6b	-0.540069	6.19286	15.9847	6.38549e-05	0.00982627	746	573	658	934	888	709
Ncor2	-0.540129	7.43815	19.2201	1.16481e-05	0.00307865	1643	1498	1687	2254	2164	1772
Rab3ip	-0.540653	3.74106	12.7337	0.000359131	0.0287172	107	126	113	123	147	179
Fads3	-0.540984	4.54509	16.0767	6.08285e-05	0.00948706	206	211	213	252	296	265
Rnf157	-0.546628	3.37744	11.2339	0.000803169	0.0492193	83	82	109	128	112	115
Notch3	-0.547067	6.95901	18.8806	1.39164e-05	0.00346648	1097	1068	1148	1491	1550	1231
Asap3	-0.548	4.58536	14.3325	0.000153194	0.0173908	217	165	224	240	300	243
Hdac7	-0.55228	6.07254	20.6465	5.52368e-06	0.0017874	604	576	585	816	815	654
Fam207a	-0.555226	4.53057	15.9597	6.47041e-05	0.00986923	230	168	200	271	263	243
Nav2	-0.559461	6.02605	23.4287	1.29629e-06	0.000568137	593	535	702	703	842	848
Defb6	-0.560953	5.99674	16.4699	4.94291e-05	0.00814094	388	368	451	603	452	523
Tulp3	-0.562014	4.35411	19.1701	1.19575e-05	0.00312811	170	174	189	232	239	227
Prrc2a	-0.562153	8.16302	14.0796	0.000175233	0.0189011	2828	2561	2556	3832	3780	2707
Tnrc18	-0.566162	7.47004	13.4476	0.000245324	0.0228951	1784	1550	1711	2424	2463	1675
Hist1h3d	-0.569897	4.60685	15.691	7.458e-05	0.0107594	184	173	225	275	247	243
Gm38357	-0.571293	4.89839	15.8511	6.85271e-05	0.0102714	285	221	222	356	321	278
Piezo1	-0.571633	7.53107	12.1179	0.000499397	0.0354327	1703	1226	1882	2384	2099	1804
Setd1b	-0.572123	6.13746	17.5922	2.73713e-05	0.00574645	668	586	637	956	849	671
Hist1h2bf	-0.572604	4.44815	11.5361	0.000682588	0.0442848	147	167	198	238	233	203
Clasrp	-0.576587	4.75445	20.0832	7.41448e-06	0.00219418	254	199	229	322	306	271
E230020D15Rik	-0.579533	4.71361	14.3787	0.000149481	0.0171948	246	171	200	224	252	346
Sesn2	-0.580347	4.54076	16.6134	4.58262e-05	0.00785488	201	190	215	286	269	247
Foxn1	-0.58314	4.73838	14.1947	0.000164831	0.0182155	266	246	207	274	390	289
Ltbp3	-0.585412	6.0142	21.6358	3.29639e-06	0.00122725	579	532	573	742	835	654
Gjb2	-0.585765	6.58992	16.4838	4.90673e-05	0.00812873	631	764	716	741	1087	991
Itpkc	-0.588287	5.54358	13.844	0.000198633	0.0201118	494	284	383	537	543	456
AI661453	-0.589262	6.08508	17.9244	2.29853e-05	0.0051211	647	541	546	773	882	644
Hist1h4h	-0.589617	6.64351	22.7381	1.85651e-06	0.000755014	775	718	804	1035	1009	1019
Zfp335	-0.591463	5.42535	17.7224	2.556e-05	0.00556596	430	309	374	558	492	428
Thap4	-0.592068	4.86091	13.7658	0.000207074	0.020627	295	173	262	318	342	311
St14	-0.59608	5.33838	26.8775	2.16771e-07	0.000173708	349	343	328	420	480	469
Zfp467	-0.596278	3.72102	13.1378	0.0002894	0.025432	114	96	123	147	169	129
Rbm38	-0.603089	3.47114	11.7225	0.000617498	0.0415969	93	83	108	148	116	118
Cbarp	-0.603674	4.17531	16.5825	4.65779e-05	0.0078705	153	150	147	218	212	175
Lck	-0.604012	4.28833	12.1737	0.000484677	0.0348386	182	128	188	245	199	226
Rapgef3	-0.604742	3.37727	12.501	0.000406735	0.0310233	111	69	88	114	127	120
Gm43953	-0.60713	3.14318	11.3129	0.000769688	0.0482784	70	62	71	71	102	102
Acp7	-0.608921	3.65625	11.5973	0.000660476	0.0435587	87	67	84	105	123	93
Gm37321	-0.60979	3.0183	12.1725	0.000484987	0.0348386	73	63	62	90	75	104
Armc7	-0.610664	3.62178	14.3886	0.000148698	0.0171948	96	107	105	147	143	127
Hist1h2bg	-0.612467	6.04317	25.9636	3.47911e-07	0.000243114	500	489	512	771	611	651
Gm38082	-0.613865	4.6891	17.5127	2.85388e-05	0.00577853	268	182	180	261	291	303
Hist1h3f	-0.61474	6.19768	17.6533	2.65057e-05	0.00568796	502	559	586	794	750	689
C1qtnf1	-0.616357	4.26619	11.4395	0.000718991	0.0461006	166	101	179	178	227	199
Ttyh3	-0.616503	5.93796	12.7452	0.000356923	0.0286722	520	504	551	817	740	570
Hist1h2bj	-0.616776	4.90086	18.266	1.92106e-05	0.0045558	255	256	211	370	308	303
Hist1h4k	-0.618194	5.60415	19.9289	8.03768e-06	0.00233863	379	328	415	566	497	458
AC156031.2	-0.61993	4.07759	17.6212	2.6956e-05	0.00572592	146	118	143	203	174	177
Fzd2	-0.620337	3.74863	12.8595	0.000335775	0.0276149	101	109	120	154	151	145
Hist1h4j	-0.62282	4.85381	19.6125	9.48458e-06	0.0026063	234	225	221	363	281	283
Zc3h12a	-0.623519	5.35809	19.0137	1.29782e-05	0.00330409	308	305	298	509	358	375
Unc5b	-0.625257	5.36234	16.3604	5.23689e-05	0.008473	371	416	355	421	625	518
Nckap5l	-0.628638	3.42616	12.9418	0.00032133	0.02711	101	74	100	137	126	113
Creb3l1	-0.628685	3.89705	12.8148	0.000343886	0.0280715	118	93	135	167	173	132
Hspg2	-0.628938	9.19551	23.2433	1.42749e-06	0.000610192	4946	4996	5288	7422	7489	5861
Fadd	-0.62897	3.22539	13.4222	0.000248669	0.0230212	86	67	74	114	102	95
Shb	-0.634568	3.99881	17.0255	3.68803e-05	0.00686529	128	131	106	173	181	148
Slc52a2	-0.635939	3.33693	14.0241	0.00018048	0.0192683	87	74	89	128	113	103
Socs1	-0.636402	4.72843	11.3989	0.000734893	0.0466879	232	223	195	345	300	247
Chpf2	-0.638378	5.58365	12.8966	0.000329186	0.0273327	447	253	468	560	556	483
Serinc2	-0.653343	4.51405	26.9486	2.08937e-07	0.000173708	196	177	181	249	266	258
Tpgs1	-0.654986	3.67774	15.8029	7.02939e-05	0.0104011	94	88	114	145	138	130
Rfxank	-0.655882	3.78177	13.1859	0.00028207	0.0250546	139	74	124	167	151	151
Zfp553	-0.657967	3.51982	13.2285	0.000275721	0.024732	92	100	91	144	143	108
Plet1	-0.662635	4.10679	11.4088	0.000730987	0.0465252	127	89	151	138	158	222
Gm22614	-0.668514	4.51262	13.8469	0.000198321	0.0201118	52	76	67	80	98	98
Nab2	-0.66871	4.75196	13.3513	0.000258249	0.0236551	262	132	248	311	303	285
Sardh	-0.689729	2.91625	14.9059	0.000113007	0.0143165	68	55	70	89	100	87
Ano7	-0.69082	3.13706	13.1778	0.000283287	0.0250857	63	54	73	99	85	88
Zfhx2	-0.696832	3.80689	21.5354	3.47359e-06	0.00127946	126	107	116	179	168	154
Padi4	-0.69806	2.81154	15.1608	9.87337e-05	0.0130979	54	56	59	72	82	90
Hist1h3h	-0.707548	3.9186	12.214	0.00047431	0.0343567	117	120	90	161	171	141
H2afx	-0.709655	5.11641	28.0872	1.15969e-07	0.000114723	282	212	276	384	369	361
Gm43481	-0.71043	3.53086	20.2879	6.66213e-06	0.00204132	104	84	94	124	154	131
Gm38236	-0.710555	3.40761	16.4114	5.09781e-05	0.0082867	94	65	71	116	87	132
Fhod3	-0.710841	4.17898	13.5493	0.000232379	0.0221706	144	149	152	148	253	248
Syngap1	-0.716023	2.83533	11.4327	0.000721645	0.04612	75	54	53	91	102	71
Prag1	-0.716692	4.75011	32.4146	1.24545e-08	1.79677e-05	224	209	218	306	339	303
Rhov	-0.720473	3.61963	11.3267	0.000764001	0.0480086	121	99	70	131	162	130
Agap2	-0.721385	3.43289	11.2384	0.000801243	0.0492193	94	73	93	155	132	90
Rps2	-0.721802	4.70597	19.3675	1.07826e-05	0.00291669	187	194	171	275	289	242
Hist1h4i	-0.722051	3.24041	14.4563	0.000143453	0.0167761	83	70	50	111	93	93
Gm45828	-0.72288	3.14778	12.8739	0.000333192	0.0275359	83	75	71	118	125	91
Zap70	-0.736112	2.93875	13.0386	0.000305134	0.0261509	55	49	64	72	99	77
Hist1h3c	-0.736989	5.01331	27.7551	1.37686e-07	0.000126512	252	235	237	383	378	305
Gm37390	-0.740689	2.78162	12.6301	0.000379581	0.0298018	62	42	61	92	78	74
Nynrin	-0.75444	4.38	14.5212	0.000138592	0.0163218	207	106	198	241	293	224
Selenbp1	-0.761129	4.01159	12.8737	0.000333223	0.0275359	139	150	116	142	189	286
Hist2h3c2	-0.767423	3.22126	18.7061	1.52497e-05	0.00372772	58	74	62	97	93	104
Chil1	-0.768017	4.31416	21.2724	3.98419e-06	0.00140764	79	113	124	166	144	169
Hist1h2bm	-0.776263	5.2893	29.752	4.91007e-08	5.48407e-05	292	275	274	459	430	385
4631405K08Rik	-0.777841	6.38544	44.3899	2.69066e-11	1.47097e-07	692	630	589	1006	972	923
Ier5l	-0.783874	3.07111	16.4285	5.05195e-05	0.00825088	61	63	63	93	98	95
Lars2	-0.794396	6.43169	25.4588	4.51938e-07	0.000284508	741	650	566	975	1202	813
Gm43637	-0.797412	2.53321	15.5268	8.13422e-05	0.0113564	42	36	47	70	59	64
Slc6a17	-0.802704	2.19142	12.3561	0.000439537	0.0326578	43	29	32	59	51	51
Mfng	-0.804624	2.95442	14.9011	0.000113294	0.0143165	73	49	61	112	96	74
Hist1h4m	-0.808036	3.8515	24.3273	8.12795e-07	0.000426397	119	96	94	166	166	147
Bambi	-0.812446	3.22046	11.3873	0.000739498	0.0467532	69	79	68	69	145	124
Gm37368	-0.834526	2.86394	18.7165	1.51667e-05	0.00372772	55	44	39	66	72	81
Krt17	-0.838573	7.92891	29.0657	6.99663e-08	7.57035e-05	1729	1612	1762	2453	3043	2577
Dlx3	-0.850061	5.01698	32.2673	1.34357e-08	1.8608e-05	257	275	225	338	477	396
Hist1h4n	-0.851912	4.40742	24.1549	8.88877e-07	0.000452595	143	144	143	248	243	195
Kif26a	-0.852777	4.03621	16.9099	3.91976e-05	0.00705195	127	128	120	177	256	165
5430434F05Rik	-0.854203	4.14097	23.3062	1.38156e-06	0.000597938	168	127	89	207	221	186
Gm19721	-0.860089	3.16407	19.7007	9.05672e-06	0.00250864	76	53	57	115	92	92
Smtn	-0.869303	5.71383	37.01	1.17526e-09	2.90659e-06	461	320	430	623	739	588
Cybrd1	-0.882438	2.53248	16.8947	3.95124e-05	0.00705195	60	50	41	64	74	111
Pard6b	-0.88758	2.47457	12.9063	0.000327472	0.0273116	37	36	40	52	83	50
Pinlyp	-0.913009	4.77555	19.237	1.15455e-05	0.00307865	180	178	186	222	348	342
Gm44951	-0.918225	3.45583	20.4132	6.23971e-06	0.00194634	86	77	70	159	125	105
Gm26917	-0.919569	13.945	26.0825	3.27138e-07	0.000242049	136178	106083	103843	208582	221295	144540
AC160340.1	-0.922228	1.65065	12.2642	0.000461733	0.0336569	21	21	22	33	39	36
Gm45153	-0.93936	2.13887	14.2948	0.000156298	0.0176852	30	23	32	47	47	51
Slain1	-0.942863	1.89148	12.3698	0.00043634	0.03256	32	19	29	36	47	54
Klk10	-0.943504	3.87265	15.0933	0.000102324	0.0133694	106	101	77	120	202	163
Tha1	-0.943627	1.85089	11.7712	0.000601529	0.0409182	23	32	19	49	34	44
Gm24119	-0.954983	4.6689	23.6691	1.14407e-06	0.000517682	76	70	72	111	166	96
Cpm	-0.964066	4.91584	12.1007	0.000504018	0.035542	218	266	217	218	521	484
Snora23	-0.987227	4.71883	23.6883	1.13269e-06	0.000517682	72	95	73	148	150	124
Tbx21	-1.01078	2.34796	17.1122	3.52351e-05	0.00666655	44	25	34	65	60	59
Lrrc15	-1.0176	6.54545	11.5574	0.000674791	0.0439999	798	823	630	839	1629	1603
Hist1h3g	-1.03436	4.52637	30.0822	4.14107e-08	4.77935e-05	116	138	164	271	258	229
Hoxc13	-1.05013	3.7668	40.6377	1.83233e-10	6.34424e-07	97	96	93	131	190	207
Lrrc75b	-1.08709	1.62548	12.4303	0.00042242	0.0316577	20	21	21	21	46	51
Krtap4-8	-1.0926	2.32789	16.0829	6.06303e-05	0.00948706	43	31	27	55	76	60
Cryba4	-1.09402	1.61227	14.4131	0.000146775	0.0170535	21	24	20	30	46	48
Gm37736	-1.09624	1.85182	17.1358	3.47997e-05	0.00662036	24	28	23	39	53	51
Dnajc6	-1.13185	2.00229	19.2327	1.15712e-05	0.00307865	28	29	31	37	70	65
Serpinb3d	-1.15892	3.18259	20.8863	4.87377e-06	0.00164429	36	18	25	60	39	58
Gm23935	-1.17338	9.07848	13.8573	0.000197233	0.0201118	1635	2788	3511	5991	4737	5167
Gm11563	-1.18664	2.56294	12.9373	0.000322099	0.02711	35	53	34	49	112	87
Hist1h2ad	-1.20057	2.79921	14.8508	0.000116357	0.014529	52	12	48	72	79	76
Osbp2	-1.21899	1.20374	14.0195	0.000180924	0.0192683	15	9	19	32	31	26
Aox4	-1.23374	4.98881	59.7795	1.06104e-14	1.53308e-10	128	81	119	224	243	215
Bmp8a	-1.23782	1.42602	14.1412	0.00016959	0.0185233	18	14	23	23	45	48
Msx2	-1.25425	2.76613	16.9058	3.92812e-05	0.00705195	44	61	39	54	109	147
Ctse	-1.25632	2.36001	13.637	0.000221775	0.0215695	25	20	48	39	69	91
Krt87	-1.27211	5.89759	16.9393	3.85943e-05	0.00705195	573	484	363	549	1394	1105
D730001G18Rik	-1.27594	3.00381	21.9296	2.82835e-06	0.00107614	49	49	43	53	131	121
Car6	-1.27645	3.0822	14.2657	0.000158734	0.0177865	45	41	51	56	124	116
Hist1h2ac	-1.29489	3.90258	23.9319	9.98044e-07	0.000482776	104	37	87	196	155	140
Scand1	-1.29953	3.6212	12.6368	0.000378232	0.0297634	84	22	77	145	121	130
Sprr1a	-1.30581	5.85797	24.9806	5.79113e-07	0.000338197	281	343	318	497	799	782
Mycn	-1.30866	1.06164	12.2402	0.000467697	0.0339487	8	16	11	17	29	32
Srms	-1.30873	1.16224	13.9705	0.000185706	0.0195437	15	14	8	21	32	29
Hist1h2aj	-1.36983	1.82124	14.5794	0.000134374	0.0159335	19	3	22	32	34	35
Lef1	-1.40454	3.66725	44.194	2.97388e-11	1.47097e-07	78	70	81	119	171	254
Gm11559	-1.40527	3.11801	13.9973	0.000183077	0.0193258	44	60	49	53	166	144
Krt33b	-1.42657	5.36926	15.8097	7.00425e-05	0.0104011	317	378	192	371	975	784
Krt31	-1.46137	5.32455	26.8423	2.20747e-07	0.000173708	290	304	244	371	881	809
Ephb1	-1.46842	1.45728	20.7024	5.36482e-06	0.00175237	16	14	18	31	39	49
Elf5	-1.47584	1.84894	12.2864	0.000456282	0.0334583	22	23	11	19	52	70
Krtap3-1	-1.4799	4.1979	17.5632	2.77917e-05	0.00574645	130	144	103	154	437	347
Gm11336	-1.48271	0.905806	12.1621	0.000487702	0.034961	14	1	9	18	20	22
Hist1h2ag	-1.49071	3.60194	11.2428	0.000799332	0.0492193	85	14	72	147	140	134
Dsg4	-1.50234	4.16986	16.5426	4.75687e-05	0.00795661	111	127	91	125	333	381
Crnn	-1.54968	4.12842	11.5937	0.000661767	0.0435609	62	98	127	99	349	304
Atp12a	-1.56013	4.19736	32.6085	1.12718e-08	1.77398e-05	55	44	82	113	188	173
Krt81	-1.59189	5.19085	11.5287	0.000685309	0.0442848	289	321	136	301	922	791
Krt75	-1.5958	5.11364	23.9206	1.00392e-06	0.000482776	217	206	197	304	664	709
Krtap6-5	-1.60828	3.54985	12.4406	0.000420104	0.0315524	89	75	51	101	292	188
Golga7b	-1.62996	1.61687	20.1511	7.15595e-06	0.00214742	15	19	16	24	58	57
Krtap9-1	-1.65228	3.19932	14.6715	0.000127965	0.0154378	46	55	37	59	182	147
Krtap3-2	-1.65358	3.30213	14.6518	0.00012931	0.0154921	67	69	40	70	235	190
S100a3	-1.66023	4.83315	23.6582	1.15055e-06	0.000517682	162	188	115	230	572	513
Krtap13-1	-1.67168	4.23378	18.9103	1.37012e-05	0.00343761	117	144	85	146	429	415
Krtap31-1	-1.67599	0.941421	12.7675	0.000352699	0.0284939	7	11	8	8	37	30
Krtap4-7	-1.68598	3.10848	11.8748	0.000568976	0.0392435	45	64	31	80	190	132
Hist1h2ap	-1.68932	3.37578	17.3504	3.10837e-05	0.00611729	57	10	55	123	117	105
Krt35	-1.69141	4.64555	25.1921	5.18953e-07	0.000320861	133	198	98	220	470	561
Gm42449	-1.73353	1.02018	15.532	8.11183e-05	0.0113564	14	5	10	15	30	42
Hist1h2ah	-1.74552	2.95265	23.891	1.01948e-06	0.000483539	44	9	44	102	97	87
Krtap4-1	-1.74769	3.71014	22.7187	1.87532e-06	0.000755014	76	75	59	110	283	236
Krtap3-3	-1.75292	3.6889	14.8639	0.000115552	0.014529	87	91	49	90	314	282
Gm11938	-1.76322	2.82919	16.5201	4.81367e-05	0.00801291	42	47	26	49	171	129
Krt86	-1.76458	5.1801	18.401	1.78965e-05	0.00427344	240	263	168	298	922	821
Krt34	-1.78434	5.13445	20.8793	4.89146e-06	0.00164429	266	233	153	320	926	755
Krtap4-2	-1.79459	2.44764	35.8963	2.08102e-09	4.50332e-06	29	26	22	66	90	82
Krtap2-4	-1.81057	2.84082	22.6721	1.92133e-06	0.000761122	35	48	37	59	163	156
Gm11562	-1.82095	3.38854	18.0055	2.20263e-05	0.00495219	72	69	33	91	244	215
Krtap11-1	-1.83252	5.40135	21.4078	3.71262e-06	0.00133902	255	303	176	333	1056	955
Krtap8-1	-1.86308	5.46436	13.0324	0.000306152	0.0261733	305	303	188	303	1253	1033
Krtap7-1	-1.87302	5.43785	19.0206	1.29316e-05	0.00330409	288	286	197	383	1121	1022
Csdc2	-1.89114	2.47365	52.2196	4.96277e-13	3.43662e-09	24	34	24	56	103	114
Prr9	-1.8924	5.6959	23.1627	1.48855e-06	0.000628533	244	259	214	354	1069	957
Capn8	-1.89282	1.29455	15.9112	6.63841e-05	0.010037	13	10	7	13	50	37
Krtap22-2	-1.91118	3.35715	13.2754	0.000268908	0.0245664	80	61	37	86	290	220
Slc6a13	-1.91637	0.390809	13.2323	0.000275165	0.024732	5	3	6	7	22	19
AU018091	-1.92437	0.475704	13.7083	0.000213514	0.0211003	6	6	3	10	18	24
Gm11937	-1.92763	2.39153	13.7855	0.000204916	0.0205653	30	28	28	36	156	99
Psors1c2	-1.97228	4.53602	20.8806	4.88824e-06	0.00164429	91	137	83	144	493	461
Actbl2	-2.0095	1.37447	18.1224	2.07146e-05	0.00477954	7	15	10	14	50	53
Tgm6	-2.03008	2.31606	15.3843	8.77129e-05	0.0119566	19	31	11	28	96	102
Krt83	-2.04364	4.83643	21.3599	3.80659e-06	0.00135876	145	183	114	208	714	718
Krt82	-2.04844	3.26274	24.268	8.38197e-07	0.00043316	34	54	39	63	191	221
Fbp1	-2.07183	1.91102	25.6825	4.02452e-07	0.000262915	15	19	15	25	88	72
Krtap1-5	-2.09285	4.80164	12.0124	0.000528488	0.0370413	195	157	94	187	801	714
Crym	-2.13588	2.63453	27.3254	1.71937e-07	0.000148828	17	35	26	41	130	139
Krtap9-3	-2.14291	4.06579	15.5092	8.21033e-05	0.0114166	102	91	55	133	475	369
Ly6g6d	-2.14694	2.17988	24.9576	5.86061e-07	0.000338197	20	29	8	36	97	95
Vsig8	-2.16896	4.29383	25.5642	4.27915e-07	0.000274373	76	101	67	120	435	433
Ggt1	-2.18363	1.1672	22.6591	1.93446e-06	0.000761122	4	9	11	17	38	44
Gprc5d	-2.19318	3.74065	16.2372	5.58864e-05	0.00883567	53	71	59	79	355	318
Krt32	-2.19355	3.91576	37.6167	8.61045e-10	2.29329e-06	56	62	51	105	310	277
Fam26d	-2.22994	4.18854	26.5205	2.60757e-07	0.000200632	71	80	62	106	391	402
Gm16867	-2.23548	0.132675	11.6656	0.000636658	0.0424733	7	0	1	8	9	18
Gm10024	-2.25279	1.10754	13.5652	0.000230417	0.0220997	11	8	4	6	44	50
Lyg2	-2.25858	3.09319	14.588	0.000133764	0.0159204	19	47	20	37	179	157
Krt25	-2.27088	6.71979	23.9343	9.96801e-07	0.000482776	331	492	415	621	2412	2341
Krt73	-2.29187	4.73672	39.6235	3.07961e-10	8.8857e-07	87	135	101	213	612	597
Padi1	-2.3167	2.3099	24.5265	7.32935e-07	0.000398963	16	12	15	32	95	64
Krt28	-2.32908	4.01002	39.6787	2.99376e-10	8.8857e-07	49	82	65	141	390	353
Otop2	-2.34066	0.732773	11.1903	0.000822281	0.0499485	4	12	1	10	49	19
Krt74	-2.34774	0.651155	17.3497	3.10953e-05	0.00611729	6	5	4	8	40	21
Gm10100	-2.35307	0.903146	15.0451	0.000104972	0.0135618	5	5	10	7	43	43
Krt27	-2.36334	5.73596	20.3811	6.34526e-06	0.00196159	169	249	138	302	1222	1047
Gm10272	-2.37369	0.276975	14.7058	0.000125658	0.0152659	0	5	7	9	27	21
Krt72	-2.37784	3.3707	27.9691	1.23267e-07	0.000118556	29	41	38	59	230	216
Krtap12-1	-2.41074	1.0095	13.6194	0.000223859	0.0217112	4	11	4	5	44	44
Krtap16-1	-2.45826	3.06181	36.0154	1.95767e-09	4.50332e-06	28	31	24	52	185	173
Gm7138	-2.4811	-0.00411132	11.9853	0.000536229	0.0375079	1	7	1	5	22	20
Krt71	-2.48431	7.14419	33.4568	7.28651e-09	1.26144e-05	400	570	477	1022	3272	2966
Krtap17-1	-2.51863	2.50969	20.4232	6.20738e-06	0.00194634	16	31	10	33	131	133
Padi3	-2.52497	3.70659	30.1925	3.91217e-08	4.77935e-05	31	54	48	93	306	290
Krt26	-2.52684	3.52597	19.8826	8.23479e-06	0.00235946	34	39	36	56	272	236
Tchh	-2.53075	8.89781	20.8363	5.00268e-06	0.00164964	1148	2009	1678	2477	11646	11042
Krt33a	-2.54375	5.22601	25.8273	3.73374e-07	0.000249597	127	168	130	229	1070	925
Gm7137	-2.55278	-0.544336	11.2571	0.000793198	0.0490249	2	2	1	5	11	12
Krtap24-1	-2.55653	2.66428	55.2951	1.03726e-13	8.97853e-10	15	25	17	49	119	135
Gm10142	-2.58203	0.0583845	13.5146	0.000236717	0.0223326	1	3	5	4	25	21
AC125444.3	-2.58757	1.42472	23.657	1.15127e-06	0.000517682	2	12	13	20	61	67
Gm3285	-2.5995	1.26714	16.7658	4.2289e-05	0.00739502	7	13	4	9	65	59
Gm10318	-2.60788	0.798711	24.117	9.06576e-07	0.000454917	5	6	5	9	43	37
Krtap26-1	-2.62047	2.52573	40.9431	1.56727e-10	6.02945e-07	18	20	13	43	117	123
Gm7579	-2.67131	0.52874	13.6975	0.000214741	0.0211227	3	5	6	4	41	37
Gm45618	-2.70086	-0.139	15.7749	7.13445e-05	0.0104303	2	3	2	7	14	22
Gm19402	-2.95252	0.573972	15.5983	7.83231e-05	0.0111142	4	6	1	5	40	34
AC153864.3	-2.98318	0.165616	15.3696	8.84003e-05	0.012003	2	5	1	4	24	32
Gm29735	-3.01777	-0.0960996	17.3094	3.1761e-05	0.00617805	2	4	0	5	24	17
Gm9507	-3.02974	0.895478	15.099	0.000102015	0.0133694	1	10	2	6	40	54
Gm3238	-3.03388	0.623482	17.2773	3.23028e-05	0.00624834	4	6	2	6	35	51
Krtap19-9b	-3.14297	2.88144	13.7725	0.000206333	0.020627	25	24	12	37	249	199
Gm3233	-3.16935	0.545794	17.5646	2.77712e-05	0.00574645	3	7	0	8	31	46
Krt40	-3.24341	1.21891	31.3793	2.12235e-08	2.82631e-05	4	4	6	10	55	57
AC158603.4	-3.24588	1.16926	28.5383	9.18614e-08	9.63821e-05	7	6	2	11	68	51
Gm19668	-3.26465	-0.139359	12.1194	0.000499006	0.0354327	1	4	0	1	21	25
Gm10013	-3.27163	-0.225908	12.1827	0.000482353	0.0347938	1	2	2	1	30	15
AC135963.1	-3.30948	0.022912	13.2383	0.000274283	0.024732	2	2	2	4	33	19
Krtap5-3	-3.31667	0.88958	26.8596	2.18785e-07	0.000173708	4	3	5	7	46	58
Sptssb	-3.34776	-0.419808	15.9314	6.56799e-05	0.00997413	1	1	1	3	10	18
Krtap5-2	-3.36904	1.12662	33.8796	5.86315e-09	1.06845e-05	6	5	2	11	55	58
Krtap5-4	-3.38305	0.244611	17.0969	3.55198e-05	0.00668391	1	3	3	5	34	30
Gm2696	-3.44554	1.70215	21.4402	3.65033e-06	0.00133041	9	8	2	14	77	100
Gm45337	-3.47631	1.25047	15.1498	9.93106e-05	0.0131242	2	7	4	6	63	66
Gm2431	-3.47944	-0.0966187	17.6663	2.63253e-05	0.00568796	1	3	0	3	20	21
Krtap28-10	-3.51288	1.62811	13.3874	0.000253325	0.0233275	4	10	3	4	82	95
AC125444.5	-3.61106	1.02534	27.7108	1.40876e-07	0.000126512	3	3	5	8	65	51
Gm40460	-3.68969	0.144446	24.469	7.55153e-07	0.000402252	3	2	0	6	30	26
Krtap16-3	-3.73018	3.20373	17.5457	2.80485e-05	0.00574645	18	22	14	36	350	260
Gm4553	-3.7316	0.722127	13.1206	0.000292066	0.0256013	2	4	2	1	57	42
Tchhl1	-3.7468	3.79628	19.8175	8.51984e-06	0.00241796	16	27	21	36	399	343
AC158603.3	-3.8127	1.17018	19.5613	9.74221e-06	0.00265602	3	7	0	7	66	59
AC161180.1	-3.90161	0.714311	32.5194	1.18008e-08	1.77649e-05	2	3	1	7	36	43
Krtap28-13	-3.92277	1.21555	28.3734	1.00031e-07	0.000101867	3	5	1	9	72	46
4930553J12Rik	-3.93481	5.13468	20.5389	5.8431e-06	0.0018619	40	92	57	127	1399	1084
Krtap14	-4.02302	3.69301	23.1108	1.52927e-06	0.000637946	15	34	17	50	501	424
Krtap19-3	-4.032	3.10806	16.3316	5.31694e-05	0.0085625	7	22	12	24	343	243
Krtap10-4	-4.13961	1.07939	24.7695	6.4613e-07	0.000366747	3	4	0	6	51	61
AC125444.1	-4.29306	0.328497	24.9687	5.82701e-07	0.000338197	2	0	2	3	37	37
Krtap5-1	-4.4937	-0.304496	19.7686	8.74056e-06	0.00246043	0	2	0	2	21	26
AC125444.2	-4.51881	-0.790405	14.5874	0.000133804	0.0159204	1	0	0	1	10	18
Gm39115	-4.53057	-0.582651	14.5307	0.000137894	0.016295	0	1	0	0	16	13
Crisp1	-4.76087	-0.256924	12.308	0.000451028	0.0332264	0	2	0	1	31	27
AC125444.4	-4.76553	0.131192	20.853	4.95915e-06	0.00164964	0	1	1	1	27	31
Krtap19-9a	-4.82907	1.77292	18.7013	1.52881e-05	0.00372772	6	3	1	6	150	107
Krtap19-2	-4.85203	1.86447	20.2328	6.85667e-06	0.0020825	2	6	2	10	146	115
AC125444.6	-4.91763	-0.271576	22.275	2.36266e-06	0.000908942	0	0	1	1	18	19
Krtap19-5	-5.01788	3.39077	25.0237	5.66314e-07	0.000338197	7	12	9	30	460	335
Krtap19-1	-5.18322	1.2426	15.0622	0.000104027	0.0135237	0	4	1	4	99	75
Krtap19-4	-5.89613	1.55458	18.9262	1.35872e-05	0.0034339	1	3	0	3	125	110
AC161180.2	-5.92804	0.986224	69.0057	9.8181e-17	3.39942e-12	0	1	1	15	61	55

## Sheet:  c IPA USR Direct Only  p<0.05
Upstream Regulator	Expr Log Ratio	Molecule Type	Predicted Activation State	Activation z-score	Flags	p-value of overlap	Target molecules in dataset
CEBPA		transcription regulator	Activated	3.26		2.36e-05	AKR1C1/AKR1C2,CCR1,CHI3L1,DLX3,Elf5,FOS,FZD1,IL6,KDM3A,KRT17,KRT27,LCK,MMP13,MSX2,MYCN,PPARD,PRLR,RORA,SCAP,SPP1,SPRR1A,TNFRSF19,VDR
GATA3		transcription regulator	Activated	2.732		0.000835	CCR1,DLX3,Elf5,ELOVL6,FOS,IL6,KRT17,KRT27,NOTCH1,PPARD,SPRR1A,TBX21
SOX7		transcription regulator	Activated	2.449	bias	0.000128	DLX3,Elf5,KRT17,KRT27,MSX2,SPRR1A
PAX1		transcription regulator	Activated	2.449	bias	0.000245	DLX3,Elf5,KRT17,KRT27,MSX2,SPRR1A
GATA4		transcription regulator	Activated	2.333		0.000718	DAB2,DLX3,Elf5,EPHB1,FOS,KRT17,KRT27,MEF2C,MSX2,SPP1,SPRR1A
GATA6		transcription regulator	Activated	2.328		0.00852	C4A/C4B,DAB2,DLX3,Elf5,KRT17,KRT27,MEF2C,MSX2,SPRR1A
NUPR1	0.446	transcription regulator	Activated	2.191		1.76e-08	ADAM22,ADGRG1,AGRN,ARMC7,AS3MT,CXCL3,CYR61,EREG,HIST1H2AB,HIST1H2AH,HIST1H2AM,HIST1H2BB,HIST1H2BM,HIST1H3A,HIST1H3E,HIST1H3J,HIST1H4A,HIST1H4L,HIST2H3A,HIST2H3D,IFIT2,KDM3A,KLF6,LARS2,NUPR1,PRAG1,RBM14,SESN2,TNIP1,UNC5B,USP36
NFKBIA		transcription regulator	Activated	2.157		0.0047	AEBP1,Ccl7,CCR1,CD86,CDC25B,CDH3,CHI3L1,CXCL3,EREG,ESM1,FOS,GADD45B,IL1B,IL6,LAMA5,PICALM,RPS2
POU5F1		transcription regulator	Activated	2.15		0.00469	DLX3,DUSP1,Elf5,FADD,IER5L,IL6,KRT17,KRT27,MEF2A,MEF2C,MYCN,SPP1,SPRR1A,TNFRSF19
ELK1		transcription regulator	Activated	2.147	bias	0.00414	EGR1,FOS,MMP13,NUPR1,SPP1
JUN		transcription regulator		1.969		0.00627	CD274,CXCL3,CYR61,DUSP1,EREG,FOS,IL1B,IL6,MMP13,PADI3,PADI4,PARD6B,PTBP2,SPP1,SPRR1A,VAV3,VDR
NFKB1		transcription regulator		1.832	bias	0.00505	BAMBI,CD86,CHI3L1,CXCL3,CYR61,DUSP1,EGR1,FOS,IL1B,IL6,MMP13,TBX21
HMGB1		transcription regulator		1.755	bias	0.002	CD274,CD86,CXCL3,IL1B,IL6,MRC1
SMAD3		transcription regulator		1.688		0.000145	ARID3A,CXCL3,EGR1,EREG,FOS,GADD45B,IL1B,IL6,MBOAT2,MMP13,PPARD,SPP1,TBX21,TGFA
NCOA1		transcription regulator		1.452		0.00347	ADAM22,AGRN,GJB2,IL6,PARD6B,PPARD,PRLR
TAF4		transcription regulator		1.432	bias	1.85e-07	CDH3,GJB2,KRT34,KRTAP3-3,LRRC15,MMP13,MSX2,SPP1,SPRR1A,TAOK2,Tchh,VAV3
EGR1	0.525	transcription regulator		1.158	bias	0.000198	CARTPT,Ccl7,CCR1,CXCL3,EGR1,EREG,GADD45B,IL1B,NAB2,SLC4A2,SOCS1,SPP1
CREB1		transcription regulator		1.154		0.0016	Abca8a,CARTPT,Crisp1/Crisp3,CRYM,CYR61,DUSP1,EGR1,ERRFI1,FOS,GADD45B,GNAL,IDI1,IL1B,IL6,MIDN,MMP13,MRC1,NAB2,NOTCH1,PER1,Ptprd,SERINC2
STAT4		transcription regulator		1.136	bias	0.000104	CXCL3,ERRFI1,H3F3A/H3F3B,IFIT2,KDM6B,LTBP3,MBOAT2,MLLT3,PER1,PPP1R13L,RORA,RRAGD,SELENBP1,TBX21
BRCA1		transcription regulator		1.06		0.00665	CDH3,EGR1,GADD45B,H2AFX,H3F3A/H3F3B,IFIT2,IFIT3,KRT17,NOTCH1
HIF1A		transcription regulator		1.052	bias	0.000274	CD274,CXCL3,CYR61,EREG,FOS,FZD2,GADD45B,H2AFX,HIST1H2AM,IL1B,IL6,KDM3A,MEF2C,MMP13,NOTCH1,POLRMT,SESN2,TGFA,TLR6
PARP1		enzyme		1.039		0.00142	CD274,CXCL3,FOS,GBP6,IL1B,IL6,SOCS1,TGFA
SMARCA4		transcription regulator		1.017	bias	0.00773	ADGRG1,BAMBI,CCR1,CPM,EGR1,ELOVL6,EREG,FADS3,FBP1,FOS,GADD45B,IL1B,IL6,KDM6B,MEF2C,PDE4B,PHEX,S100A3,SERPINB7,SPP1,TBX21
SPI1		transcription regulator		0.988		0.00425	ARID3A,CHI3L1,CTSE,DAB2,FOS,HDAC7,IL1B,LEF1,MEF2C,MRC1,SPP1
IRF8		transcription regulator		0.825		0.000822	CD86,DAB2,EGR1,FOS,IFIT2,IFIT3,IL1B,IL6,KLF6
HES1		transcription regulator		0.722		0.0056	DUSP1,IL6,MMP13,NOTCH1,SPP1
VAV2		transcription regulator		0.686		0.000423	BTC,FOS,IL6,TGFA
FOS	1.156	transcription regulator		0.64		0.00946	ARID3A,CASZ1,CHI3L1,EGR1,ELOVL6,EREG,ESM1,FOS,IL6,KLF6,LTBP3,MMP13,PARD6B,RAPGEF3,S100A3,SELENBP1,SERPINB7,SPP1,VAV3
GLI2		transcription regulator		0.522		1.04e-08	CCR1,CLEC7A,CXCL3,DLX3,IL1B,IL6,KRT17,MEF2C,MMP13,MYCN,NTN1,SPP1,TGFA,VDR
SPIB		transcription regulator		0.447	bias	0.00376	CD86,EGR1,KDM6B,KLF6,MEF2C,NAV2
ID3		transcription regulator		0.391		0.00795	ADGRG1,CDC25B,DUSP1,ELOVL6,GADD45B,IL6,KLF6,NOTCH1,RORA
STAT1		transcription regulator		0.307	bias	0.0025	C4A/C4B,CD274,CD86,CXCL3,EGR1,FOS,GBP6,IFIT2,IFIT3,IL1B,IL6,SERPINB3,SOCS1,SPRR1A,TBX21
LEF1	-1.405	transcription regulator		0.078		0.00521	LCK,LEF1,MMP13,MSX2,SPP1
NCOA2		transcription regulator		0	bias	0.00308	EGR1,IFIT2,IL1B,IL6,MMP13,PARD6B
CEBPB		transcription regulator		-0.003	bias	5.77e-07	CDC25B,CDH3,DAB2,DLX3,FOS,FZD1,HIST1H4A,HIST1H4D,HIST1H4F,HIST1H4H,HIST1H4I,HIST1H4K,HIST4H4,IL1B,IL6,MMP13,PPARD,PRLR,RORA,SPP1,SPRR1A,TNFRSF19,VDR
KLF4		transcription regulator		-0.009	bias	0.000405	Defb6,DLX3,DUSP1,Elf5,GJB2,KRT17,KRT27,MEF2C,MRC1,MSX2,NOTCH1,SOCS1,SPRR1A,TNFRSF19
WT1		transcription regulator		-0.011		0.00606	EGR1,EREG,HSPG2,IDI1,IL1B,MMP13,MYCN,NOTCH3,NUCB1,TCOF1,VDR
POU2AF1		transcription regulator		-0.068	bias	0.00228	CD86,Crisp1/Crisp3,IFIT3,LCK,SPP1
FOXO3		transcription regulator		-0.078		0.00231	CYR61,EGR1,ELOVL7,FOS,GADD45B,GTF2I,IL6,MEF2C,MMP13,NUPR1,OSGIN2,PPRC1,PRKAA2,UCP2
CTNNB1		transcription regulator		-0.186	bias	1.68e-05	AGRN,BAMBI,CAPN1,Ccl7,CELSR1,CYR61,DNAJC6,EGR1,EPHB3,F13A1,FGFBP1,FOS,GADD45B,GJB2,IL1B,Krtap1-5,LCK,LEF1,MMP13,MMP16,MSX2,MYCN,NOTCH1,NOTCH3,NTN1,PDE4B,PRRC2A,PRX,SCAP,SPP1,TGFA,TNFRSF19,ZBTB7A
WWTR1		transcription regulator		-0.447		9.56e-05	CXCL3,CYR61,IL1B,IL6,LAMA5,SPP1
HDAC1		transcription regulator		-0.447		0.00971	BAMBI,CARTPT,DUSP1,EGR1,FOS,IL6,MEF2C,PRAG1,SPP1,TNFRSF19,VDR
ZBTB16		transcription regulator		-0.478		0.0057	Ccl7,CD274,CD86,F13A1,IL6,RORA,SPP1,TLR6
STAT3		transcription regulator		-0.517		0.000899	CCR1,CD274,CD86,CHI3L1,CXCL3,DVL3,EGR1,FOS,GBP6,IFIT2,IFIT3,IL1B,IL6,KRT17,MAP2,MMP13,NOTCH1,NOTCH3,RORA,SERPINB3,SOCS1,TBX21
SP1		transcription regulator		-0.536	bias	0.000188	AEBP1,CDC25B,CDC42BPG,CHI3L1,CXCL3,CYBRD1,DLX3,EGR1,EREG,FOS,IL1B,KLF6,KRT81,LTBP3,MRC1,MYCN,NAB2,PADI1,PADI4,PPARD,PRLR,SLC4A2,SOCS1,SPP1
CREM		transcription regulator		-0.61		0.000176	CD86,DUSP1,EGR1,ERRFI1,FOS,GADD45B,IDI1,MIDN,NAB2,NOTCH1,PER1
ATF3		transcription regulator		-0.686		0.00681	FBP1,GBP6,IL1B,IL6,MMP13,SPRR1A
RELB		transcription regulator		-0.7		0.00691	CHI3L1,IL1B,IL6,TBX21,TGFA
SMAD4		transcription regulator		-0.81		0.00958	CDH3,EREG,FOS,GADD45B,LEF1,MMP13,MSX2,MYCN,NOTCH3,TBX21
TSC22D3		transcription regulator		-1.004		0.00726	CD86,DUSP1,IL1B,IL6
PRDM1		transcription regulator		-1.066		0.0013	ADGRG1,CD86,CHI3L1,CXCL3,FOS,FZD2,IL1B,IL6,KRT81,SERPINB3,ST14,TBX21
TWIST1		transcription regulator		-1.134		0.00854	C1QTNF1,CELSR1,CHI3L1,FOS,IL1B,SPP1,TBX21,UNC5B
EGR2		transcription regulator		-1.276	bias	0.00189	EGR1,FOS,IL1B,MAP2,NAB2,NOTCH1,PRX,SOCS1,TBX21
SOX2		transcription regulator		-1.303		1.77e-05	DLX3,DUSP1,Elf5,FOS,GADD45B,IER5L,KDM3A,KLF6,KRT17,KRT27,LEF1,MEF2C,MSX2,MYCN,NOTCH1,PARD6B,SPRR1A,TNFRSF19,TULP3
FOSL1		transcription regulator		-1.408		0.00159	Ccl7,EGR1,FOS,IL1B,IL6,MMP13
NOTCH1	-0.448	transcription regulator		-1.426		0.00296	AKR1C1/AKR1C2,CYR61,ESM1,FOS,LEF1,MYCN,NOTCH1,NOTCH3,PRAG1,RGS5,SOCS1,SPP1
NR3C1		ligand-dependent nuclear receptor		-1.756		0.00131	AS3MT,C1QTNF1,C4A/C4B,CXCL3,CYR61,DUSP1,EGR1,ERRFI1,FADD,FOS,GADD45B,IFIT2,IL1B,IL6,KRT17,MMP13,MSX2,NLRP10,PDE4B,PER1,PPP1R13L,PRLR,SCAP,SPP1,ZNF48
PPARG		ligand-dependent nuclear receptor		-1.87		0.00318	CD274,CXCL3,ELOVL6,FZD1,IL1B,IL6,KLF11,KLF6,KRT35,MAP2,MRC1,MYH14,PPARD,SOCS1,SPP1,SPRR1A,UCP2,VDR
DLX3	-0.85	transcription regulator	Inhibited	-2		0.000339	KRT25,KRT27,KRT28,KRT71
DACH1		transcription regulator	Inhibited	-2.213		0.00053	CXCL3,EGR1,FOS,IL6,MEF2C
EHF		transcription regulator	Inhibited	-2.449		0.00645	CDH3,EREG,FOXN1,HIST1H4H,NOTCH3,PPARD
TP73		transcription regulator	Inhibited	-2.809	bias	0.000269	CLEC7A,CXCL3,CYR61,EGR1,ERCC2,EREG,IL1B,IL6,MMP13,MYCN,NOTCH1,SPINT1,STK11,VDR
TP53		transcription regulator	Inhibited	-3.046		0.0448	CDC25B,CDH3,CYR61,DUSP1,EGR1,FGFBP1,FIGNL1,FOS,GADD45B,H2AFX,HSPG2,IL1B,IL6,JMJD1C,KMT2D,LAMA5,MMP13,NCOR2,NOTCH1,NUPR1,NYNRIN,ORAI2,PADI4,PARD6B,PDE4B,PLXNB2,PPARD,PPP1R13L,PRAG1,SESN2,SPP1,ST14,STK11,TGFA,UNC5B,VDR,WWP1,ZAP70,ZC3H12A

## Sheet: d IPA Dis&Func Ann Direct Only
Categories	Diseases or Functions Annotation (Direct only)	p-value	Predicted Activation State	Activation z-score	Molecules	# Molecules
Cellular Assembly and Organization,DNA Replication, Recombination, and Repair	Formation of nucleosomes	4.13e-17			H3F3A/H3F3B,Hist1h2ap,HIST1H3A,HIST1H3E,HIST1H3G,HIST1H3I,HIST1H3J,HIST1H4A,HIST1H4D,HIST1H4F,HIST1H4H,HIST1H4I,HIST1H4K,HIST1H4L,HIST2H3A,HIST2H3D,HIST4H4,PADI4	18
Post-Translational Modification,Protein Synthesis,Protein Trafficking	Heterotetramerization of protein	2.06e-13			AGRN,Hist1h2ap,HIST1H3A,HIST1H3E,HIST1H3G,HIST1H3I,HIST1H3J,HIST1H4A,HIST1H4D,HIST1H4F,HIST1H4H,HIST1H4I,HIST1H4K,HIST1H4L,HIST4H4	15
Cancer,Dermatological Diseases and Conditions,Organismal Injury and Abnormalities	Skin tumor	2.78e-13	Decreased	-2.064	ABCA8,ACP7,ADAM22,ADAMTS6,ADCY6,AEBP1,AGAP2,AGRN,AKR1C1/AKR1C2,AMPD1,ANKRD52,ANO5,ANO7,ARHGEF17,ARMCX3,ARRDC3,ASAP3,ATP12A,BMP8A,BTC,C1QTNF1,C4A/C4B,CA6,CANT1,CAPN1,CAPN8,CASZ1,CCDC152,CCR1,CD274,CD86,CDC42BPG,CELSR1,CELSR2,CHI3L1,CLEC7A,CREB3L1,CRNN,CRYM,CSDC2,CTSE,CYBRD1,DAB2,DCHS1,DDX54,DHX37,DLX3,DNAJC6,DSG4,EGR1,EML3,EML5,EPHB1,EPHB3,ERCC2,EREG,ERRFI1,EXOC1,EXPH5,F13A1,FADD,FADS3,FBP1,FBXL18…	253
Cancer,Gastrointestinal Disease,Hepatic System Disease,Organismal Injury and Abnormalities	Liver tumor	3.28e-13		1.6	ABCA8,ACP7,ADAM22,ADAMTS6,ADCY6,ADGRG1,AEBP1,AGAP2,AGRN,AKR1C1/AKR1C2,AMPD1,ANKRD52,ANO5,ANO7,AP2A1,AP5Z1,ARHGEF17,ARID3A,ASAP3,ATG2A,ATP12A,BMP8A,C1QTNF1,C4A/C4B,CA6,CANT1,CAPN8,CASZ1,CCDC152,CCR1,CD274,CDC25B,CDC42BPG,CDH3,CELSR1,CELSR2,CEP85L,CHPF2,CLEC7A,CREB3L1,CRNN,CRYBA4,CTSE,CUL7,CYR61,DAB2,DCHS1,DDX54,DHX37,DNAJC6,DSG4,DTL,DUSP1,DVL3,EGR1,EMC1,EML3,EML5,EPHB1,EPHB3,ERCC2,ERRFI1,ESM1,EXOC…	287
Gastrointestinal Disease,Hepatic System Disease,Organismal Injury and Abnormalities	Liver lesion	4.6e-13		1.586	ABCA8,ACP7,ADAM22,ADAMTS6,ADCY6,ADGRG1,AEBP1,AGAP2,AGRN,AKR1C1/AKR1C2,AMPD1,ANKRD52,ANO5,ANO7,AP2A1,AP5Z1,ARHGEF17,ARID3A,ASAP3,ATG2A,ATP12A,BMP8A,C1QTNF1,C4A/C4B,CA6,CANT1,CAPN8,CASZ1,CCDC152,CCR1,CD274,CDC25B,CDC42BPG,CDH3,CELSR1,CELSR2,CEP85L,CHPF2,CLEC7A,CREB3L1,CRNN,CRYBA4,CTSE,CUL7,CXCL3,CYR61,DAB2,DCHS1,DDX54,DHX37,DNAJC6,DSG4,DTL,DUSP1,DVL3,EGR1,EMC1,EML3,EML5,EPHB1,EPHB3,ERCC2,ERRFI1,ESM…	290
Cancer,Dermatological Diseases and Conditions,Organismal Injury and Abnormalities	Skin cancer	1.05e-12		-1.969	ABCA8,ACP7,ADAM22,ADAMTS6,ADCY6,AEBP1,AGAP2,AGRN,AKR1C1/AKR1C2,AMPD1,ANKRD52,ANO5,ANO7,ARHGEF17,ARMCX3,ARRDC3,ASAP3,ATP12A,BMP8A,BTC,C1QTNF1,C4A/C4B,CA6,CANT1,CAPN1,CAPN8,CASZ1,CCDC152,CCR1,CD274,CD86,CDC42BPG,CELSR1,CELSR2,CHI3L1,CLEC7A,CREB3L1,CRNN,CRYM,CSDC2,CTSE,CYBRD1,DAB2,DCHS1,DDX54,DHX37,DLX3,DNAJC6,DSG4,EML3,EML5,EPHB1,EPHB3,ERCC2,EREG,EXOC1,EXPH5,F13A1,FADD,FADS3,FBP1,FBXL18,FBXO42,FBXW…	250
Embryonic Development,Hair and Skin Development and Function,Organ Development,Organismal Development,Tissue Development	Formation of skin	3.36e-12		-0.976	ARRDC3,CDH3,CELSR1,CTSE,DLX3,DSG4,ERCC2,EREG,ERRFI1,EXPH5,FOS,FOXN1,HOXC13,IL6,KRT17,KRT25,KRT27,KRT31,KRT32,KRT34,KRT71,KRT83,LAMA5,LEF1,MSX2,NAB2,NOTCH1,PPARD,PPP1R13L,RBM38,SOCS1,SPRR1A,ST14,TGFA,TNFRSF19,VDR	36
Cancer,Organismal Injury and Abnormalities	Melanoma	3.13e-11		1.412	ABCA8,ACP7,ADAM22,ADAMTS6,ADCY6,ADGRG1,AEBP1,AGAP2,AGRN,AMPD1,ANKRD52,ANO5,ANO7,ARHGEF17,ARMC7,ARMCX3,ARRDC3,ASAP3,ATP12A,BMP8A,BTC,C1QTNF1,C4A/C4B,CA6,CANT1,CAPN1,CAPN8,CASZ1,CCDC152,CCR1,CD274,CD86,CDC42BPG,CDH3,CELSR1,CELSR2,CEP85L,CHI3L1,CLEC7A,CREB3L1,CRNN,CRYM,CSDC2,CTSE,CXCL3,CYBRD1,DAB2,DCHS1,DDX54,DHX37,DNAJC6,DSG4,DVL3,EGR1,EIF4A2,EML3,EML5,EPHB1,EPHB3,ERCC2,EREG,ERRFI1,EXOC1,EXPH5,F13A…	267
Cancer,Organismal Injury and Abnormalities	Neoplasia of epithelial tissue	3.7e-11		-0.948	ABCA8,ACP7,ACTBL2,ADAM22,ADAMTS6,ADCY6,ADGRG1,AEBP1,AGAP2,AGRN,AKR1C1/AKR1C2,AMPD1,ANKRD52,ANO5,ANO7,AP2A1,AP5Z1,ARHGEF17,ARID3A,ARMC7,ARMCX3,ARRDC3,AS3MT,ASAP3,ATG2A,ATP12A,AWAT2,BAMBI,BMP8A,C1QTNF1,C4A/C4B,CANT1,CAPN1,CAPN8,CARTPT,CASZ1,CCDC152,CCR1,CD274,CD86,CDC25B,CDC42BPG,CDH3,CELSR1,CELSR2,CEP85L,CHI3L1,CHPF2,CLEC7A,CREB3L1,CRNN,CRYBA4,CRYM,CSDC2,CUL7,CXCL3,CYR61,DAB2,DCHS1,DDX54,DHX37,DLX…	364
Cancer,Organismal Injury and Abnormalities	Carcinoma	3.96e-11		-0.164	ABCA8,ACP7,ACTBL2,ADAM22,ADAMTS6,ADCY6,ADGRG1,AEBP1,AGAP2,AGRN,AKR1C1/AKR1C2,AMPD1,ANKRD52,ANO5,ANO7,AP2A1,AP5Z1,ARHGEF17,ARID3A,ARMC7,ARMCX3,ARRDC3,AS3MT,ASAP3,ATG2A,ATP12A,AWAT2,BAMBI,BMP8A,C1QTNF1,C4A/C4B,CANT1,CAPN1,CAPN8,CARTPT,CASZ1,CCDC152,CCR1,CD274,CD86,CDC25B,CDC42BPG,CDH3,CELSR1,CELSR2,CEP85L,CHI3L1,CHPF2,CLEC7A,CREB3L1,CRNN,CRYBA4,CRYM,CSDC2,CUL7,CXCL3,CYR61,DAB2,DCHS1,DDX54,DHX37,DLX…	363
Cancer,Organismal Injury and Abnormalities	Tumorigenesis of tissue	6.17e-11		-1.204	ABCA8,ACP7,ACTBL2,ADAM22,ADAMTS6,ADCY6,ADGRG1,AEBP1,AGAP2,AGRN,AKR1C1/AKR1C2,AMPD1,ANKRD52,ANO5,ANO7,AP2A1,AP5Z1,ARHGEF17,ARID3A,ARMC7,ARMCX3,ARRDC3,AS3MT,ASAP3,ATG2A,ATP12A,AWAT2,BAMBI,BMP8A,C1QTNF1,C4A/C4B,CANT1,CAPN1,CAPN8,CARTPT,CASZ1,CCDC152,CCR1,CD274,CD86,CDC25B,CDC42BPG,CDH3,CELSR1,CELSR2,CEP85L,CHI3L1,CHPF2,CLEC7A,CREB3L1,CRNN,CRYBA4,CRYM,CSDC2,CUL7,CXCL3,CYR61,DAB2,DCHS1,DDX54,DHX37,DLX…	365
Cancer,Organismal Injury and Abnormalities	Solid tumor	9.56e-11		-0.34	ABCA8,ACP7,ACTBL2,ADAM22,ADAMTS6,ADCY6,ADGRG1,AEBP1,AGAP2,AGRN,AKR1C1/AKR1C2,AMPD1,ANKRD52,ANO5,ANO7,AP2A1,AP5Z1,ARHGEF17,ARID3A,ARMC7,ARMCX3,ARRDC3,AS3MT,ASAP3,ATG2A,ATP12A,AWAT2,BAMBI,BMP8A,BTC,C1QTNF1,C4A/C4B,CA6,CANT1,CAPN1,CAPN8,CARTPT,CASZ1,CCDC152,CCR1,CD274,CD86,CDC25B,CDC42BPG,CDH3,CELSR1,CELSR2,CEP85L,CHI3L1,CHPF2,CLEC7A,CREB3L1,CRNN,CRYBA4,CRYM,CSDC2,CTSE,CUL7,CXCL3,CYBRD1,CYR61,DAB2,D…	385
Cancer,Organismal Injury and Abnormalities	Non-melanoma solid tumor	1.24e-10		-1.042	ABCA8,ACP7,ACTBL2,ADAM22,ADAMTS6,ADCY6,ADGRG1,AEBP1,AGAP2,AGRN,AKR1C1/AKR1C2,AMPD1,ANKRD52,ANO5,ANO7,AP2A1,AP5Z1,ARHGEF17,ARID3A,ARMC7,ARMCX3,ARRDC3,AS3MT,ASAP3,ATG2A,ATP12A,AWAT2,BAMBI,BMP8A,C1QTNF1,C4A/C4B,CANT1,CAPN1,CAPN8,CARTPT,CASZ1,CCDC152,CCR1,CD274,CD86,CDC25B,CDC42BPG,CDH3,CELSR1,CELSR2,CEP85L,CHI3L1,CHPF2,CLEC7A,CREB3L1,CRNN,CRYBA4,CRYM,CSDC2,CUL7,CXCL3,CYR61,DAB2,DCHS1,DDX54,DHX37,DLX…	367
Cancer,Organismal Injury and Abnormalities	Abdominal adenocarcinoma	1.97e-10		0.9	ABCA8,ACP7,ACTBL2,ADAM22,ADAMTS6,AEBP1,AGAP2,AGRN,AKR1C1/AKR1C2,AMPD1,ANKRD52,ANO5,ANO7,AP2A1,AP5Z1,ARHGEF17,ARID3A,ARMC7,ARRDC3,ASAP3,ATG2A,ATP12A,AWAT2,C4A/C4B,CANT1,CAPN1,CASZ1,CCR1,CD274,CD86,CDC25B,CELSR1,CELSR2,CEP85L,CHPF2,CREB3L1,CRNN,CRYM,CUL7,CYR61,DAB2,DCHS1,DDX54,DHX37,DNAJC6,DSG4,DUSP1,DVL3,EFCAB1,EGR1,EIF4A2,EMC1,EML3,EML5,EPHB1,EPHB3,ERCC2,EREG,ERRFI1,EXOC1,EXPH5,F13A1,FADS3,FBXL18…	268
Cancer,Organismal Injury and Abnormalities	Abdominal carcinoma	2.69e-10		0.919	ABCA8,ACP7,ACTBL2,ADAM22,ADAMTS6,AEBP1,AGAP2,AGRN,AKR1C1/AKR1C2,AMPD1,ANKRD52,ANO5,ANO7,AP2A1,AP5Z1,ARHGEF17,ARID3A,ARMC7,ARRDC3,ASAP3,ATG2A,ATP12A,AWAT2,C4A/C4B,CANT1,CAPN1,CASZ1,CCDC152,CCR1,CD274,CD86,CDC25B,CDH3,CELSR1,CELSR2,CEP85L,CHPF2,CREB3L1,CRNN,CRYM,CUL7,CYR61,DAB2,DCHS1,DDX54,DHX37,DNAJC6,DSG4,DUSP1,DVL3,EFCAB1,EGR1,EIF4A2,EMC1,EML3,EML5,EPHB1,EPHB3,ERCC2,EREG,ERRFI1,EXOC1,EXPH5,F13A1…	272
Cancer,Organismal Injury and Abnormalities	Nonhematologic malignant neoplasm	3.06e-10		0.37	ABCA8,ACP7,ACTBL2,ADAM22,ADAMTS6,ADCY6,ADGRG1,AEBP1,AGAP2,AGRN,AKR1C1/AKR1C2,AMPD1,ANKRD52,ANO5,ANO7,AP2A1,AP5Z1,ARHGEF17,ARID3A,ARMC7,ARMCX3,ARRDC3,AS3MT,ASAP3,ATG2A,ATP12A,AWAT2,BAMBI,BMP8A,BTC,C1QTNF1,C4A/C4B,CA6,CANT1,CAPN1,CAPN8,CARTPT,CASZ1,CCDC152,CCR1,CD274,CD86,CDC25B,CDC42BPG,CDH3,CELSR1,CELSR2,CEP85L,CHI3L1,CHPF2,CLEC7A,CREB3L1,CRNN,CRYBA4,CRYM,CSDC2,CTSE,CUL7,CXCL3,CYBRD1,CYR61,DAB2,D…	376
Cancer,Dermatological Diseases and Conditions,Organismal Injury and Abnormalities	Cutaneous melanoma	3.76e-10			ABCA8,ACP7,ADAM22,ADAMTS6,ADCY6,AEBP1,AGAP2,AGRN,AMPD1,ANKRD52,ANO5,ANO7,ARHGEF17,ARRDC3,ASAP3,ATP12A,BMP8A,BTC,C1QTNF1,C4A/C4B,CA6,CANT1,CAPN1,CAPN8,CASZ1,CCDC152,CCR1,CD274,CD86,CDC42BPG,CELSR1,CELSR2,CHI3L1,CLEC7A,CREB3L1,CRNN,CRYM,CSDC2,CTSE,CYBRD1,DAB2,DCHS1,DDX54,DHX37,DNAJC6,DSG4,EML3,EML5,EPHB1,EPHB3,ERCC2,EREG,EXOC1,EXPH5,F13A1,FADD,FADS3,FBP1,FBXL18,FBXO42,FBXW8,FHOD3,FOXN1,FZD1,GBP6,GJ…	231
Cancer,Organismal Injury and Abnormalities	Cancer	6.53e-10		-0.042	ABCA8,ACP7,ACTBL2,ADAM22,ADAMTS6,ADCY6,ADGRG1,AEBP1,AGAP2,AGRN,AKR1C1/AKR1C2,AMPD1,ANKRD52,ANO5,ANO7,AP2A1,AP5Z1,ARHGEF17,ARID3A,ARMC7,ARMCX3,ARRDC3,AS3MT,ASAP3,ATG2A,ATP12A,AWAT2,BAMBI,BMP8A,BTC,C1QTNF1,C4A/C4B,CA6,CANT1,CAPN1,CAPN8,CARTPT,CASZ1,CCDC152,CCR1,CD274,CD86,CDC25B,CDC42BPG,CDH3,CELSR1,CELSR2,CEP85L,CHI3L1,CHPF2,CLEC7A,CREB3L1,CRNN,CRYBA4,CRYM,CSDC2,CTSE,CUL7,CXCL3,CYBRD1,CYR61,DAB2,D…	379
Cancer,Organismal Injury and Abnormalities	Adenocarcinoma	6.84e-10		0.311	ABCA8,ACP7,ACTBL2,ADAM22,ADAMTS6,ADCY6,AEBP1,AGAP2,AGRN,AKR1C1/AKR1C2,AMPD1,ANKRD52,ANO5,ANO7,AP2A1,AP5Z1,ARHGEF17,ARID3A,ARMC7,ARMCX3,ARRDC3,ASAP3,ATG2A,ATP12A,AWAT2,BMP8A,C1QTNF1,C4A/C4B,CANT1,CAPN1,CAPN8,CARTPT,CASZ1,CCDC152,CCR1,CD274,CD86,CDC25B,CDC42BPG,CDH3,CELSR1,CELSR2,CEP85L,CHI3L1,CHPF2,CREB3L1,CRNN,CRYM,CSDC2,CUL7,CYR61,DAB2,DCHS1,DDX54,DHX37,DLX3,DNAJC6,DSG4,DTL,DUSP1,DVL3,EFCAB1,EGR…	337
Cancer,Organismal Injury and Abnormalities	Malignant solid tumor	9.31e-10		0.173	ABCA8,ACP7,ACTBL2,ADAM22,ADAMTS6,ADCY6,ADGRG1,AEBP1,AGAP2,AGRN,AKR1C1/AKR1C2,AMPD1,ANKRD52,ANO5,ANO7,AP2A1,AP5Z1,ARHGEF17,ARID3A,ARMC7,ARMCX3,ARRDC3,AS3MT,ASAP3,ATG2A,ATP12A,AWAT2,BAMBI,BMP8A,BTC,C1QTNF1,C4A/C4B,CA6,CANT1,CAPN1,CAPN8,CARTPT,CASZ1,CCDC152,CCR1,CD274,CD86,CDC25B,CDC42BPG,CDH3,CELSR1,CELSR2,CEP85L,CHI3L1,CHPF2,CLEC7A,CREB3L1,CRNN,CRYBA4,CRYM,CSDC2,CTSE,CUL7,CXCL3,CYBRD1,CYR61,DAB2,D…	377
Cancer,Organismal Injury and Abnormalities	Extracranial solid tumor	1.11e-09		0.546	ABCA8,ACP7,ACTBL2,ADAM22,ADAMTS6,ADCY6,ADGRG1,AEBP1,AGAP2,AGRN,AKR1C1/AKR1C2,AMPD1,ANKRD52,ANO5,ANO7,AP2A1,AP5Z1,ARHGEF17,ARID3A,ARMC7,ARMCX3,ARRDC3,AS3MT,ASAP3,ATG2A,ATP12A,AWAT2,BAMBI,BMP8A,BTC,C1QTNF1,C4A/C4B,CA6,CANT1,CAPN1,CAPN8,CARTPT,CASZ1,CCDC152,CCR1,CD274,CD86,CDC25B,CDC42BPG,CDH3,CELSR1,CELSR2,CEP85L,CHI3L1,CHPF2,CLEC7A,CREB3L1,CRNN,CRYBA4,CRYM,CSDC2,CTSE,CUL7,CXCL3,CYBRD1,CYR61,DAB2,D…	379
Cancer,Organismal Injury and Abnormalities	Genitourinary carcinoma	1.19e-09			ABCA8,ACP7,ADCY6,ADGRG1,AEBP1,AGAP2,AKR1C1/AKR1C2,AMPD1,ANKRD52,ANO5,ARHGEF17,ARID3A,ARRDC3,ASAP3,ATG2A,ATP12A,AWAT2,BMP8A,C4A/C4B,CANT1,CAPN8,CASZ1,CCDC152,CCR1,CD274,CD86,CDH3,CELSR1,CELSR2,CHI3L1,CRNN,CSDC2,CUL7,CYR61,DAB2,DCHS1,DHX37,DLX3,DNAJC6,DSG4,DUSP1,EIF4A2,EMC1,EML3,EML5,EPHB1,EPHB3,ERCC2,EREG,EXOC1,EXPH5,F13A1,FADS3,FHOD3,FIGNL1,FOS,FOXN1,FZD2,GBP6,GGT1,GJB2,GNAL,GOLGA5,GUF1,H2AFX,H3F…	225
Embryonic Development,Hair and Skin Development and Function,Organ Development,Organismal Development,Tissue Development	Formation of epidermis	1.66e-09			CELSR1,DSG4,FOXN1,HOXC13,KRT17,KRT25,KRT27,KRT31,KRT32,KRT34,KRT71,KRT83,LAMA5,LEF1,NAB2,NOTCH1,PPARD,SPRR1A,ST14,TNFRSF19,VDR	21
Cancer,Organismal Injury and Abnormalities	Genitourinary tumor	2.08e-09		1.259	ABCA8,ACP7,ADCY6,ADGRG1,AEBP1,AGAP2,AKR1C1/AKR1C2,AMPD1,ANKRD52,ANO5,ARHGEF17,ARID3A,ARRDC3,ASAP3,ATG2A,ATP12A,AWAT2,BAMBI,BMP8A,C4A/C4B,CANT1,CAPN8,CASZ1,CCDC152,CCR1,CD274,CD86,CDC25B,CDH3,CELSR1,CELSR2,CHI3L1,CRNN,CSDC2,CTSE,CUL7,CYR61,DAB2,DCHS1,DHX37,DLX3,DNAJC6,DSG4,DUSP1,DVL3,EGR1,EIF4A2,ELOVL7,EMC1,EML3,EML5,EPHB1,EPHB3,ERCC2,EREG,ERRFI1,EXOC1,EXPH5,F13A1,FADS3,FHOD3,FIGNL1,FOS,FOXN1,FZD2…	242
Cancer,Organismal Injury and Abnormalities	Urogenital cancer	2.45e-09		0.851	ABCA8,ACP7,ADCY6,ADGRG1,AEBP1,AGAP2,AKR1C1/AKR1C2,AMPD1,ANKRD52,ANO5,ARHGEF17,ARID3A,ARRDC3,ASAP3,ATG2A,ATP12A,AWAT2,BAMBI,BMP8A,C4A/C4B,CANT1,CAPN8,CASZ1,CCDC152,CCR1,CD274,CD86,CDC25B,CDH3,CELSR1,CELSR2,CHI3L1,CRNN,CSDC2,CTSE,CUL7,CYR61,DAB2,DCHS1,DHX37,DLX3,DNAJC6,DSG4,DUSP1,DVL3,EIF4A2,ELOVL7,EMC1,EML3,EML5,EPHB1,EPHB3,ERCC2,EREG,ERRFI1,EXOC1,EXPH5,F13A1,FADS3,FHOD3,FIGNL1,FOS,FOXN1,FZD2,GBP6…	238
Cancer,Gastrointestinal Disease,Organismal Injury and Abnormalities	Digestive organ tumor	2.6e-09		1.923	ABCA8,ACP7,ACTBL2,ADAM22,ADAMTS6,ADCY6,ADGRG1,AEBP1,AGAP2,AGRN,AKR1C1/AKR1C2,AMPD1,ANKRD52,ANO5,ANO7,AP2A1,AP5Z1,ARHGEF17,ARID3A,ARMC7,ARMCX3,ARRDC3,AS3MT,ASAP3,ATG2A,ATP12A,BAMBI,BMP8A,C1QTNF1,C4A/C4B,CA6,CANT1,CAPN1,CAPN8,CARTPT,CASZ1,CCDC152,CCR1,CD274,CD86,CDC25B,CDC42BPG,CDH3,CELSR1,CELSR2,CEP85L,CHI3L1,CHPF2,CLEC7A,CREB3L1,CRNN,CRYBA4,CRYM,CTSE,CUL7,CXCL3,CYR61,DAB2,DCHS1,DDX54,DHX37,DNAJC6…	356
Organismal Survival	Organismal death	3.32e-09	Increased	3.258	ADAM22,ADGRG1,AEBP1,AGRN,Aox4,ARID3A,ATP12A,BTC,C4A/C4B,CAPN1,CASZ1,CCR1,CD274,CDH3,CELSR1,CLEC7A,CUL7,CXCL3,CYR61,DAB2,DCHS1,Defb6,DLX3,DNAJC6,DTL,DUSP1,DVL3,Elf5,EPHB3,ERCC2,ERRFI1,F13A1,FADD,FBXW8,FGFBP1,FOS,GGT1,GHRL,GJB2,GNAL,GTF2I,H2AFX,H3F3A/H3F3B,HDAC7,HOXC13,HSPG2,IFIT2,IL1B,IL6,INTS1,KDM6B,KIF26A,KLF6,KMT2B,LEF1,MAP2,MARK2,MEF2A,MEF2C,MFNG,MLLT3,MMP16,MRC1,MYCN,MYH14,NAB2,NCOR2,NOTCH1,N…	117
Cancer,Organismal Injury and Abnormalities	Pelvic tumor	3.35e-09		1.519	ABCA8,ACP7,ADCY6,ADGRG1,AEBP1,AGAP2,AKR1C1/AKR1C2,AMPD1,ANKRD52,ANO5,ARHGEF17,ARID3A,ARRDC3,ASAP3,ATG2A,ATP12A,AWAT2,BAMBI,BMP8A,C4A/C4B,CANT1,CAPN8,CASZ1,CCDC152,CD274,CD86,CDC25B,CDH3,CELSR1,CELSR2,CHI3L1,CSDC2,CTSE,CUL7,CYR61,DAB2,DCHS1,DHX37,DLX3,DNAJC6,DSG4,DUSP1,DVL3,EGR1,EIF4A2,ELOVL7,EMC1,EML3,EML5,EPHB1,EPHB3,ERCC2,ERRFI1,EXOC1,EXPH5,F13A1,FADS3,FHOD3,FIGNL1,FOS,FZD2,GGT1,GHRL,GJB2,GNAL,…	231
Cancer,Organismal Injury and Abnormalities,Reproductive System Disease	Genital tract cancer	3.76e-09		0.93	ABCA8,ACP7,ADCY6,ADGRG1,AEBP1,AGAP2,AKR1C1/AKR1C2,AMPD1,ANKRD52,ANO5,ARHGEF17,ARID3A,ARRDC3,ASAP3,ATG2A,AWAT2,BAMBI,BMP8A,C4A/C4B,CANT1,CAPN8,CASZ1,CCDC152,CD274,CD86,CDC25B,CDH3,CELSR1,CELSR2,CHI3L1,CSDC2,CTSE,CUL7,CYR61,DAB2,DCHS1,DHX37,DNAJC6,DSG4,DUSP1,DVL3,EIF4A2,ELOVL7,EMC1,EML3,EML5,EPHB1,EPHB3,ERCC2,ERRFI1,EXOC1,EXPH5,F13A1,FADS3,FHOD3,FIGNL1,FOS,FZD2,GGT1,GHRL,GJB2,GNAL,GOLGA5,H2AFX,H3F3…	224
Dermatological Diseases and Conditions,Organismal Injury and Abnormalities	Disorder of hair	3.78e-09	Increased	2.206	CDH3,CELSR1,CTSE,DSG4,ERCC2,EREG,FOS,HOXC13,KRT17,KRT25,KRT71,KRT75,KRT81,KRT83,KRT86,LEF1,MSX2,PADI3,PRLR,SPINT1,ST14,TGFA,VDR	23
Cancer,Organismal Injury and Abnormalities	Pelvic cancer	3.96e-09		0.93	ABCA8,ACP7,ADCY6,ADGRG1,AEBP1,AGAP2,AKR1C1/AKR1C2,AMPD1,ANKRD52,ANO5,ARHGEF17,ARID3A,ARRDC3,ASAP3,ATG2A,ATP12A,AWAT2,BAMBI,BMP8A,C4A/C4B,CANT1,CAPN8,CASZ1,CCDC152,CD274,CD86,CDC25B,CDH3,CELSR1,CELSR2,CHI3L1,CSDC2,CTSE,CUL7,CYR61,DAB2,DCHS1,DHX37,DLX3,DNAJC6,DSG4,DUSP1,DVL3,EIF4A2,ELOVL7,EMC1,EML3,EML5,EPHB1,EPHB3,ERCC2,ERRFI1,EXOC1,EXPH5,F13A1,FADS3,FHOD3,FIGNL1,FOS,FZD2,GGT1,GHRL,GJB2,GNAL,GOLGA…	230
Protein Trafficking	Interaction of protein	3.98e-09		-0.627	AGRN,BTC,EGR1,EPHB1,FBP1,Hist1h2ap,HIST1H3A,HIST1H3E,HIST1H3G,HIST1H3I,HIST1H3J,HIST1H4A,HIST1H4D,HIST1H4F,HIST1H4H,HIST1H4I,HIST1H4K,HIST1H4L,HIST4H4,HSPG2,IL1B,IL6,MYCN,PPARD,TGFA,VDR	26
Cancer,Organismal Injury and Abnormalities,Reproductive System Disease	Genital tumor	5.12e-09		1.123	ABCA8,ACP7,ADCY6,ADGRG1,AEBP1,AGAP2,AKR1C1/AKR1C2,AMPD1,ANKRD52,ANO5,ARHGEF17,ARID3A,ARRDC3,ASAP3,ATG2A,AWAT2,BAMBI,BMP8A,C4A/C4B,CANT1,CAPN8,CASZ1,CCDC152,CD274,CD86,CDC25B,CDH3,CELSR1,CELSR2,CHI3L1,CSDC2,CTSE,CUL7,CYR61,DAB2,DCHS1,DHX37,DNAJC6,DSG4,DUSP1,DVL3,EGR1,EIF4A2,ELOVL7,EMC1,EML3,EML5,EPHB1,EPHB3,ERCC2,ERRFI1,EXOC1,EXPH5,F13A1,FADS3,FHOD3,FIGNL1,FOS,FZD2,GGT1,GHRL,GJB2,GNAL,GOLGA5,H2AFX…	227
Hair and Skin Development and Function	Hair growth cycle	8.19e-09			DSG4,KRT17,KRT25,KRT83,Krt87,KRTAP4-8,MSX2,NOTCH1,PPARD,PPP1R13L,PRLR	11
Embryonic Development,Hair and Skin Development and Function,Organ Development,Organismal Development,Tissue Development	Formation of hair follicle	8.53e-09			CELSR1,DSG4,FOXN1,HOXC13,KRT17,KRT25,KRT27,KRT71,LAMA5,LEF1,NOTCH1,PPARD,ST14,TNFRSF19,VDR	15
Cancer,Gastrointestinal Disease,Organismal Injury and Abnormalities	Gastrointestinal carcinoma	1.11e-08		1.982	ABCA8,ACP7,ACTBL2,ADAM22,ADAMTS6,ADCY6,AEBP1,AGAP2,AGRN,AKR1C1/AKR1C2,AMPD1,ANKRD52,ANO5,ANO7,AP2A1,AP5Z1,ARHGEF17,ARID3A,ARMCX3,ARRDC3,ASAP3,ATG2A,ATP12A,C1QTNF1,C4A/C4B,CANT1,CAPN1,CAPN8,CARTPT,CASZ1,CCDC152,CD274,CD86,CDC25B,CDC42BPG,CDH3,CELSR1,CELSR2,CEP85L,CHI3L1,CHPF2,CRNN,CUL7,CXCL3,CYR61,DAB2,DCHS1,DDX54,DHX37,DNAJC6,DTL,DUSP1,DVL3,EFCAB1,EGR1,EIF4A2,EMC1,EML3,EML5,EPHB1,EPHB3,ERCC2,EREG…	302
Cancer,Organismal Injury and Abnormalities	Cancer of secretory structure	1.26e-08		0.293	ACP7,ACTBL2,ADAM22,ADAMTS6,ADCY6,ADGRG1,AEBP1,AGAP2,AMPD1,ANKRD52,ARHGEF17,ARMC7,ARRDC3,ASAP3,ATG2A,ATP12A,BAMBI,BMP8A,C4A/C4B,CANT1,CAPN8,CCDC152,CCR1,CD274,CD86,CDC25B,CDH3,CELSR1,CELSR2,CHI3L1,CREB3L1,CRYM,CSDC2,CTSE,CUL7,CYR61,DCHS1,DNAJC6,DSG4,DUSP1,EGR1,EIF4A2,ELOVL7,EMC1,EML3,EPHB1,EPHB3,ERCC2,EXOC1,EXPH5,F13A1,FHOD3,FIGNL1,FOS,FZD2,GADD45B,GGT1,GHRL,GJB2,GMPS,GNAL,GOLPH3L,GPRC5D,H2AFX,H3F…	198
Cancer,Organismal Injury and Abnormalities	Abdominal neoplasm	1.82e-08		1.565	ABCA8,ACP7,ACTBL2,ADAM22,ADAMTS6,ADCY6,ADGRG1,AEBP1,AGAP2,AGRN,AKR1C1/AKR1C2,AMPD1,ANKRD52,ANO5,ANO7,AP2A1,AP5Z1,ARHGEF17,ARID3A,ARMC7,ARMCX3,ARRDC3,ASAP3,ATG2A,ATP12A,AWAT2,BAMBI,BMP8A,C1QTNF1,C4A/C4B,CA6,CANT1,CAPN1,CAPN8,CARTPT,CASZ1,CCDC152,CCR1,CD274,CD86,CDC25B,CDC42BPG,CDH3,CELSR1,CELSR2,CEP85L,CHI3L1,CHPF2,CLEC7A,CREB3L1,CRNN,CRYBA4,CRYM,CSDC2,CTSE,CUL7,CYR61,DAB2,DCHS1,DDX54,DHX37,DLX3,D…	363
Cancer,Gastrointestinal Disease,Organismal Injury and Abnormalities	Large intestine carcinoma	2.16e-08			ABCA8,ACP7,ACTBL2,ADAM22,ADAMTS6,ADCY6,AEBP1,AGAP2,AGRN,AKR1C1/AKR1C2,AMPD1,ANKRD52,ANO5,ANO7,AP2A1,AP5Z1,ARHGEF17,ARID3A,ARMCX3,ARRDC3,ASAP3,ATG2A,ATP12A,C1QTNF1,C4A/C4B,CANT1,CAPN1,CAPN8,CARTPT,CASZ1,CCDC152,CD274,CD86,CDC25B,CDC42BPG,CDH3,CELSR1,CELSR2,CEP85L,CHPF2,CRNN,CUL7,CYR61,DAB2,DCHS1,DDX54,DHX37,DTL,DUSP1,DVL3,EFCAB1,EGR1,EIF4A2,EMC1,EML3,EML5,EPHB1,EPHB3,ERCC2,ERRFI1,EXOC1,EXPH5,F13A1…	292
Cancer,Organismal Injury and Abnormalities	Development of carcinoma	2.43e-08		0.202	ABCA8,ADAM22,AEBP1,AGAP2,AGRN,AKR1C1/AKR1C2,AMPD1,ANKRD52,ANO5,ANO7,AP2A1,AP5Z1,ARHGEF17,ARID3A,ARRDC3,ASAP3,ATG2A,ATP12A,AWAT2,C4A/C4B,CANT1,CAPN1,CASZ1,CCR1,CD274,CD86,CELSR1,CELSR2,CEP85L,CHPF2,CRNN,CUL7,CYR61,DAB2,DCHS1,DDX54,DHX37,DNAJC6,DSG4,DUSP1,DVL3,EFCAB1,EGR1,EIF4A2,EMC1,EML3,EML5,EPHB1,EPHB3,ERCC2,EREG,ERRFI1,EXOC1,EXPH5,F13A1,FADS3,FBXL18,FBXO42,FGFBP1,FHOD3,FIGNL1,FOS,FOXN1,FZD1,FZD…	254
Cancer,Organismal Injury and Abnormalities	Breast or ovarian carcinoma	2.87e-08			ABCA8,ACP7,ADAMTS6,ADCY6,AEBP1,AGAP2,AKR1C1/AKR1C2,AMPD1,ANKRD52,ANO7,ATG2A,C4A/C4B,CASZ1,CD274,CDC25B,CDH3,CELSR1,CELSR2,CHI3L1,CREB3L1,CRYBA4,CUL7,CXCL3,CYR61,DAB2,DCHS1,DSG4,DUSP1,EGR1,EIF4A2,ELOVL7,EML5,EPHB1,EPHB3,ERCC2,EXOC1,EXPH5,FADD,FADS3,FBXO42,FHOD3,FOS,FZD1,GHRL,GOLGA5,GOLPH3L,H2AFX,HIST1H2AB,HIST1H2AM,HIST1H2BN,HIST1H4D,HOXC13,HSPG2,ITPKC,JMJD1C,KLF6,KLK10,KMT2B,KMT2D,KRT31,KRT40,KRT…	131
Cancer,Gastrointestinal Disease,Organismal Injury and Abnormalities	Gastrointestinal neoplasia	3.11e-08		1.98	ABCA8,ACP7,ACTBL2,ADAM22,ADAMTS6,ADCY6,AEBP1,AGAP2,AGRN,AKR1C1/AKR1C2,AMPD1,ANKRD52,ANO5,ANO7,AP2A1,AP5Z1,ARHGEF17,ARID3A,ARMCX3,ARRDC3,AS3MT,ASAP3,ATG2A,ATP12A,BAMBI,BMP8A,C1QTNF1,C4A/C4B,CANT1,CAPN1,CAPN8,CARTPT,CASZ1,CCDC152,CD274,CD86,CDC25B,CDC42BPG,CDH3,CELSR1,CELSR2,CEP85L,CHI3L1,CHPF2,CRNN,CUL7,CXCL3,CYR61,DAB2,DCHS1,DDX54,DHX37,DNAJC6,DTL,DUSP1,DVL3,EFCAB1,EGR1,EIF4A2,EMC1,EML3,EML5,EPHB…	314
Cancer,Organismal Injury and Abnormalities	Abdominal cancer	3.55e-08		0.608	ABCA8,ACP7,ACTBL2,ADAM22,ADAMTS6,ADCY6,ADGRG1,AEBP1,AGAP2,AGRN,AKR1C1/AKR1C2,AMPD1,ANKRD52,ANO5,ANO7,AP2A1,AP5Z1,ARHGEF17,ARID3A,ARMC7,ARMCX3,ARRDC3,ASAP3,ATG2A,ATP12A,AWAT2,BAMBI,BMP8A,C1QTNF1,C4A/C4B,CANT1,CAPN1,CAPN8,CARTPT,CASZ1,CCDC152,CCR1,CD274,CD86,CDC25B,CDC42BPG,CDH3,CELSR1,CELSR2,CEP85L,CHI3L1,CHPF2,CREB3L1,CRNN,CRYM,CSDC2,CTSE,CUL7,CYR61,DAB2,DCHS1,DDX54,DHX37,DLX3,DNAJC6,DSG4,DTL,DUS…	350
Cancer,Organismal Injury and Abnormalities	Head and neck neoplasia	3.6e-08			ADAM22,ADAMTS6,AEBP1,AGAP2,AKR1C1/AKR1C2,AMPD1,ANKRD52,ANO5,ARHGEF17,AS3MT,ASAP3,ATG2A,BAMBI,CAPN8,CASZ1,CD274,CELSR1,CELSR2,CEP85L,CHI3L1,CXCL3,CYR61,DAB2,DCHS1,DHX37,DUSP1,EGR1,ELOVL7,EMC1,EML5,EPHB1,ERCC2,EREG,EXOC1,F13A1,FADD,FADS3,FBXO42,FZD1,GADD45B,GHRL,GK5,GNAL,H3F3A/H3F3B,HIST1H3I,HIST1H3J,HIST2H3D,HNRNPH2,HOXC13,HSPG2,IFIT2,IL1B,IL6,INF2,JMJD1C,KCNH1,KCNH7,KDM6B,KIF26A,KLK10,KMT2B,KMT2D…	146
Cancer,Organismal Injury and Abnormalities	Development of malignant tumor	3.93e-08		0.561	ABCA8,ADAM22,ADGRG1,AEBP1,AGAP2,AGRN,AKR1C1/AKR1C2,AMPD1,ANKRD52,ANO5,ANO7,AP2A1,AP5Z1,ARHGEF17,ARID3A,ARRDC3,ASAP3,ATG2A,ATP12A,AWAT2,C4A/C4B,CANT1,CAPN1,CASZ1,CCR1,CD274,CD86,CELSR1,CELSR2,CEP85L,CHPF2,CRNN,CUL7,CYR61,DAB2,DCHS1,DDX54,DHX37,DNAJC6,DSG4,DUSP1,DVL3,EFCAB1,EGR1,EIF4A2,EMC1,EML3,EML5,EPHB1,EPHB3,ERCC2,EREG,ERRFI1,EXOC1,EXPH5,F13A1,FADS3,FBXL18,FBXO42,FGFBP1,FHOD3,FIGNL1,FOS,FOXN1,F…	256
Cancer,Gastrointestinal Disease,Organismal Injury and Abnormalities	Digestive system cancer	4.06e-08		0.61	ABCA8,ACP7,ACTBL2,ADAM22,ADAMTS6,ADCY6,ADGRG1,AEBP1,AGAP2,AGRN,AKR1C1/AKR1C2,AMPD1,ANKRD52,ANO5,ANO7,AP2A1,AP5Z1,ARHGEF17,ARID3A,ARMC7,ARMCX3,ARRDC3,ASAP3,ATG2A,ATP12A,BMP8A,C1QTNF1,C4A/C4B,CANT1,CAPN1,CAPN8,CARTPT,CASZ1,CCDC152,CCR1,CD274,CD86,CDC25B,CDC42BPG,CDH3,CELSR1,CELSR2,CEP85L,CHI3L1,CHPF2,CREB3L1,CRNN,CRYM,CUL7,CXCL3,CYR61,DAB2,DCHS1,DDX54,DHX37,DNAJC6,DSG4,DTL,DUSP1,DVL3,EFCAB1,EGR1,EI…	333
Cancer,Organismal Injury and Abnormalities	Tumorigenesis of epithelial neoplasm	4.27e-08		-0.344	ABCA8,ADAM22,AEBP1,AGAP2,AGRN,AKR1C1/AKR1C2,AMPD1,ANKRD52,ANO5,ANO7,AP2A1,AP5Z1,ARHGEF17,ARID3A,ARRDC3,ASAP3,ATG2A,ATP12A,AWAT2,C4A/C4B,CANT1,CAPN1,CASZ1,CCR1,CD274,CD86,CDH3,CELSR1,CELSR2,CEP85L,CHPF2,CRNN,CUL7,CYR61,DAB2,DCHS1,DDX54,DHX37,DNAJC6,DSG4,DUSP1,DVL3,EFCAB1,EGR1,EIF4A2,EMC1,EML3,EML5,EPHB1,EPHB3,ERCC2,EREG,ERRFI1,EXOC1,EXPH5,F13A1,FADS3,FBXL18,FBXO42,FGFBP1,FHOD3,FIGNL1,FOS,FOXN1,FZD…	256
Cancer,Gastrointestinal Disease,Organismal Injury and Abnormalities	Gastrointestinal tract cancer	4.43e-08		0.82	ABCA8,ACP7,ACTBL2,ADAM22,ADAMTS6,ADCY6,AEBP1,AGAP2,AGRN,AKR1C1/AKR1C2,AMPD1,ANKRD52,ANO5,ANO7,AP2A1,AP5Z1,ARHGEF17,ARID3A,ARMCX3,ARRDC3,ASAP3,ATG2A,ATP12A,BMP8A,C1QTNF1,C4A/C4B,CANT1,CAPN1,CAPN8,CARTPT,CASZ1,CCDC152,CD274,CD86,CDC25B,CDC42BPG,CDH3,CELSR1,CELSR2,CEP85L,CHI3L1,CHPF2,CRNN,CUL7,CXCL3,CYR61,DAB2,DCHS1,DDX54,DHX37,DNAJC6,DTL,DUSP1,DVL3,EFCAB1,EGR1,EIF4A2,EMC1,EML3,EML5,EPHB1,EPHB3,ERCC…	309
Cellular Development,Tissue Development	Differentiation of epithelial tissue	4.68e-08		0.294	AKR1C1/AKR1C2,CREB3L1,CTSE,DLX3,DSG4,Elf5,EREG,ERRFI1,FOS,FOXN1,FZD1,FZD2,IL1B,IL6,KDM6B,MEF2C,MSX2,NCOR2,NOTCH1,NOTCH3,PPARD,PPP1R13L,PRKAA2,PRLR,RBM38,SPRR1A,ST14,STK11,TGFA,TMEM100,VDR	31
Hematological System Development and Function,Hematopoiesis,Tissue Development	Development of bone marrow	4.96e-08	Increased	3.495	CCR1,CXCL3,EGR1,FOS,HDAC7,Hist1h2ap,HIST1H4A,HIST1H4D,HIST1H4F,HIST1H4H,HIST1H4I,HIST1H4K,HIST1H4L,HIST4H4,IL6,MEF2C,NOTCH1,RBM38,RORA,SLC4A2,VAV3	21
Cancer,Gastrointestinal Disease,Organismal Injury and Abnormalities	Malignant neoplasm of large intestine	5.28e-08		0.179	ABCA8,ACP7,ACTBL2,ADAM22,ADAMTS6,ADCY6,AEBP1,AGAP2,AGRN,AKR1C1/AKR1C2,AMPD1,ANKRD52,ANO5,ANO7,AP2A1,AP5Z1,ARHGEF17,ARID3A,ARMCX3,ARRDC3,ASAP3,ATG2A,ATP12A,BMP8A,C1QTNF1,C4A/C4B,CANT1,CAPN1,CAPN8,CARTPT,CASZ1,CCDC152,CD274,CD86,CDC25B,CDC42BPG,CDH3,CELSR1,CELSR2,CEP85L,CHPF2,CRNN,CUL7,CYR61,DAB2,DCHS1,DDX54,DHX37,DTL,DUSP1,DVL3,EFCAB1,EGR1,EIF4A2,EMC1,EML3,EML5,EPHB1,EPHB3,ERCC2,EREG,ERRFI1,EXOC1,…	301
Cancer,Organismal Injury and Abnormalities	Frequency of tumor	5.92e-08		0.083	ABCA8,ADAM22,ADGRG1,AEBP1,AGAP2,AGRN,AKR1C1/AKR1C2,AMPD1,ANKRD52,ANO5,ANO7,AP2A1,AP5Z1,ARHGEF17,ARID3A,ARRDC3,ASAP3,ATG2A,ATP12A,AWAT2,C4A/C4B,CANT1,CAPN1,CASZ1,CCR1,CD274,CD86,CDC25B,CDH3,CELSR1,CELSR2,CEP85L,CHPF2,CRNN,CUL7,CYR61,DAB2,DCHS1,DDX54,DHX37,DNAJC6,DSG4,DUSP1,DVL3,EFCAB1,EGR1,EIF4A2,EMC1,EML3,EML5,EPHB1,EPHB3,ERCC2,EREG,ERRFI1,EXOC1,EXPH5,F13A1,FADS3,FBXL18,FBXO42,FGFBP1,FHOD3,FIGNL1…	259
Cancer,Organismal Injury and Abnormalities	Neoplasia of cells	8.87e-08		0.261	ADAM22,ADAMTS6,AGAP2,AMPD1,ANKRD52,ANO5,ARHGEF17,ARID3A,ARRDC3,AS3MT,ASAP3,ATG2A,ATP12A,BAMBI,C1QTNF1,C4A/C4B,CAPN8,CASZ1,CCDC152,CD274,CD86,CDC25B,CDH3,CELSR1,CELSR2,CEP85L,CHI3L1,CREB3L1,CRNN,CXCL3,CYR61,DAB2,DCHS1,DHX37,DLX3,DSG4,DVL3,EGR1,EIF4A2,EML5,EPHB3,ERCC2,EREG,EXOC1,F13A1,FADD,FADS3,FBXO42,FOS,FZD1,GADD45B,GHRL,GK5,GNAL,GTF2I,H2AFX,H3F3A/H3F3B,HDAC7,HIST1H2BL,HIST1H2BM,HIST1H3I,HIST1H3…	176
Cancer,Organismal Injury and Abnormalities	Incidence of tumor	9.62e-08		0.269	ABCA8,ADAM22,ADGRG1,AEBP1,AGAP2,AGRN,AKR1C1/AKR1C2,AMPD1,ANKRD52,ANO5,ANO7,AP2A1,AP5Z1,ARHGEF17,ARID3A,ARRDC3,ASAP3,ATG2A,ATP12A,AWAT2,C4A/C4B,CANT1,CAPN1,CASZ1,CCR1,CD274,CD86,CDC25B,CDH3,CELSR1,CELSR2,CEP85L,CHPF2,CRNN,CUL7,CYR61,DAB2,DCHS1,DDX54,DHX37,DNAJC6,DSG4,DUSP1,DVL3,EFCAB1,EGR1,EIF4A2,EMC1,EML3,EML5,EPHB1,EPHB3,ERCC2,EREG,ERRFI1,EXOC1,EXPH5,F13A1,FADS3,FBXL18,FBXO42,FGFBP1,FHOD3,FIGNL1…	259
Cellular Development,Cellular Growth and Proliferation,Embryonic Development,Hematological System Development and Function,Hematopoiesis,Lymphoid Tissue Structure and Development,Organ Development,Organismal Development,Tissue Development	Development of bone marrow cells	9.66e-08	Increased	3.558	CCR1,EGR1,FOS,HDAC7,Hist1h2ap,HIST1H4A,HIST1H4D,HIST1H4F,HIST1H4H,HIST1H4I,HIST1H4K,HIST1H4L,HIST4H4,IL6,MEF2C,NOTCH1,RORA,SLC4A2	18
Organ Morphology	Morphology of skin	1.02e-07			Aox4,CELSR1,CTSE,EGR1,ERCC2,EREG,ERRFI1,FOXN1,GGT1,HOXC13,IL6,KRT17,LEF1,MSX2,NAB2,NOTCH1,PPARD,PPP1R13L,PRLR,Ptprd,SOCS1,SPINT1,ST14,TGFA,UCP2,VDR	26
Cancer,Endocrine System Disorders,Organismal Injury and Abnormalities,Reproductive System Disease	Gonadal tumor	1.06e-07			ABCA8,AEBP1,AGAP2,AKR1C1/AKR1C2,ANKRD52,C4A/C4B,CASZ1,CD274,CELSR1,CHI3L1,CUL7,CYR61,DAB2,DUSP1,EIF4A2,EML5,EPHB1,EPHB3,ERCC2,EXOC1,FADS3,FHOD3,FOS,GHRL,GOLGA5,H2AFX,HIST1H2AB,HIST1H2AM,HIST1H2BN,IL1B,IL6,JMJD1C,KLF6,KLK10,KMT2B,KMT2D,KRT31,KRT75,LAMA5,LCK,LEF1,LTBP3,MSX2,MYH14,NAV2,NBEAL2,NCKAP5L,NCOR2,NOTCH1,NOTCH3,NUCB1,NYNRIN,PLXNA1,POM121/POM121C,PPARD,PRLR,PRUNE2,PRX,PTBP1,RHOV,RNF123,RORA,…	80
Cellular Development,Embryonic Development,Hair and Skin Development and Function,Organ Development,Organismal Development,Tissue Development	Differentiation of keratinocytes	1.08e-07		-0.062	CTSE,DLX3,DSG4,EREG,ERRFI1,FOS,FOXN1,IL6,MSX2,NOTCH1,PPARD,PPP1R13L,RBM38,SPRR1A,ST14,TGFA,VDR	17
Post-Translational Modification,Protein Synthesis,Protein Trafficking	Tetramerization of protein	1.24e-07			AGRN,FBP1,Hist1h2ap,HIST1H3A,HIST1H3E,HIST1H3G,HIST1H3I,HIST1H3J,HIST1H4A,HIST1H4D,HIST1H4F,HIST1H4H,HIST1H4I,HIST1H4K,HIST1H4L,HIST4H4	16
Cancer,Gastrointestinal Disease,Organismal Injury and Abnormalities	Large intestine adenocarcinoma	1.66e-07			ABCA8,ACP7,ACTBL2,ADAM22,ADAMTS6,ADCY6,AEBP1,AGAP2,AGRN,AKR1C1/AKR1C2,AMPD1,ANKRD52,ANO5,ANO7,AP2A1,AP5Z1,ARHGEF17,ARID3A,ARMCX3,ARRDC3,ASAP3,ATG2A,ATP12A,C1QTNF1,C4A/C4B,CANT1,CAPN1,CAPN8,CARTPT,CASZ1,CCDC152,CD274,CD86,CDC25B,CDC42BPG,CDH3,CELSR1,CELSR2,CEP85L,CHPF2,CRNN,CUL7,CYR61,DAB2,DCHS1,DDX54,DHX37,DTL,DUSP1,DVL3,EFCAB1,EGR1,EMC1,EML3,EML5,EPHB1,EPHB3,ERRFI1,EXOC1,EXPH5,F13A1,FADS3,FBP1,F…	287
Cancer,Endocrine System Disorders,Organismal Injury and Abnormalities,Reproductive System Disease	Ovarian Cancer and Tumors	1.68e-07			ABCA8,AEBP1,AGAP2,AKR1C1/AKR1C2,ANKRD52,C4A/C4B,CASZ1,CD274,CELSR1,CHI3L1,CUL7,CYR61,DAB2,DUSP1,EIF4A2,EML5,EPHB1,EPHB3,ERCC2,EXOC1,FADS3,FHOD3,FOS,GHRL,GOLGA5,H2AFX,HIST1H2AB,HIST1H2AM,HIST1H2BN,IL1B,IL6,JMJD1C,KLF6,KLK10,KMT2B,KMT2D,KRT31,KRT75,LAMA5,LCK,LTBP3,MSX2,MYH14,NAV2,NBEAL2,NCKAP5L,NCOR2,NOTCH1,NOTCH3,NUCB1,NYNRIN,PLXNA1,POM121/POM121C,PPARD,PRLR,PRX,PTBP1,RHOV,RNF123,RORA,SHB,SKP1,SLX…	77
Cancer,Gastrointestinal Disease,Organismal Injury and Abnormalities	Gastrointestinal adenocarcinoma	2.03e-07			ABCA8,ACP7,ACTBL2,ADAM22,ADAMTS6,ADCY6,AEBP1,AGAP2,AGRN,AKR1C1/AKR1C2,AMPD1,ANKRD52,ANO5,ANO7,AP2A1,AP5Z1,ARHGEF17,ARID3A,ARMCX3,ARRDC3,ASAP3,ATG2A,ATP12A,C1QTNF1,C4A/C4B,CANT1,CAPN1,CAPN8,CARTPT,CASZ1,CCDC152,CD274,CD86,CDC25B,CDC42BPG,CDH3,CELSR1,CELSR2,CEP85L,CHPF2,CRNN,CUL7,CYR61,DAB2,DCHS1,DDX54,DHX37,DNAJC6,DTL,DUSP1,DVL3,EFCAB1,EGR1,EMC1,EML3,EML5,EPHB1,EPHB3,ERRFI1,EXOC1,EXPH5,F13A1,FADS3…	292
Cellular Development,Cellular Growth and Proliferation,Embryonic Development,Hematological System Development and Function,Hematopoiesis,Lymphoid Tissue Structure and Development,Organ Development,Organismal Development,Tissue Development	Myelopoiesis of lymphatic system cells	2.52e-07	Increased	2.594	EGR1,Hist1h2ap,HIST1H4A,HIST1H4D,HIST1H4F,HIST1H4H,HIST1H4I,HIST1H4K,HIST1H4L,HIST4H4,IL6,MEF2C,NOTCH1	13
Cellular Development,Embryonic Development,Hair and Skin Development and Function,Organ Development,Organismal Development,Tissue Development	Differentiation of skin	3.36e-07		-0.299	CTSE,DLX3,DSG4,EREG,ERRFI1,FOS,FOXN1,IL6,LEF1,MSX2,NOTCH1,PPARD,PPP1R13L,RBM38,SPRR1A,ST14,TGFA,VDR	18
Gene Expression	Transactivation	3.45e-07		-1.166	CD86,DAB2,EGR1,Elf5,EPHB1,ERCC2,FOS,FZD2,GTF2I,IL1B,IL6,KLF6,LCK,LEF1,MEF2C,MSX2,MYCN,NAB2,NBEAL2,NCOR2,NOTCH1,NOTCH3,PER1,PPARD,RBM14,RORA,SOCS1,SPP1,STK11,TBX21,TGFA,TRRAP,UCP2,VDR,WWP1,ZAP70,ZNF467	37
Cancer,Organismal Injury and Abnormalities,Reproductive System Disease	Prostate Cancer and Tumors	4.94e-07		1.783	ACP7,ADCY6,ADGRG1,AEBP1,AGAP2,AMPD1,ARHGEF17,ARRDC3,ASAP3,ATG2A,BAMBI,BMP8A,C4A/C4B,CANT1,CAPN8,CCDC152,CD274,CD86,CDH3,CELSR1,CELSR2,CHI3L1,CSDC2,CTSE,DCHS1,DNAJC6,DSG4,DUSP1,EGR1,ELOVL7,EMC1,EML3,EPHB1,EPHB3,ERCC2,EXOC1,EXPH5,F13A1,FHOD3,FOS,FZD2,GGT1,GHRL,GJB2,GNAL,H3F3A/H3F3B,HDAC7,HIST1H4D,HIST1H4H,HSPG2,IL1B,IL6,JMJD1C,KCNH1,KDM3A,KDM6B,KLF11,KLF6,KLHL31,KMT2D,KRT26,KRT27,KRT72,KRTAP16-1,KR…	143
Dermatological Diseases and Conditions,Hair and Skin Development and Function,Organ Morphology,Organismal Injury and Abnormalities	Abnormal morphology of vibrissae	5.63e-07			HOXC13,KRT17,LEF1,MSX2,SPINT1,ST14,TGFA,VDR	8
Cancer,Organismal Injury and Abnormalities,Reproductive System Disease	Male genital neoplasm	7e-07		1.783	ACP7,ADCY6,ADGRG1,AEBP1,AGAP2,AMPD1,ARHGEF17,ARRDC3,ASAP3,ATG2A,BAMBI,BMP8A,C4A/C4B,CANT1,CAPN8,CCDC152,CD274,CD86,CDH3,CELSR1,CELSR2,CHI3L1,CSDC2,CTSE,DCHS1,DNAJC6,DSG4,DUSP1,EGR1,ELOVL7,EMC1,EML3,EPHB1,EPHB3,ERCC2,EXOC1,EXPH5,F13A1,FHOD3,FOS,FZD2,GGT1,GHRL,GJB2,GNAL,H3F3A/H3F3B,HDAC7,HIST1H4D,HIST1H4H,HSPG2,IL1B,IL6,JMJD1C,KCNH1,KDM3A,KDM6B,KLF11,KLF6,KLHL31,KMT2D,KRT26,KRT27,KRT72,KRTAP16-1,KR…	144
Connective Tissue Disorders,Immunological Disease,Inflammatory Disease,Inflammatory Response,Organismal Injury and Abnormalities,Skeletal and Muscular Disorders	Polyarticular juvenile rheumatoid arthritis	7.14e-07			BTC,CCR1,CD274,CD86,FOS,GADD45B,HDAC7,IL1B,IL6,SCAP,SERINC2,SOCS1	12
Cancer,Organismal Injury and Abnormalities,Reproductive System Disease	Malignant neoplasm of male genital organ	7.16e-07			ACP7,ADCY6,ADGRG1,AEBP1,AGAP2,AMPD1,ARHGEF17,ARRDC3,ASAP3,ATG2A,BAMBI,BMP8A,C4A/C4B,CANT1,CAPN8,CCDC152,CD274,CD86,CDH3,CELSR1,CELSR2,CHI3L1,CSDC2,CTSE,DCHS1,DNAJC6,DSG4,DUSP1,ELOVL7,EMC1,EML3,EPHB1,EPHB3,ERCC2,EXOC1,EXPH5,F13A1,FHOD3,FOS,FZD2,GGT1,GHRL,GJB2,GNAL,H3F3A/H3F3B,HDAC7,HIST1H4D,HIST1H4H,HSPG2,IL1B,IL6,JMJD1C,KCNH1,KDM3A,KDM6B,KLF11,KLF6,KLHL31,KMT2D,KRT26,KRT27,KRT72,KRTAP16-1,KRTAP26…	143
Embryonic Development,Organismal Development	Development of body trunk	7.97e-07		1.319	ADAMTS6,AEBP1,AGAP2,BTC,CASZ1,CD86,CDH3,CHI3L1,CXCL3,CYR61,DCHS1,DUSP1,DVL3,EGR1,Elf5,EPHB3,ERRFI1,FADD,FHOD3,FOS,FOXN1,FZD1,FZD2,GGT1,HSPG2,IL1B,IL6,KDM6B,KLF11,KLF6,KMT2B,LAMA5,LCK,LEF1,MEF2A,MEF2C,MMP13,MSX2,MYCN,MYH14,NCOR2,Neat1,NOTCH1,NOTCH3,NTN1,PIP5K1C,PPARD,PRLR,PTK7,Ptprd,RAPGEF3,SMTN,SOCS1,SPP1,STK11,TGFA,TULP3,VDR,WWP1,ZAP70	60
Cellular Development,Cellular Growth and Proliferation,Embryonic Development,Hematological System Development and Function,Hematopoiesis,Lymphoid Tissue Structure and Development,Organ Development,Organismal Development,Tissue Development	Megakaryocytopoiesis	9.69e-07	Increased	3.12	Hist1h2ap,HIST1H4A,HIST1H4D,HIST1H4F,HIST1H4H,HIST1H4I,HIST1H4K,HIST1H4L,HIST4H4,IL6,MEF2C,NOTCH1	12
Organismal Development	Abnormal morphology of body cavity	9.88e-07			AEBP1,ARID3A,BTC,C4A/C4B,CAPN1,CCR1,CD86,CDC25B,CLEC7A,DAB2,DCHS1,DLX3,DUSP1,DVL3,EGR1,EPHB3,ERRFI1,FADD,FOS,FZD1,GGT1,HDAC7,HOXC13,HSPG2,IL6,KDM6B,KIF26A,LCK,LEF1,MARK2,MEF2A,MEF2C,MSX2,MYCN,NBEAL2,NCOR2,NOTCH1,NOTCH3,NUPR1,PICALM,PPP1R13L,PRLR,Ptprd,RAPGEF3,RBM38,SGCD,SGPP2,SLC4A2,SMTN,SOCS1,SPINT1,SPP1,STK11,TBX21,TGFA,VAV3,VDR,ZAP70,ZC3H12A	59
Connective Tissue Development and Function,Skeletal and Muscular System Development and Function,Tissue Development	Size of bone	1.01e-06			CAPN1,CARTPT,CCR1,FOS,GGT1,HDAC7,HSPG2,IL6,KDM6B,LEF1,LTBP3,MMP13,MSX2,NOTCH1,PER1,PHEX,PLXNA1,PPARD,PRKAA2,PRLR,SBNO2,SPP1,VDR	23
Cancer,Organismal Injury and Abnormalities,Reproductive System Disease	Prostate cancer	1.02e-06			ACP7,ADCY6,ADGRG1,AEBP1,AGAP2,AMPD1,ARHGEF17,ARRDC3,ASAP3,ATG2A,BAMBI,BMP8A,C4A/C4B,CANT1,CAPN8,CCDC152,CD274,CD86,CDH3,CELSR1,CELSR2,CHI3L1,CSDC2,CTSE,DCHS1,DNAJC6,DSG4,DUSP1,ELOVL7,EMC1,EML3,EPHB1,EPHB3,ERCC2,EXOC1,EXPH5,F13A1,FHOD3,FOS,FZD2,GGT1,GHRL,GJB2,GNAL,H3F3A/H3F3B,HDAC7,HIST1H4D,HIST1H4H,HSPG2,IL1B,IL6,JMJD1C,KCNH1,KDM3A,KDM6B,KLF11,KLF6,KLHL31,KMT2D,KRT26,KRT27,KRT72,KRTAP16-1,KRTAP26…	141
Skeletal and Muscular System Development and Function	Mineralization of bone	1.02e-06		-1.163	CCR1,CREB3L1,Dnm3os,ERCC2,GADD45B,HSPG2,KDM6B,LTBP3,MEF2C,MMP13,NOTCH1,PHEX,PRLR,SBNO2,SPP1,VDR	16
Cancer,Organismal Injury and Abnormalities,Reproductive System Disease	Breast or ovarian cancer	1.03e-06			ABCA8,ACP7,ADAMTS6,ADCY6,AEBP1,AGAP2,AKR1C1/AKR1C2,AMPD1,ANKRD52,ANO7,ATG2A,C4A/C4B,CANT1,CASZ1,CD274,CDC25B,CDH3,CELSR1,CELSR2,CHI3L1,CREB3L1,CRYBA4,CUL7,CXCL3,CYR61,DAB2,DCHS1,DSG4,DUSP1,EGR1,EIF4A2,ELOVL6,ELOVL7,EML5,EPHB1,EPHB3,ERCC2,EXOC1,EXPH5,FADD,FADS3,FBXO42,FHOD3,FOS,FZD1,GADD45B,GHRL,GJB2,GOLGA5,GOLPH3L,H2AFX,H3F3A/H3F3B,HIGD1A,HIST1H2AB,HIST1H2AM,HIST1H2BN,HIST1H4D,HOXC13,HSPG2,IL1B,I…	145
Cancer,Endocrine System Disorders,Organismal Injury and Abnormalities,Reproductive System Disease	Ovarian adenocarcinoma	1.04e-06			ABCA8,AEBP1,AGAP2,AKR1C1/AKR1C2,ANKRD52,C4A/C4B,CASZ1,CD274,CELSR1,CUL7,DAB2,EIF4A2,EML5,EPHB3,ERCC2,EXOC1,FADS3,FHOD3,GOLGA5,H2AFX,HIST1H2AB,HIST1H2AM,HIST1H2BN,JMJD1C,KLK10,KMT2B,KMT2D,KRT31,KRT75,LAMA5,LTBP3,MSX2,MYH14,NAV2,NBEAL2,NCKAP5L,NCOR2,NOTCH1,NOTCH3,NUCB1,NYNRIN,PLXNA1,POM121/POM121C,PRLR,PRX,RHOV,RNF123,RORA,SHB,SKP1,SLX4,SMTN,SPP1,SREK1,TAOK2,TENM2,TLR6,TNPO2,TNRC18,VARS,VAV3,WWP1,Z…	63
Cancer,Endocrine System Disorders,Organismal Injury and Abnormalities,Reproductive System Disease	Malignant epithelial ovarian tumor	1.17e-06			ABCA8,AEBP1,AGAP2,AKR1C1/AKR1C2,ANKRD52,C4A/C4B,CASZ1,CD274,CELSR1,CUL7,DAB2,EIF4A2,EML5,EPHB3,ERCC2,EXOC1,FADS3,FHOD3,GOLGA5,H2AFX,HIST1H2AB,HIST1H2AM,HIST1H2BN,JMJD1C,KLF6,KLK10,KMT2B,KMT2D,KRT31,KRT75,LAMA5,LTBP3,MSX2,MYH14,NAV2,NBEAL2,NCKAP5L,NCOR2,NOTCH1,NOTCH3,NUCB1,NYNRIN,PLXNA1,POM121/POM121C,PPARD,PRLR,PRX,PTBP1,RHOV,RNF123,RORA,SHB,SKP1,SLX4,SMTN,SPP1,SREK1,TAOK2,TENM2,TLR6,TNPO2,TNRC18…	66
Hematological System Development and Function,Hematopoiesis	Development of hematopoietic system	1.25e-06	Increased	3.912	CCR1,CXCL3,EGR1,FOS,HDAC7,Hist1h2ap,HIST1H4A,HIST1H4D,HIST1H4F,HIST1H4H,HIST1H4I,HIST1H4K,HIST1H4L,HIST4H4,IL6,LCK,MEF2C,NOTCH1,RBM38,RORA,SLC4A2,SOCS1,STK11,VAV3,ZAP70	25
Cellular Development,Cellular Growth and Proliferation,Hematological System Development and Function,Hematopoiesis,Tissue Development	Myelopoiesis of bone marrow	1.27e-06	Increased	2.75	Hist1h2ap,HIST1H4A,HIST1H4D,HIST1H4F,HIST1H4H,HIST1H4I,HIST1H4K,HIST1H4L,HIST4H4,IL6,MEF2C,NOTCH1,RBM38	13
Organismal Development	Morphology of body cavity	1.38e-06			ADCY6,ADGRG1,AEBP1,ARID3A,BTC,C4A/C4B,CAPN1,CASZ1,CCR1,CD86,CDC25B,CLEC7A,CYBRD1,DAB2,DCHS1,DLX3,DUSP1,DVL3,EGR1,EPHB3,ERRFI1,FADD,FOS,FOXN1,FZD1,GGT1,GHRL,HDAC7,HOXC13,HSPG2,IL1B,IL6,KDM6B,KIF26A,KLF6,LCK,LEF1,MARK2,MEF2A,MEF2C,MSX2,MYCN,MYH14,NBEAL2,NCOR2,NOTCH1,NOTCH3,NUPR1,PICALM,PPARD,PPP1R13L,PRKAA2,PRLR,Ptprd,RAPGEF3,RBM38,RGS5,SELENBP1,SGCD,SGPP2,SLC4A2,SMTN,SOCS1,SPINT1,SPP1,STK11,TBX21,…	72
Gene Expression	Transactivation of RNA	1.5e-06		-0.987	CD86,DAB2,EGR1,Elf5,EPHB1,ERCC2,FOS,FZD2,GTF2I,IL1B,IL6,KLF6,LEF1,MEF2C,MSX2,MYCN,NAB2,NBEAL2,NCOR2,NOTCH1,NOTCH3,PER1,PPARD,RBM14,RORA,SOCS1,STK11,TBX21,TGFA,TRRAP,UCP2,VDR,WWP1,ZNF467	34
Cancer,Endocrine System Disorders,Organismal Injury and Abnormalities,Reproductive System Disease	Ovarian cancer	1.69e-06			ABCA8,AEBP1,AGAP2,AKR1C1/AKR1C2,ANKRD52,C4A/C4B,CASZ1,CD274,CELSR1,CHI3L1,CUL7,CYR61,DAB2,EIF4A2,EML5,EPHB3,ERCC2,EXOC1,FADS3,FHOD3,FOS,GHRL,GOLGA5,H2AFX,HIST1H2AB,HIST1H2AM,HIST1H2BN,IL6,JMJD1C,KLF6,KLK10,KMT2B,KMT2D,KRT31,KRT75,LAMA5,LTBP3,MSX2,MYH14,NAV2,NBEAL2,NCKAP5L,NCOR2,NOTCH1,NOTCH3,NUCB1,NYNRIN,PLXNA1,POM121/POM121C,PPARD,PRLR,PRX,PTBP1,RHOV,RNF123,RORA,SHB,SKP1,SLX4,SMTN,SPP1,SREK1,ST1…	72
Cancer,Organismal Injury and Abnormalities,Reproductive System Disease	Prostatic carcinoma	1.73e-06			ACP7,ADCY6,ADGRG1,AEBP1,AGAP2,AMPD1,ARHGEF17,ARRDC3,ASAP3,ATG2A,BMP8A,C4A/C4B,CANT1,CAPN8,CCDC152,CD274,CD86,CELSR1,CELSR2,CHI3L1,CSDC2,DCHS1,DNAJC6,DSG4,DUSP1,EMC1,EML3,EPHB1,EPHB3,ERCC2,EXOC1,EXPH5,F13A1,FHOD3,FOS,FZD2,GGT1,GJB2,GNAL,H3F3A/H3F3B,HDAC7,HIST1H4D,HIST1H4H,HSPG2,IL6,JMJD1C,KCNH1,KDM6B,KLF11,KLF6,KLHL31,KMT2D,KRT26,KRT27,KRT72,KRTAP16-1,KRTAP26-1,KRTAP4-8,LAMA5,LARS2,LEF1,LILRB4,LRR…	125
Cancer,Organismal Injury and Abnormalities,Reproductive System Disease	Female genital tract serous carcinoma	1.79e-06			ABCA8,AEBP1,C4A/C4B,CD274,DAB2,EIF4A2,ERCC2,F13A1,H2AFX,IL6,KLK10,KMT2B,KMT2D,KRT34,KRT81,MEF2C,NOTCH1,NOTCH3,PRLR,PRUNE2,PRX,RGS5,SKP1,SMTN,SPP1,TGFA,TNIP1,VAV3	28
Hair and Skin Development and Function,Organ Morphology	Morphology of hair	1.94e-06			CELSR1,EREG,FOXN1,HOXC13,KRT17,LEF1,MSX2,NOTCH1,PRLR,SPINT1,ST14,TGFA,VDR	13
Cellular Development,Tissue Development	Differentiation of epithelial cells	2.02e-06		-0.529	AKR1C1/AKR1C2,CREB3L1,CTSE,DLX3,DSG4,Elf5,EREG,ERRFI1,FOS,FOXN1,FZD1,FZD2,IL6,MEF2C,MSX2,NOTCH1,NOTCH3,PPARD,PPP1R13L,PRLR,RBM38,SPRR1A,ST14,TGFA,VDR	25
Cancer,Organismal Injury and Abnormalities	Cancer of cells	2.12e-06		0.816	ADAM22,ADAMTS6,AGAP2,AMPD1,ANKRD52,ANO5,ARHGEF17,AS3MT,ASAP3,ATG2A,ATP12A,BAMBI,C1QTNF1,CAPN8,CASZ1,CCDC152,CD274,CD86,CDC25B,CDH3,CELSR1,CELSR2,CEP85L,CHI3L1,CREB3L1,CRNN,CXCL3,CYR61,DAB2,DCHS1,DHX37,DLX3,DSG4,DVL3,EGR1,EIF4A2,EML5,EPHB3,ERCC2,EREG,EXOC1,F13A1,FADD,FADS3,FBXO42,FOS,FZD1,GADD45B,GK5,GNAL,GTF2I,H2AFX,H3F3A/H3F3B,HDAC7,HIST1H2BL,HIST1H2BM,HIST1H3I,HIST1H3J,HIST2H3D,HNRNPH2,HOXC13,H…	166
Cancer,Gastrointestinal Disease,Hepatic System Disease,Organismal Injury and Abnormalities	Liver carcinoma	2.25e-06		0.597	ABCA8,ACP7,ADAMTS6,ADGRG1,AEBP1,AGRN,AKR1C1/AKR1C2,ANO5,ANO7,AP5Z1,ASAP3,C1QTNF1,CAPN8,CASZ1,CCDC152,CCR1,CD274,CDC25B,CDC42BPG,CELSR1,CELSR2,CEP85L,CRNN,CYR61,DCHS1,DSG4,EML3,EML5,EPHB3,ERRFI1,EXOC1,EXPH5,FBP1,FBXL18,FBXW8,FHOD3,FOS,GK5,GMPS,GOLPH3L,H3F3A/H3F3B,HDAC7,HIST1H2BB,HIST1H2BG,HIST1H2BM,HIST1H3G,HIST1H3I,HSPG2,IFIT3,IL6,INF2,INTS1,JMJD1C,KCNJ15,KDM3A,KDM6B,KIF26A,KLF6,KLHL31,KMT2D,KRT3…	163
Cell-To-Cell Signaling and Interaction,Cellular Movement,Hematological System Development and Function,Immune Cell Trafficking	Recruitment of leukocytes	2.47e-06		1.202	C4A/C4B,Ccl7,CCR1,CD274,CHI3L1,CLEC7A,CXCL3,CYR61,EGR1,F13A1,FOS,IL1B,IL6,KDM6B,NOTCH1,NTN1,PDE4B,PIP5K1C,SOCS1,SPP1,ST14,UCP2,VAV3,VDR	24
Cancer,Organismal Injury and Abnormalities,Reproductive System Disease	Female genital tract cancer	2.48e-06			ABCA8,AEBP1,AGAP2,AKR1C1/AKR1C2,AMPD1,ANKRD52,ANO5,ARHGEF17,ARID3A,ARRDC3,AWAT2,C4A/C4B,CASZ1,CCDC152,CD274,CDC25B,CDH3,CELSR1,CHI3L1,CUL7,CYR61,DAB2,DCHS1,DHX37,DNAJC6,DSG4,DVL3,EIF4A2,EMC1,EML5,EPHB1,EPHB3,ERCC2,ERRFI1,EXOC1,F13A1,FADS3,FHOD3,FIGNL1,FOS,GHRL,GNAL,GOLGA5,H2AFX,HIST1H2AB,HIST1H2AM,HIST1H2BL,HIST1H2BM,HIST1H2BN,HOXC13,IFIT3,IL1B,IL6,INF2,JMJD1C,KCNJ15,KDM3A,KIF26A,KLF6,KLK10,KMT2B…	153
Connective Tissue Disorders,Inflammatory Disease,Inflammatory Response,Organismal Injury and Abnormalities,Skeletal and Muscular Disorders	Polyarthritis	2.87e-06		1.574	BTC,CCR1,CD274,CD86,DUSP1,F13A1,FOS,GADD45B,HDAC7,IL1B,IL6,SCAP,SERINC2,SOCS1,SPP1,TBX21	16
Cancer,Organismal Injury and Abnormalities	Squamous-cell carcinoma	3.22e-06			ADAM22,ADAMTS6,AGAP2,AMPD1,ANKRD52,ANO5,ARHGEF17,AS3MT,ASAP3,ATG2A,ATP12A,BAMBI,CAPN8,CASZ1,CCDC152,CD274,CELSR2,CEP85L,CHI3L1,CREB3L1,CXCL3,CYR61,DAB2,DCHS1,DHX37,DLX3,EGR1,EIF4A2,EML5,ERCC2,EREG,EXOC1,F13A1,FADD,FADS3,FBXO42,FOS,FZD1,GK5,GNAL,H2AFX,H3F3A/H3F3B,HIST1H2BL,HIST1H2BM,HIST1H3I,HIST1H3J,HIST2H3D,HNRNPH2,HOXC13,HSPG2,IL6,INF2,JMJD1C,KCNH1,KCNH7,KDM6B,KIF26A,KLF11,KMT2B,KMT2D,KRT35,KRT…	131
Cellular Movement	Invasion of cells	3.4e-06		0.029	AGAP2,ARRDC3,BTC,CCR1,CD274,CDC25B,CDH3,CHI3L1,CUL7,CYR61,DAB2,DUSP1,EGR1,EREG,ESM1,FOS,FZD2,GHRL,GNAL,IFIT2,IL1B,IL6,KDM6B,KLF6,KRT17,LAMA5,LEF1,LRRC15,MMP13,MMP16,MSX2,MYCN,NOTCH1,NOTCH3,NTN1,PICALM,PLA2R1,PLXNB1,PPARD,PTBP1,PTPN23,RORA,SOCS1,SPP1,ST14,STK11,TGFA,UNC5B,VAV3,VDR,ZBTB7A	51
Cancer,Organismal Injury and Abnormalities	Head and neck cancer	3.48e-06			ADAM22,ADAMTS6,AGAP2,ANKRD52,ANO5,ARHGEF17,ASAP3,ATG2A,CAPN8,CASZ1,CD274,CELSR1,CELSR2,CHI3L1,CXCL3,CYR61,DAB2,DCHS1,DUSP1,EGR1,EML5,ERCC2,EREG,F13A1,FADD,FADS3,FZD1,GADD45B,H3F3A/H3F3B,HIST1H3I,HIST1H3J,HIST2H3D,HOXC13,HSPG2,IFIT2,IL1B,IL6,INF2,JMJD1C,KCNH7,KDM6B,KIF26A,KLK10,KMT2B,KMT2D,KRT31,KRT75,KRT81,KRTAP1-3,KRTAP16-1,KRTAP2-1,KRTAP2-3/KRTAP2-4,KRTAP4-8,KRTAP5-4,LAMA5,LCK,LILRB4,MEGF6,MLLT…	105
Connective Tissue Development and Function,Connective Tissue Disorders,Organismal Injury and Abnormalities,Skeletal and Muscular Disorders,Skeletal and Muscular System Development and Function,Tissue Development,Tissue Morphology	Abnormal morphology of long bone hypertrophic chondrocyte zone	3.5e-06			FOS,HSPG2,MMP13,MMP16,MSX2,NAB2,VDR	7
Cancer,Organismal Injury and Abnormalities,Reproductive System Disease	Female genital neoplasm	3.54e-06		0.272	ABCA8,AEBP1,AGAP2,AKR1C1/AKR1C2,AMPD1,ANKRD52,ANO5,ARHGEF17,ARID3A,ARRDC3,AWAT2,C4A/C4B,CASZ1,CCDC152,CD274,CDC25B,CDH3,CELSR1,CHI3L1,CUL7,CYR61,DAB2,DCHS1,DHX37,DNAJC6,DSG4,DUSP1,DVL3,EIF4A2,EMC1,EML5,EPHB1,EPHB3,ERCC2,ERRFI1,EXOC1,F13A1,FADS3,FHOD3,FIGNL1,FOS,GHRL,GNAL,GOLGA5,H2AFX,HDAC7,HIST1H2AB,HIST1H2AM,HIST1H2BL,HIST1H2BM,HIST1H2BN,HOXC13,IFIT3,IL1B,IL6,INF2,JMJD1C,KCNJ15,KDM3A,KIF26A,KLF6…	157
Organismal Development,Respiratory Disease,Respiratory System Development and Function	Abnormal morphology of snout	3.55e-06			DVL3,FOS,GTF2I,HSPG2,LEF1,LTBP3,MMP16,ST14,VDR	9
Cancer,Organismal Injury and Abnormalities,Reproductive System Disease	Prostatic adenocarcinoma	3.69e-06			ACP7,ADCY6,AEBP1,AGAP2,AMPD1,ARHGEF17,ARRDC3,ASAP3,ATG2A,BMP8A,C4A/C4B,CANT1,CAPN8,CCDC152,CD274,CD86,CELSR1,CELSR2,CHI3L1,CSDC2,DCHS1,DNAJC6,DSG4,EMC1,EML3,EPHB1,EPHB3,ERCC2,EXOC1,EXPH5,F13A1,FHOD3,FOS,FZD2,GGT1,GJB2,GNAL,H3F3A/H3F3B,HDAC7,HIST1H4D,HIST1H4H,HSPG2,JMJD1C,KCNH1,KDM6B,KLF11,KLF6,KLHL31,KMT2D,KRT26,KRT27,KRT72,KRTAP16-1,KRTAP26-1,KRTAP4-8,LAMA5,LARS2,LILRB4,LRRC75B,LTBP3,MAP2,MED22,…	119
Connective Tissue Development and Function,Skeletal and Muscular System Development and Function,Tissue Development	Morphology of bone	4.33e-06			CAPN1,CARTPT,CCR1,CREB3L1,DCHS1,DVL3,EGR1,EPHB3,ERRFI1,FOS,GGT1,HDAC7,HSPG2,IL6,KDM6B,LEF1,LTBP3,MFNG,MMP13,MMP16,MSX2,NAB2,NOTCH1,PER1,PHEX,PLXNA1,PPARD,PRKAA2,PRLR,PTK7,SBNO2,SLC4A2,SPP1,TCOF1,VDR	35
Cancer,Organismal Injury and Abnormalities,Reproductive System Disease	Breast carcinoma	4.37e-06			ABCA8,ACP7,ADAMTS6,ADCY6,AGAP2,AMPD1,ANKRD52,ANO7,ATG2A,CD274,CDC25B,CDH3,CELSR1,CELSR2,CHI3L1,CREB3L1,CRYBA4,CXCL3,CYR61,DCHS1,DSG4,DUSP1,EGR1,EIF4A2,ELOVL7,EML5,EPHB1,ERCC2,EXPH5,FADD,FBXO42,FHOD3,FOS,FZD1,GHRL,GOLPH3L,HIST1H4D,HOXC13,HSPG2,ITPKC,JMJD1C,KMT2B,KMT2D,KRT40,KRT82,LAMA5,LRRC15,LTBP3,MAP2,MARK2,MEF2C,MICAL2,MMP13,MYCN,NAALAD2,NAB2,NBEAL2,NCOR2,NOTCH1,NOTCH3,PADI1,PAQR7,PIGT,PIP5K1C,…	94
Connective Tissue Development and Function,Connective Tissue Disorders,Organismal Injury and Abnormalities,Skeletal and Muscular Disorders,Skeletal and Muscular System Development and Function,Tissue Development	Abnormal morphology of bone	4.62e-06			CARTPT,CREB3L1,DCHS1,DVL3,EGR1,EPHB3,ERRFI1,FOS,GGT1,HSPG2,IL6,KDM6B,LEF1,LTBP3,MFNG,MMP13,MMP16,MSX2,NAB2,NOTCH1,PHEX,PLXNA1,PPARD,PTK7,SBNO2,SLC4A2,SPP1,TCOF1,VDR	29
Cancer,Gastrointestinal Disease,Organismal Injury and Abnormalities	Oral tumor	4.82e-06			ADAMTS6,AGAP2,AMPD1,ANO5,AS3MT,BAMBI,CD274,CELSR2,CEP85L,CHI3L1,CXCL3,DHX37,DUSP1,EREG,EXOC1,F13A1,FBXO42,GK5,H3F3A/H3F3B,HNRNPH2,HSPG2,IFIT2,IL1B,IL6,INF2,KDM6B,KMT2D,KRT35,LAMA5,MARK2,MEF2A,MEF2C,MLLT3,MRC1,MYH14,NLRP10,NOTCH1,NOTCH3,NYNRIN,PADI1,PIEZO1,PPRC1,PRRC2A,PRRC2B,PTBP1,RBM14,RBM38,SEC14L1,SERINC2,SERPINB7,SLAIN1,SLC25A36,SLX4,STK11,TENM2,TMC6,TNRC18,VAV3	58
Organ Morphology	Morphology of epidermis	5.23e-06			Aox4,CTSE,HOXC13,IL6,KRT17,LEF1,MSX2,PPARD,PPP1R13L,Ptprd,SOCS1,SPINT1,ST14,TGFA,VDR	15
Cancer,Organismal Injury and Abnormalities,Reproductive System Disease	Tumorigenesis of reproductive tract	5.43e-06		0.272	ABCA8,AEBP1,AGAP2,AKR1C1/AKR1C2,AMPD1,ANKRD52,ANO5,ARHGEF17,ARID3A,ARRDC3,AWAT2,C4A/C4B,CASZ1,CCDC152,CD274,CDH3,CELSR1,CHI3L1,CUL7,CYR61,DAB2,DCHS1,DHX37,DNAJC6,DSG4,DUSP1,DVL3,EIF4A2,EMC1,EML5,EPHB1,EPHB3,ERCC2,ERRFI1,EXOC1,F13A1,FADS3,FHOD3,FIGNL1,FOS,GHRL,GNAL,GOLGA5,H2AFX,HDAC7,HIST1H2AB,HIST1H2AM,HIST1H2BL,HIST1H2BM,HIST1H2BN,HOXC13,IFIT3,IL1B,IL6,INF2,JMJD1C,KCNJ15,KDM3A,KIF26A,KLF6,KLK10,…	156
Cancer,Organismal Injury and Abnormalities	Development of adenocarcinoma	5.6e-06		0.911	ABCA8,AEBP1,AGAP2,AGRN,AKR1C1/AKR1C2,AMPD1,ANKRD52,ANO5,ANO7,AP5Z1,ARHGEF17,ARID3A,ARRDC3,ASAP3,AWAT2,C4A/C4B,CANT1,CASZ1,CCR1,CD274,CD86,CELSR1,CRNN,CUL7,CYR61,DAB2,DHX37,DNAJC6,DSG4,EIF4A2,EMC1,EML5,EPHB1,EPHB3,ERCC2,EREG,ERRFI1,EXOC1,EXPH5,F13A1,FADS3,FHOD3,FIGNL1,FOS,FOXN1,GADD45B,GBP6,GNAL,GOLGA5,GUF1,H2AFX,HIST1H2AB,HIST1H2AM,HIST1H2BN,HOXC13,HSPG2,IFIT3,IL1B,IL6,INF2,INTS1,JMJD1C,KCNJ15,KD…	164
Cancer,Organismal Injury and Abnormalities,Reproductive System Disease	Breast cancer	5.6e-06			ABCA8,ACP7,ADAMTS6,ADCY6,AGAP2,AKR1C1/AKR1C2,AMPD1,ANKRD52,ANO7,ATG2A,CANT1,CD274,CDC25B,CDH3,CELSR1,CELSR2,CHI3L1,CREB3L1,CRYBA4,CXCL3,CYR61,DCHS1,DSG4,DUSP1,EGR1,EIF4A2,ELOVL6,ELOVL7,EML5,EPHB1,ERCC2,EXPH5,FADD,FBXO42,FHOD3,FOS,FZD1,GADD45B,GHRL,GJB2,GOLPH3L,H2AFX,H3F3A/H3F3B,HIGD1A,HIST1H4D,HOXC13,HSPG2,IL1B,IL6,ITPKC,JMJD1C,KLF11,KLF6,KLK10,KMT2B,KMT2D,KRT17,KRT40,KRT82,LAMA5,LCK,LRRC15,LTBP3…	114
Cancer,Organismal Injury and Abnormalities	Serous neoplasm	5.92e-06			ABCA8,AEBP1,C4A/C4B,CASZ1,CD274,CELSR1,DAB2,EIF4A2,ERCC2,F13A1,H2AFX,HDAC7,IL6,KLK10,KMT2B,KMT2D,KRT34,KRT81,MEF2C,NOTCH1,NOTCH3,NUCB1,PRLR,PRUNE2,PRX,RGS5,SERINC2,SKP1,SMTN,SPP1,STK11,TGFA,TNIP1,TRRAP,VARS,VAV3,ZMIZ2	37
Dermatological Diseases and Conditions,Organ Morphology,Organismal Injury and Abnormalities	Abnormal morphology of skin	6.61e-06			Aox4,CELSR1,CTSE,EGR1,EREG,ERRFI1,HOXC13,KRT17,LEF1,MSX2,NAB2,PPARD,PPP1R13L,PRLR,Ptprd,SPINT1,ST14,TGFA,VDR	19
Dermatological Diseases and Conditions,Organ Morphology,Organismal Injury and Abnormalities	Abnormal morphology of epidermis	6.67e-06			Aox4,CTSE,HOXC13,KRT17,LEF1,MSX2,PPARD,PPP1R13L,Ptprd,SPINT1,ST14,TGFA,VDR	13
Dermatological Diseases and Conditions,Developmental Disorder,Hereditary Disorder,Organismal Injury and Abnormalities,Skeletal and Muscular Disorders	Autosomal dominant monilethrix	6.71e-06			KRT81,KRT83,KRT86	3
Cancer,Organismal Injury and Abnormalities	Breast or colorectal cancer	7.7e-06		-0.637	ABCA8,ACP7,ADAMTS6,ADCY6,AEBP1,AGAP2,AGRN,AKR1C1/AKR1C2,AMPD1,ANKRD52,ANO5,ANO7,AP2A1,AP5Z1,ARHGEF17,ASAP3,ATG2A,BMP8A,CANT1,CASZ1,CD274,CD86,CDC25B,CDH3,CELSR1,CELSR2,CEP85L,CHI3L1,CHPF2,CREB3L1,CRNN,CRYBA4,CUL7,CXCL3,CYR61,DAB2,DCHS1,DDX54,DHX37,DSG4,DUSP1,DVL3,EGR1,EIF4A2,ELOVL6,ELOVL7,EML3,EML5,EPHB1,ERCC2,EREG,EXOC1,EXPH5,F13A1,FADD,FADS3,FBXL18,FBXO42,FGFBP1,FHOD3,FOS,FZD1,FZD2,GADD45B,GGT1…	219
Cardiovascular System Development and Function	Development of vasculature	7.93e-06		0.61	ADAMTS6,ADGRG1,BTC,CAPN1,CHI3L1,CUL7,CYR61,DAB2,DLX3,EGR1,EPHB1,EPHB3,EREG,ERRFI1,ESM1,FBXO42,FOS,FOXN1,GHRL,GJB2,GTF2I,H2AFX,HDAC7,HSPG2,IL1B,IL6,KLF11,KLF6,LAMA5,LEF1,MARK2,MEF2C,MMP13,MYCN,NAB2,NOTCH1,NOTCH3,NTN1,PLXNB1,PLXNB2,PPARD,PTK7,RAPGEF3,RGS5,RORA,SHB,SPINT1,SPP1,STK11,TAOK2,TGFA,TMEM100,UNC5B,VAV3,VDR,ZC3H12A	56
Cancer,Organismal Injury and Abnormalities	Breast or pancreatic cancer	8.64e-06			ABCA8,ACP7,ACTBL2,ADAM22,ADAMTS6,ADCY6,AEBP1,AGAP2,AKR1C1/AKR1C2,AMPD1,ANKRD52,ANO7,ARHGEF17,ARMC7,ATG2A,ATP12A,C4A/C4B,CANT1,CASZ1,CCR1,CD274,CDC25B,CDH3,CELSR1,CELSR2,CHI3L1,CREB3L1,CRYBA4,CRYM,CUL7,CXCL3,CYR61,DAB2,DCHS1,DNAJC6,DSG4,DUSP1,EGR1,EIF4A2,ELOVL6,ELOVL7,EML5,EPHB1,EPHB3,ERCC2,EXOC1,EXPH5,FADD,FADS3,FBXO42,FHOD3,FIGNL1,FOS,FZD1,FZD2,GADD45B,GHRL,GJB2,GMPS,GNAL,GOLGA5,GOLPH3L,GPRC5D,H…	178
Cancer,Gastrointestinal Disease,Organismal Injury and Abnormalities	Development of digestive organ tumor	9.69e-06	Increased	2.373	ABCA8,ADAM22,AEBP1,AGRN,AKR1C1/AKR1C2,AMPD1,ANKRD52,ANO5,ANO7,AP2A1,AP5Z1,ARHGEF17,ARID3A,ATG2A,ATP12A,CAPN1,CASZ1,CD274,CD86,CELSR1,CELSR2,CEP85L,CHPF2,CRNN,CUL7,CYR61,DAB2,DCHS1,DDX54,DHX37,DNAJC6,DUSP1,DVL3,EFCAB1,EGR1,EIF4A2,EML3,EPHB1,ERCC2,ERRFI1,EXOC1,EXPH5,F13A1,FADS3,FBXL18,FBXO42,FGFBP1,FHOD3,FOS,FZD1,FZD2,GGT1,GMPS,GNAL,GOLGA5,H2AFX,H3F3A/H3F3B,HIST1H2BC,HIST1H2BL,HIST1H2BM,HIST1H4L,HN…	182
Cancer,Organismal Injury and Abnormalities,Reproductive System Disease	Mammary tumor	9.95e-06		-0.356	ABCA8,ACP7,ADAMTS6,ADCY6,AGAP2,AKR1C1/AKR1C2,AMPD1,ANKRD52,ANO7,ARRDC3,ATG2A,CANT1,CD274,CDC25B,CDH3,CELSR1,CELSR2,CHI3L1,CREB3L1,CRYBA4,CXCL3,CYR61,DAB2,DCHS1,DSG4,DUSP1,EGR1,EIF4A2,Elf5,ELOVL6,ELOVL7,EML5,EPHB1,ERCC2,EXPH5,FADD,FBXO42,FHOD3,FOS,FZD1,GADD45B,GHRL,GJB2,GOLPH3L,H2AFX,H3F3A/H3F3B,HIGD1A,HIST1H4D,HOXC13,HSPG2,IL1B,IL6,ITPKC,JMJD1C,KLF11,KLF6,KLK10,KMT2B,KMT2D,KRT17,KRT40,KRT82,LAMA5…	117
Dermatological Diseases and Conditions,Organismal Injury and Abnormalities,Skeletal and Muscular Disorders	Nail disease	1.06e-05			GJB2,HOXC13,KRT17,KRT81,KRT83,KRT86,MSX2	7
Cell-To-Cell Signaling and Interaction,Cellular Movement,Hematological System Development and Function,Immune Cell Trafficking	Recruitment of inflammatory leukocytes	1.17e-05		1.342	C4A/C4B,CLEC7A,CXCL3,IL6,SOCS1,SPP1	6
Skeletal and Muscular Disorders	Abnormality of foot	1.18e-05			CCR1,ERRFI1,GJB2,HOXC13,KRT17,KRT81,KRT83,KRT86,MSX2	9
Cellular Growth and Proliferation,Connective Tissue Development and Function,Tissue Development	Proliferation of connective tissue cells	1.2e-05		-0.176	AEBP1,ARID3A,BTC,CDH3,CXCL3,CYR61,DSG4,DUSP1,EREG,ERRFI1,FADD,FIGNL1,FOS,GGT1,HDAC7,IL1B,IL6,KRT17,MED25,MMP16,MSX2,MYCN,NAB2,NOTCH1,NUPR1,PLXNB1,PPARD,PPP1R13L,SOCS1,SPP1,STK11,TGFA,VAV3,VDR,ZMIZ2	35
Dermatological Diseases and Conditions,Hair and Skin Development and Function,Organ Morphology,Organismal Injury and Abnormalities	Lack of vibrissae	1.21e-05			HOXC13,KRT17,LEF1,SPINT1,ST14	5
Cellular Movement,Hematological System Development and Function,Immune Cell Trafficking	Cellular infiltration by mononuclear leukocytes	1.26e-05		0.592	CCR1,CD274,CD86,CDH3,GJB2,IL1B,IL6,NTN1,SOCS1,SPP1,ST14,TNIP1,UCP2,UNC5B,VAV3,ZC3H12A	16
Cellular Movement	Cell movement	1.34e-05		-0.807	ACKR4,ADGRG1,AGAP2,ARHGEF17,ARRDC3,BTC,C4A/C4B,CAPN1,Ccl7,CCR1,CD274,CD86,CDC25B,CDH3,CELSR1,CELSR2,CHI3L1,CLEC7A,CREB3L1,CTSE,CUL7,CXCL3,CYR61,DAB2,DLX3,DTL,DUSP1,EGR1,EPHB1,EPHB3,EREG,ERRFI1,F13A1,FADD,FGFBP1,FOS,GHRL,GJB2,HSPG2,IFIT2,IL1B,IL6,KDM6B,KLF6,KMT2D,LAMA5,LCK,LEF1,LRRC15,MAP2,MARK2,MEF2C,MFNG,MMP13,MSX2,MYH14,NAB2,NLRP10,NOTCH1,NOTCH3,NTN1,PARD6B,PDE4B,PER1,PIP5K1C,PLA2R1,PLET1,PLXNA…	97
Dermatological Diseases and Conditions,Organismal Injury and Abnormalities,Skeletal and Muscular Disorders	Nail and hair disorder	1.47e-05			HOXC13,KRT81,KRT83,KRT86	4
Developmental Disorder	Growth Failure	1.47e-05	Increased	3.627	AEBP1,CREB3L1,CUL7,DCHS1,EGR1,Elf5,FADD,FBXW8,GGT1,H2AFX,H3F3A/H3F3B,IL6,KIF26A,KMT2B,LTBP3,MARK2,MEF2C,MMP16,MSX2,MYCN,NOTCH1,NOTCH3,PICALM,PPARD,SLC4A2,SMTN,SNAP91,SOCS1,SPINT1,STK11,SYNGAP1,TCOF1,TGFA,VDR,ZC3H12A	35
Hematological System Development and Function,Tissue Morphology	Quantity of blood cells	1.49e-05		-0.6	ACKR4,ARID3A,C4A/C4B,Ccl7,CCR1,CD274,Cd33,CD86,CHI3L1,CLEC7A,CTSE,DUSP1,EGR1,F13A1,FADD,FOS,FOXN1,GADD45B,GHRL,H2AFX,IL1B,IL6,KMT2D,LCK,LILRB4,MARK2,MFNG,MMP13,MYCN,NBEAL2,NLRP10,NOTCH1,NOTCH3,PDE4B,PICALM,PLA2R1,PPP1R13L,RBM38,RORA,SERPINB7,SOCS1,SPP1,ST14,STK11,TBX21,TGFA,TNIP1,UPF1,VAV3,VDR,ZAP70,ZBTB7A,ZC3H12A	53
Connective Tissue Development and Function,Skeletal and Muscular System Development and Function,Tissue Development	Morphology of trabecular bone	1.51e-05			CAPN1,CCR1,CREB3L1,EGR1,FOS,IL6,LEF1,LTBP3,MMP13,MSX2,NOTCH1,PLXNA1,SBNO2,SPP1,VDR	15
Cancer,Endocrine System Disorders,Organismal Injury and Abnormalities,Reproductive System Disease	Serous ovarian adenocarcinoma	1.53e-05			ABCA8,AEBP1,C4A/C4B,CD274,DAB2,EIF4A2,ERCC2,H2AFX,KLK10,KMT2B,KMT2D,NOTCH1,NOTCH3,PRLR,PRX,SKP1,SPP1,VAV3	18
Dermatological Diseases and Conditions,Hereditary Disorder,Organismal Injury and Abnormalities	Hereditary hypotrichosis	1.65e-05			CDH3,DSG4,KRT25,KRT71,ST14	5
Connective Tissue Development and Function,Tissue Development	Growth of connective tissue	1.73e-05		-0.581	AEBP1,ARID3A,BTC,CD274,CDH3,CXCL3,CYR61,DSG4,DUSP1,EREG,ERRFI1,FADD,FIGNL1,FOS,GGT1,HDAC7,IL1B,IL6,KRT17,LILRB4,MED25,MMP16,MSX2,MYCN,NAB2,NOTCH1,NUPR1,PLXNB1,PPARD,PPP1R13L,SOCS1,SPP1,STK11,TGFA,VAV3,VDR,ZMIZ2	37
Cellular Development,Cellular Growth and Proliferation,Hematological System Development and Function,Hematopoiesis,Tissue Development	Development of hematopoietic progenitor cells	1.76e-05	Increased	3.514	EGR1,Hist1h2ap,HIST1H4A,HIST1H4D,HIST1H4F,HIST1H4H,HIST1H4I,HIST1H4K,HIST1H4L,HIST4H4,IL6,LCK,MEF2C,NOTCH1,RORA,SOCS1,STK11,VAV3,ZAP70	19
Connective Tissue Development and Function,Skeletal and Muscular System Development and Function,Tissue Development	Volume of bone	1.85e-05			CAPN1,CCR1,FOS,IL6,LEF1,MMP13,MSX2,NOTCH1,PHEX,PPARD,SBNO2,SPP1,VDR	13
Cancer,Gastrointestinal Disease,Hepatic System Disease,Organismal Injury and Abnormalities	Hepatobiliary system cancer	1.92e-05		0.188	ABCA8,ACP7,ADAMTS6,ADGRG1,AEBP1,AGRN,AKR1C1/AKR1C2,ANO5,ANO7,AP5Z1,ASAP3,C1QTNF1,CAPN8,CASZ1,CCDC152,CCR1,CD274,CDC25B,CDC42BPG,CELSR1,CELSR2,CEP85L,CRNN,CYR61,DCHS1,DSG4,EML3,EML5,EPHB3,EREG,ERRFI1,EXOC1,EXPH5,FBP1,FBXL18,FBXW8,FHOD3,FOS,GK5,GMPS,GOLPH3L,GUF1,H3F3A/H3F3B,HDAC7,HIST1H2BB,HIST1H2BG,HIST1H2BM,HIST1H3G,HIST1H3I,HSPG2,IFIT3,IL6,INF2,INTS1,JMJD1C,KCNJ15,KDM3A,KDM6B,KIF26A,KLF6,KLHL31,…	166
Cancer,Organismal Injury and Abnormalities	Head and neck carcinoma	1.93e-05			ADAM22,ADAMTS6,AGAP2,ANKRD52,ANO5,ARHGEF17,ASAP3,ATG2A,CAPN8,CASZ1,CD274,CELSR2,CHI3L1,CXCL3,CYR61,DAB2,DCHS1,EGR1,EML5,ERCC2,EREG,F13A1,FADD,FADS3,FZD1,GADD45B,H3F3A/H3F3B,HIST1H3I,HIST1H3J,HIST2H3D,HOXC13,HSPG2,IL6,INF2,JMJD1C,KCNH7,KDM6B,KIF26A,KMT2B,KMT2D,KRT31,KRT75,KRTAP1-3,KRTAP16-1,KRTAP2-1,KRTAP2-3/KRTAP2-4,KRTAP4-8,KRTAP5-4,LAMA5,LCK,LILRB4,MEGF6,MLLT3,MMP13,MRC1,MYH14,NAALAD2,NCOR2,NOT…	90
Cancer,Organismal Injury and Abnormalities	Head and neck squamous cell carcinoma	1.94e-05			ADAM22,ADAMTS6,AGAP2,ANKRD52,ANO5,ARHGEF17,ASAP3,ATG2A,CAPN8,CASZ1,CD274,CELSR2,CHI3L1,CXCL3,CYR61,DAB2,DCHS1,EGR1,EML5,ERCC2,EREG,F13A1,FADD,FADS3,FZD1,H3F3A/H3F3B,HIST1H3I,HIST1H3J,HIST2H3D,HOXC13,HSPG2,INF2,JMJD1C,KDM6B,KIF26A,KMT2B,KMT2D,KRT75,KRTAP1-3,KRTAP2-3/KRTAP2-4,KRTAP4-8,KRTAP5-4,LAMA5,LILRB4,MEGF6,MLLT3,MMP13,MRC1,MYH14,NAALAD2,NCOR2,NOTCH1,NOTCH3,PADI3,PIEZO1,POLRMT,POM121/POM121C,P…	74
Cardiovascular System Development and Function,Organismal Development	Angiogenesis	1.98e-05		0.61	ADAMTS6,ADGRG1,BTC,CAPN1,CHI3L1,CUL7,CYR61,DAB2,DLX3,EGR1,EPHB1,EPHB3,EREG,ESM1,FBXO42,FOS,FOXN1,GHRL,GTF2I,H2AFX,HDAC7,HSPG2,IL1B,IL6,KLF11,KLF6,LAMA5,LEF1,MEF2C,MMP13,NAB2,NOTCH1,NOTCH3,NTN1,PLXNB1,PPARD,PTK7,RAPGEF3,RGS5,RORA,SHB,SPINT1,SPP1,STK11,TAOK2,TGFA,TMEM100,UNC5B,VAV3,ZC3H12A	50
Reproductive System Development and Function	Decidualization	2.01e-05			EGR1,GHRL,IL1B,PPARD,PRLR,SPP1,VDR	7
Dermatological Diseases and Conditions,Hair and Skin Development and Function,Organ Morphology,Organismal Injury and Abnormalities	Abnormal morphology of hair	2.08e-05			CELSR1,EREG,HOXC13,KRT17,LEF1,MSX2,PRLR,SPINT1,ST14,TGFA,VDR	11
Inflammatory Response	Th17 immune response	2.18e-05		1.698	CD274,CLEC7A,IL1B,IL6,NLRP10,TBX21	6
Cellular Movement,Connective Tissue Development and Function,Skeletal and Muscular System Development and Function	Cell movement of osteoclasts	2.21e-05		0.64	CAPN1,IL6,SLC4A2,SPP1,ZAP70	5
Cellular Development,Cellular Growth and Proliferation,Connective Tissue Development and Function,Hair and Skin Development and Function,Organ Development,Tissue Development	Proliferation of keratinocytes	2.34e-05		0.298	CDH3,DSG4,EREG,FOS,IL6,KRT17,NAB2,NOTCH1,PPARD,PPP1R13L,SPP1,TGFA,VAV3,VDR	14
Cell Morphology,Cellular Assembly and Organization,Cellular Development,Cellular Function and Maintenance,Cellular Growth and Proliferation,Nervous System Development and Function,Organismal Development,Tissue Development	Formation of dendrites	2.48e-05		-1.029	CELSR2,CUL7,EGR1,FBXW8,GHRL,MAP2,MEF2A,PICALM,PLXNB1,PPP1R9B,Ptprd,STK11,SYNGAP1,TAOK2	14
Cellular Movement	Migration of cells	2.52e-05		-0.641	ADGRG1,AGAP2,ARRDC3,BTC,C4A/C4B,Ccl7,CCR1,CD274,CD86,CDC25B,CDH3,CELSR1,CELSR2,CHI3L1,CLEC7A,CREB3L1,CTSE,CUL7,CXCL3,CYR61,DAB2,DLX3,DTL,DUSP1,EGR1,EPHB1,EPHB3,EREG,ERRFI1,F13A1,FOS,GHRL,GJB2,IFIT2,IL1B,IL6,KDM6B,KLF6,KMT2D,LAMA5,LCK,LEF1,LRRC15,MAP2,MARK2,MEF2C,MFNG,MMP13,MSX2,NAB2,NLRP10,NOTCH1,NOTCH3,NTN1,PARD6B,PDE4B,PER1,PIP5K1C,PLA2R1,PLET1,PLXNA1,PLXNB1,PLXNB2,PPARD,PPP1R9B,PRKAA2,PRLR,RAP…	87
Cellular Development,Cellular Growth and Proliferation,Hematological System Development and Function,Lymphoid Tissue Structure and Development	Proliferation of effector memory cytotoxic T cells	2.65e-05			FADD,IL1B,IL6	3
Cancer,Endocrine System Disorders,Organismal Injury and Abnormalities	Endocrine gland tumor	2.69e-05			AEBP1,ARHGEF17,CARTPT,CD274,CDC25B,CELSR2,DHX37,EGR1,FZD1,GADD45B,GHRL,GNAL,H3F3A/H3F3B,HSPG2,IL6,INF2,KCNH7,KDM6B,KLK10,KMT2D,KRT31,KRTAP1-3,KRTAP16-1,KRTAP2-1,KRTAP4-8,LAMA5,LCK,LTBP3,MEF2A,MEGF6,MMP13,MYCN,NAV2,NCKAP5L,NCOR2,NLRP10,NOTCH1,NOTCH3,PIEZO1,PLA2R1,PLXNA1,PLXNB1,POM121/POM121C,PPARD,PPP1R13L,PRLR,PRRC2A,PRRC2B,PRUNE2,RGS5,RNF123,SERINC2,SLAIN1,SLC4A2,SOCS1,SPP1,SRMS,STK11,TENM2,TGFA…	66
Skeletal and Muscular System Development and Function	Osteoclastogenesis	2.81e-05		1.799	CAPN1,CCR1,CXCL3,FOS,HDAC7,IL1B,IL6,PPARD,SOCS1,VAV3,VDR	11
Cellular Movement,Hematological System Development and Function,Immune Cell Trafficking	Cellular infiltration by lymphocytes	2.93e-05		0.205	CCR1,CD274,CD86,CDH3,GJB2,IL1B,IL6,SOCS1,SPP1,ST14,TNIP1,UCP2,VAV3,ZC3H12A	14
Cancer	Cell transformation	3.09e-05		-0.831	CDC25B,CDH3,CXCL3,CYR61,EGR1,ERRFI1,FOS,GOLGA5,GTF2I,IL6,KLF11,KLF6,LCK,MLLT3,MSX2,MYCN,NOTCH1,PPP1R13L,PTPN23,SBF1,SOCS1,SPP1,STK11,TGFA,TRRAP,VAV3,VDR	27
Cellular Movement,Immune Cell Trafficking	Emigration of leukocytes	3.1e-05		1.546	CXCL3,IL1B,LAMA5,NLRP10,NTN1,PER1,SPP1	7
Cellular Movement,Hematological System Development and Function,Immune Cell Trafficking,Inflammatory Response	Cellular infiltration by monocytes	3.17e-05		1.067	IL6,NTN1,SOCS1,TNIP1,UNC5B,VAV3	6
Hair and Skin Development and Function,Organ Development	Growth of skin	3.35e-05		0.227	CDH3,DSG4,EREG,FOS,HOXC13,IL6,KRT17,MSX2,NAB2,NOTCH1,PPARD,PPP1R13L,Ptprd,SPP1,TGFA,VAV3,VDR	17
Organismal Injury and Abnormalities	Wound	3.35e-05		1.452	AEBP1,CAPN1,CELSR1,EGR1,EREG,F13A1,IL6,KLF6,MSX2,NBEAL2,NOTCH1,PER1,PPARD,PTK7,SPP1,TGFA,VDR	17
Cancer,Gastrointestinal Disease,Organismal Injury and Abnormalities	Upper gastrointestinal tract tumor	3.46e-05			ABCA8,ADAM22,ADAMTS6,AGAP2,AGRN,AMPD1,ANO5,ARID3A,AS3MT,ASAP3,ATP12A,BAMBI,CAPN1,CD274,CELSR2,CEP85L,CHI3L1,CRNN,CXCL3,CYR61,DAB2,DHX37,DNAJC6,DUSP1,EFCAB1,EML5,EREG,ERRFI1,EXOC1,EXPH5,F13A1,FBXL18,FBXO42,FGFBP1,GGT1,GK5,GUF1,H3F3A/H3F3B,HNRNPH2,HSPG2,IFIT2,IL1B,IL6,INF2,KCNH1,KDM6B,KLF6,KMT2D,KRT25,KRT28,KRT35,KRT73,KRT81,KRTAP13-1,KRTAP5-4,LAMA5,LILRB4,MAP2,MARK2,MEF2A,MEF2C,MEGF6,MICAL2,MLLT3,…	115
Cell Morphology,Tissue Morphology	Morphology of connective tissue cells	3.48e-05			AEBP1,CARTPT,CREB3L1,DUSP1,GHRL,HSPG2,IL6,KDM3A,MEF2C,MMP16,NCOR2,NOTCH1,NOTCH3,PHEX,PPARD,PRKAA2,RAPGEF3,SBNO2,SLC4A2,VAV3,VDR	21
Cancer,Cellular Development,Cellular Growth and Proliferation,Hematological Disease,Organismal Injury and Abnormalities,Tumor Morphology	Proliferation of myeloma cells	3.74e-05		1.446	CD274,IL1B,IL6,NOTCH1,SPP1	5
Cell-mediated Immune Response,Cellular Development,Cellular Function and Maintenance,Cellular Growth and Proliferation,Embryonic Development,Hematological System Development and Function,Hematopoiesis,Lymphoid Tissue Structure and Development,Organ Development,Organismal Development,Tissue Development	Commitment of T lymphocytes	3.74e-05			IL6,LCK,NOTCH1,TBX21	4
Dermatological Diseases and Conditions,Hereditary Disorder,Organismal Injury and Abnormalities	Autosomal recessive hypotrichosis	3.74e-05			CDH3,DSG4,KRT25,ST14	4
Cellular Development,Connective Tissue Development and Function,Tissue Development	Differentiation of connective tissue cells	3.9e-05		-0.838	BMP8A,CARTPT,CCR1,CREB3L1,CYR61,DLX3,FIGNL1,FOS,GADD45B,GHRL,H3F3A/H3F3B,HDAC7,HSPG2,IL1B,IL6,KDM6B,LEF1,LILRB4,LTBP3,MEF2C,MMP13,MSX2,NCOR2,NOTCH1,PPARD,RAPGEF3,RORA,SBNO2,SCAND1,SELENBP1,SOCS1,SPP1,STK11,VDR,WWP1,ZBTB7A,ZC3H12A	37
Cellular Development,Cellular Growth and Proliferation,Hematological System Development and Function,Hematopoiesis,Tissue Development	Differentiation of hematopoietic progenitor cells	4.02e-05	Increased	2.358	CD86,EGR1,ERCC2,FADD,Hist1h2ap,HIST1H4A,HIST1H4D,HIST1H4F,HIST1H4H,HIST1H4I,HIST1H4K,HIST1H4L,HIST4H4,IL1B,IL6,KRT75,LCK,MEF2C,NOTCH1,PICALM,STK11,VDR,ZAP70	23
Cell Morphology,Cellular Development,Cellular Growth and Proliferation,Nervous System Development and Function,Organismal Development,Tissue Development	Morphogenesis of neurons	4.26e-05		-1.737	ADAM22,AGAP2,AGRN,CELSR1,CELSR2,CUL7,CYR61,EGR1,EPHB1,EPHB3,FBXW8,FOS,GHRL,IL1B,IL6,MAP2,MARK2,MEF2A,MEF2C,NOTCH1,NTN1,PARD6B,PICALM,PIP5K1C,PLXNB1,PLXNB2,PPP1R9B,PRKAA2,Ptprd,RAPGEF3,SNAP91,STK11,SYNGAP1,TAOK2,ZNF335	35
Cancer,Dermatological Diseases and Conditions,Organismal Injury and Abnormalities	Hyperplasia of skin	4.61e-05		0.512	CTSE,DLX3,ERRFI1,FGFBP1,FOS,GJB2,KRT17,NAB2,NOTCH1,PPARD,PPP1R13L,ST14	12
Organismal Injury and Abnormalities	Benign lesion	4.61e-05		0.093	ABCA8,AEBP1,AGAP2,AGRN,ASAP3,C4A/C4B,CD274,CDC25B,CDH3,CYR61,DAB2,DCHS1,DUSP1,EGR1,EIF4A2,Elf5,EPHB3,ERCC2,ERRFI1,FOS,GHRL,H2AFX,H3F3A/H3F3B,IFIT3,KCNH1,KLF11,KLK10,KMT2B,KMT2D,LEF1,MLLT3,MYCN,NOTCH1,NOTCH3,PIP5K1C,PLA2R1,PLXNB2,PPARD,PRLR,PRX,RAPGEF3,RGS5,RORA,S100A3,SKP1,SPINT1,SPP1,ST14,STK11,TGFA,VAV3,VDR	52
Cell-To-Cell Signaling and Interaction,Cellular Movement,Hematological System Development and Function,Immune Cell Trafficking,Inflammatory Response	Recruitment of phagocytes	4.84e-05		1.33	Ccl7,CCR1,CD274,CHI3L1,CXCL3,CYR61,F13A1,IL1B,IL6,NOTCH1,NTN1,PDE4B,PIP5K1C,SPP1,ST14,UCP2,VAV3,VDR	18
Cell Cycle	Mitogenesis	5.1e-05		1.17	CYR61,EREG,FGFBP1,FOS,IL1B,IL6,LEF1,PPARD,SHB,SOCS1,SPP1,TGFA,VAV3	13
Cell Morphology,Cellular Assembly and Organization,Cellular Development,Cellular Function and Maintenance,Cellular Growth and Proliferation,Nervous System Development and Function,Organismal Development,Tissue Development	Axonogenesis	5.16e-05		-1.219	AGRN,EPHB1,EPHB3,FOS,MAP2,MARK2,NOTCH1,NTN1,PARD6B,PICALM,PIP5K1C,PLXNB1,PLXNB2,SNAP91,STK11,SYNGAP1,TAOK2	17
Cell-mediated Immune Response,Cellular Development,Cellular Function and Maintenance,Cellular Growth and Proliferation,Embryonic Development,Hematological System Development and Function,Hematopoiesis,Lymphoid Tissue Structure and Development,Organ Development,Organismal Development,Tissue Development	Differentiation of thymocytes	5.74e-05		0	CD86,EGR1,IL1B,LCK,NOTCH1,PICALM,STK11,ZAP70	8
Cancer,Organismal Injury and Abnormalities	Serous adenocarcinoma	6.08e-05			ABCA8,AEBP1,C4A/C4B,CASZ1,CD274,CELSR1,DAB2,EIF4A2,ERCC2,F13A1,H2AFX,IL6,KLK10,KMT2B,KMT2D,KRT34,KRT81,MEF2C,NOTCH1,NOTCH3,NUCB1,PRLR,PRUNE2,PRX,RGS5,SERINC2,SKP1,SMTN,SPP1,TGFA,TNIP1,VARS,VAV3,ZMIZ2	34
Connective Tissue Development and Function,Tissue Morphology	Mass of connective tissue	6.42e-05			CARTPT,DUSP1,GHRL,IL6,KDM3A,KMT2B,MARK2,PPARD,PRKAA2,PRLR,RAPGEF3,RBM38,SBNO2,SPP1,UCP2,VDR	16
Tissue Development	Branching of epithelial tissue	6.5e-05		0	CYR61,EPHB3,LAMA5,MYCN,NAB2,NOTCH1,NTN1,PRLR,SPP1,TGFA,UNC5B	11
Cell-To-Cell Signaling and Interaction,Cellular Assembly and Organization	Cell-cell contact	6.93e-05		-1.069	AGRN,CD274,CDH3,CRNN,CYR61,DAB2,DCHS1,DSG4,EPHB1,EPHB3,GHRL,GJB2,HDAC7,HSPG2,IL1B,IL6,KCNH1,LEF1,MEF2C,MYCN,NTN1,PARD6B,PIP5K1C,PPP1R13L,PRLR,PTPN23,Ptprd,RAPGEF3,SBNO2,SLC4A2,STK11,SYNGAP1,TENM2,TNIP1,UCP2	35
Cancer,Endocrine System Disorders,Gastrointestinal Disease,Organismal Injury and Abnormalities	Pancreatic tumor	7.13e-05			ACP7,ACTBL2,ADAM22,ADAMTS6,AGAP2,AMPD1,ANKRD52,ARHGEF17,ARMC7,ATP12A,CCR1,CD274,CDC25B,CDH3,CELSR1,CELSR2,CREB3L1,CRYM,CUL7,CYR61,DCHS1,DHX37,DNAJC6,DVL3,EGR1,EIF4A2,EPHB1,ERCC2,FIGNL1,FOS,FZD2,GJB2,GMPS,GNAL,GOLPH3L,GPRC5D,H2AFX,H3F3A/H3F3B,HSPG2,IL1B,IL6,KDM6B,KLF11,KLF6,KLK10,KMT2B,KMT2D,KRT27,KRT31,KRT71,KRTAP13-1,KRTAP26-1,KRTAP3-1,LAMA5,LEF1,LILRB4,LTBP3,MAP2,MKLN1,MSX2,MYCN,MYH14,NAALAD2,N…	103
Cancer,Endocrine System Disorders,Organismal Injury and Abnormalities,Reproductive System Disease	Ovarian endometrioid carcinoma	7.21e-05			AGAP2,AKR1C1/AKR1C2,ANKRD52,CD274,CUL7,EML5,EPHB3,EXOC1,FADS3,FHOD3,GOLGA5,HIST1H2AB,HIST1H2AM,HIST1H2BN,JMJD1C,KRT31,KRT75,LAMA5,LTBP3,MSX2,MYH14,NAV2,NBEAL2,NCKAP5L,NCOR2,NOTCH3,NYNRIN,PLXNA1,POM121/POM121C,PRLR,PRX,RHOV,RNF123,RORA,SHB,SLX4,SMTN,SPP1,SREK1,TAOK2,TENM2,TLR6,TNPO2,TNRC18,WWP1	45
Skeletal and Muscular Disorders	Abnormality of limb	7.41e-05		1.98	CCR1,ERRFI1,F13A1,FOS,GJB2,HOXC13,HSPG2,IL1B,IL6,KDM6B,KRT17,KRT81,KRT83,KRT86,MMP13,MMP16,MSX2,NTN1,PHEX,SPP1,VDR	21
Cell Morphology,Cellular Assembly and Organization,Cellular Development,Cellular Function and Maintenance,Cellular Growth and Proliferation,Nervous System Development and Function,Organismal Development,Tissue Development	Neuritogenesis	7.59e-05		-1.737	ADAM22,AGAP2,AGRN,CELSR1,CELSR2,CUL7,CYR61,EGR1,EPHB1,EPHB3,FBXW8,FOS,GHRL,IL1B,IL6,MAP2,MARK2,MEF2A,NOTCH1,NTN1,PARD6B,PICALM,PIP5K1C,PLXNB1,PLXNB2,PPP1R9B,PRKAA2,Ptprd,RAPGEF3,SNAP91,STK11,SYNGAP1,TAOK2,ZNF335	34
Cancer,Connective Tissue Disorders,Organismal Injury and Abnormalities,Skeletal and Muscular Disorders	Hyperplasia of joint	7.87e-05	Increased	2	F13A1,IL1B,IL6,MMP13	4
Embryonic Development,Organ Development,Organismal Development,Reproductive System Development and Function,Tissue Development	Lactation	8.53e-05		1.121	BTC,Elf5,Neat1,PRLR,SOCS1,SPP1,TGFA,VDR	8
Connective Tissue Development and Function,Skeletal and Muscular System Development and Function,Tissue Development	Volume of trabecular bone	8.61e-05			CAPN1,CCR1,FOS,IL6,LEF1,MMP13,MSX2,NOTCH1,VDR	9
Hematological System Development and Function,Tissue Morphology	Quantity of leukocytes	8.79e-05		-0.464	ACKR4,ARID3A,C4A/C4B,Ccl7,CCR1,CD274,CD86,CHI3L1,CLEC7A,CTSE,DUSP1,EGR1,F13A1,FADD,FOS,FOXN1,GADD45B,GHRL,H2AFX,IL1B,IL6,KMT2D,LCK,LILRB4,MARK2,MFNG,MMP13,NLRP10,NOTCH1,NOTCH3,PDE4B,PLA2R1,RORA,SOCS1,SPP1,ST14,STK11,TBX21,TGFA,TNIP1,UPF1,VAV3,VDR,ZAP70,ZBTB7A,ZC3H12A	46
Tissue Morphology	Quantity of cells	8.86e-05		-0.541	ACKR4,AGRN,ARID3A,BTC,C4A/C4B,CAPN1,CARTPT,Ccl7,CCR1,CD274,Cd33,CD86,CDC25B,CHI3L1,CLEC7A,CREB3L1,CTSE,CUL7,DNAJC6,DUSP1,EGR1,ERRFI1,F13A1,FADD,FOS,FOXN1,GADD45B,GGT1,GHRL,H2AFX,HSPG2,IL1B,IL6,JMJD1C,KCNH1,KMT2D,LCK,LEF1,LILRB4,MARK2,MEF2C,MFNG,MMP13,MSX2,MYCN,NAB2,NBEAL2,NLRP10,NOTCH1,NOTCH3,NTN1,PDE4B,PER1,PICALM,PLA2R1,PPARD,PPP1R13L,Ptprd,RAPGEF3,RBM38,RORA,SERPINB7,SLC4A2,SNAP91,SOCS1,SPP1,S…	78
Connective Tissue Disorders,Immunological Disease,Inflammatory Disease,Inflammatory Response,Organismal Injury and Abnormalities,Skeletal and Muscular Disorders	Juvenile rheumatoid arthritis	9.03e-05			BTC,CCR1,CD274,CD86,FOS,GADD45B,GRAMD1A,HDAC7,IL1B,IL6,JMJD1C,KCNH7,SCAP,SERINC2,SOCS1	15
Connective Tissue Disorders,Organismal Injury and Abnormalities,Skeletal and Muscular Disorders	Destruction of synovial joint	9.18e-05		0.391	ERRFI1,IL1B,MMP13,SOCS1,TGFA	5
Organismal Functions,Organismal Injury and Abnormalities	Healing of lesion	9.54e-05			AEBP1,CELSR1,EGR1,EREG,IL1B,IL6,KLF6,MSX2,NBEAL2,PER1,PPARD,PTK7,SPP1,TGFA	14
Connective Tissue Disorders,Organismal Injury and Abnormalities,Skeletal and Muscular Disorders	Destruction of joint	9.82e-05		0.915	ERRFI1,IL1B,IL6,MMP13,SOCS1,TGFA	6
Organismal Injury and Abnormalities,Reproductive System Disease	Benign breast disease	0.000102		1.292	AGAP2,CDC25B,CDH3,Elf5,ERRFI1,KMT2D,PIP5K1C,PRLR,SPINT1,ST14,TGFA	11
Connective Tissue Development and Function,Skeletal and Muscular System Development and Function,Tissue Morphology	Quantity of osteoclasts	0.000108		0.407	CAPN1,CARTPT,EGR1,F13A1,FOS,GGT1,MSX2,NOTCH1,PPARD,SPP1,VDR	11
Cancer,Organismal Injury and Abnormalities,Reproductive System Disease	Development of genital tumor	0.000109			ABCA8,AEBP1,AGAP2,AKR1C1/AKR1C2,AMPD1,ANKRD52,ANO5,ARHGEF17,ARID3A,ARRDC3,AWAT2,C4A/C4B,CASZ1,CD274,CELSR1,CUL7,DAB2,DHX37,DNAJC6,DSG4,EIF4A2,EMC1,EML5,EPHB1,EPHB3,ERCC2,EXOC1,F13A1,FADS3,FHOD3,FIGNL1,GNAL,GOLGA5,H2AFX,HIST1H2AB,HIST1H2AM,HIST1H2BN,HOXC13,IFIT3,IL1B,IL6,INF2,JMJD1C,KCNJ15,KDM3A,KIF26A,KLF6,KLK10,KMT2B,KMT2D,KRT31,KRT75,LAMA5,LILRB4,LRRC75B,LTBP3,MAP2,MBOAT2,MICAL2,MKLN1,MLLT3,MSX…	129
Cell Morphology,Cellular Function and Maintenance	Autophagy of epithelial cells	0.000109			FADD,IL1B,IL6,PRKAA2	4
Cancer,Organismal Injury and Abnormalities,Reproductive System Disease	Female genital tract adenocarcinoma	0.000112			ABCA8,AEBP1,AGAP2,AKR1C1/AKR1C2,AMPD1,ANKRD52,ANO5,ARHGEF17,ARID3A,ARRDC3,AWAT2,C4A/C4B,CASZ1,CD274,CELSR1,CUL7,DAB2,DHX37,DNAJC6,DSG4,EIF4A2,EMC1,EML5,EPHB1,EPHB3,ERCC2,EXOC1,F13A1,FADS3,FHOD3,FIGNL1,GNAL,GOLGA5,H2AFX,HIST1H2AB,HIST1H2AM,HIST1H2BN,HOXC13,IFIT3,IL1B,IL6,INF2,JMJD1C,KCNJ15,KDM3A,KLF6,KLK10,KMT2B,KMT2D,KRT31,KRT34,KRT75,KRT81,LAMA5,LILRB4,LRRC75B,LTBP3,MAP2,MBOAT2,MEF2C,MICAL2,MKLN…	127
Gene Expression	Transcription of RNA	0.000113		-1.184	AEBP1,AGAP2,AGRN,ARID3A,ARMCX3,BAMBI,CASZ1,CDC25B,CELSR2,CRYM,CXCL3,CYR61,DAB2,DUSP1,DVL3,EGR1,Elf5,EPHB1,ERCC2,EREG,FADD,FBP1,FOS,FOXN1,FZD1,FZD2,GBP6,GTF2I,H2AFX,HDAC7,HOXC13,IL1B,IL6,JMJD1C,KDM3A,KDM6B,KLF11,KLF6,KMT2D,LCK,LEF1,MED25,MEF2A,MEF2C,MLLT3,MSX2,MYCN,NAB2,NCOR2,NOTCH1,NOTCH3,PER1,PICALM,POLRMT,PPARD,PPP1R13L,PRLR,PTBP1,RAPGEF3,RBM14,RFXANK,RORA,SBNO2,SCAP,SFR1,SOCS1,SPP1,TBX21,TGFA,…	80
Reproductive System Development and Function	Morphology of reproductive system	0.000113			AGAP2,BMP8A,CAPN1,CDC25B,CDH3,DLX3,DUSP1,EGR1,ERRFI1,FBXW8,FOS,FZD1,GGT1,GHRL,GTF2I,H2AFX,JMJD1C,KDM3A,KMT2B,LCK,LEF1,Neat1,NUPR1,OSBP2,PPARD,PRLR,RAPGEF3,RBM38,SBF1,SLX4,SPINT1,ST14,STK11,TGFA,VDR	35
Cellular Movement	Migration of carcinoma cell lines	0.000117		0.159	CDH3,CUL7,CYR61,DLX3,EPHB1,IFIT2,IL1B,IL6,KLF6,NOTCH1,SPINT1,SPP1,STK11,TGFA,VAV3	15
Connective Tissue Development and Function,Skeletal and Muscular System Development and Function,Tissue Morphology	Quantity of bone cells	0.000125		0.795	CAPN1,CARTPT,EGR1,F13A1,FOS,GGT1,MSX2,NAB2,NOTCH1,PER1,PPARD,SPP1,VDR	13
Cancer,Organismal Injury and Abnormalities	Neck neoplasm	0.000145			ADAM22,ANO5,ATG2A,CAPN8,CD274,CELSR2,DAB2,DCHS1,F13A1,FADD,FZD1,GADD45B,GNAL,HIST1H3J,IL6,INF2,JMJD1C,KCNH7,KDM6B,KIF26A,KLK10,KMT2D,KRT31,KRTAP1-3,KRTAP16-1,KRTAP2-1,KRTAP4-8,LAMA5,LCK,LTBP3,MEF2A,MEGF6,MMP13,NCOR2,NOTCH1,PADI3,PIEZO1,PLA2R1,PLXNA1,PLXNB1,PPARD,PPP1R13L,PRLR,PRRC2A,PRRC2B,PRUNE2,RGS5,SCAP,SERINC2,SLAIN1,SOCS1,SPP1,TENM2,TGFA,TMEM100,TNRC18,UNC5B,USP36,VDR	59
Cancer,Endocrine System Disorders,Organismal Injury and Abnormalities,Reproductive System Disease	Grade 3 ovarian carcinoma	0.000146			CD274,KLK10,PRLR,SPP1	4
Cell-To-Cell Signaling and Interaction	Activation of cells	0.000147		1.149	AGRN,BAMBI,C1QTNF1,C4A/C4B,CARTPT,CD274,CD86,CHI3L1,CLEC7A,CREB3L1,CXCL3,CYR61,DUSP1,F13A1,FADD,FOS,GGT1,GHRL,HDAC7,HSPG2,IL1B,IL6,ITPKC,LCK,LILRB4,MMP13,MYCN,NBEAL2,NCOR2,NLRP10,NOTCH1,PLXNB1,PLXNB2,PPP1R9B,RAPGEF3,RORA,SBNO2,SLC4A2,SOCS1,SPP1,STK11,TAOK2,TBX21,TGFA,TLR6,VAV3,ZAP70	47
Organismal Development,Organismal Injury and Abnormalities	Abnormal morphology of abdomen	0.000148			AEBP1,C4A/C4B,CCR1,CD86,CDC25B,CLEC7A,DCHS1,DUSP1,EGR1,EPHB3,ERRFI1,FADD,FOS,FZD1,GGT1,HSPG2,IL6,KIF26A,LCK,LEF1,MARK2,MYCN,NBEAL2,NUPR1,PICALM,PRLR,RAPGEF3,RBM38,SGPP2,SLC4A2,SMTN,SOCS1,SPP1,STK11,TBX21,TCOF1,TGFA,VDR,ZAP70,ZC3H12A	40
Cancer,Organismal Injury and Abnormalities	Neoplasia of tumor cell lines	0.000152		0.793	ARRDC3,CD274,CXCL3,CYR61,EGR1,EREG,FADD,FBXO42,FOS,IL6,KLF6,LAMA5,MFNG,NBEAL2,NTN1,PRKAA2,PRLR,SPP1,ST14,STK11,SYMPK,TBX21,VAV3	23
Hematological System Development and Function,Immune Cell Trafficking,Inflammatory Response,Tissue Development	Accumulation of T lymphocytes	0.000154		1.085	C4A/C4B,CCR1,CD274,CD86,CXCL3,DLX3,DUSP1,IL6,NOTCH1,PPARD	10
Cancer,Organismal Injury and Abnormalities	Adenoma	0.000157		-1.493	ABCA8,AEBP1,ASAP3,C4A/C4B,CD274,CDH3,DAB2,EGR1,EIF4A2,EPHB3,ERCC2,ERRFI1,FOS,GHRL,H2AFX,KLK10,KMT2B,KMT2D,LEF1,NOTCH1,NOTCH3,PPARD,PRLR,PRX,RGS5,SKP1,SPP1,STK11,TGFA,VAV3,VDR	31
Cancer,Gastrointestinal Disease,Organismal Injury and Abnormalities	Pancreatobiliary tumor	0.000159			ACP7,ACTBL2,ADAM22,ADAMTS6,AGAP2,AMPD1,ANKRD52,ARHGEF17,ARMC7,ATP12A,CCR1,CD274,CDC25B,CDH3,CELSR1,CELSR2,CREB3L1,CRYM,CUL7,CYR61,DCHS1,DHX37,DNAJC6,DVL3,EGR1,EIF4A2,EPHB1,ERCC2,EREG,FIGNL1,FOS,FZD2,GJB2,GMPS,GNAL,GOLPH3L,GPRC5D,GUF1,H2AFX,H3F3A/H3F3B,HSPG2,IL1B,IL6,KDM6B,KLF11,KLF6,KLK10,KMT2B,KMT2D,KRT27,KRT31,KRT71,KRTAP13-1,KRTAP26-1,KRTAP3-1,LAMA5,LEF1,LILRB4,LTBP3,MAP2,MKLN1,MSX2,MYCN,MYH14…	105
Cell-To-Cell Signaling and Interaction,Cellular Movement	Recruitment of myeloid cells	0.000165		0.891	Ccl7,CCR1,CD274,CHI3L1,CXCL3,CYR61,IL1B,IL6,KDM6B,NOTCH1,NTN1,PDE4B,PIP5K1C,SPP1,ST14,UCP2,VAV3,VDR	18
Immunological Disease,Organismal Injury and Abnormalities	Atrophy of lymphoid organ	0.000165		1.274	EGR1,IL6,LCK,PHEX,SOCS1,SPP1,VDR	7
Hematological System Development and Function,Hematopoiesis,Skeletal and Muscular System Development and Function,Tissue Development	Osteoclastogenesis of bone marrow	0.000169	Increased	2.363	CCR1,CXCL3,FOS,HDAC7,IL6,VAV3	6
Cellular Growth and Proliferation,Tissue Development	Proliferation of epithelial cells	0.000185		-1.68	AGAP2,BTC,CDC25B,CDH3,CXCL3,CYR61,DAB2,DSG4,Elf5,EREG,FADD,FOS,FOXN1,IL1B,IL6,KRT17,LAMA5,MEF2C,NAB2,NOTCH1,PPARD,PPP1R13L,PRLR,SOCS1,SPP1,TGFA,VAV3,VDR	28
Cancer,Dermatological Diseases and Conditions,Organismal Injury and Abnormalities	Hyperplasia of epidermis	0.000186		0.905	CTSE,ERRFI1,FGFBP1,FOS,KRT17,NAB2,NOTCH1,PPARD,PPP1R13L,ST14	10
Cellular Development,Hematopoiesis,Tissue Development	Differentiation of bone marrow cells	0.000189	Increased	2.465	FADD,Hist1h2ap,HIST1H4A,HIST1H4D,HIST1H4F,HIST1H4H,HIST1H4I,HIST1H4K,HIST1H4L,HIST4H4,IL6,MEF2C,NOTCH1,VDR	14
Cellular Movement,Immune Cell Trafficking	Leukocyte migration	0.000189		0.798	C4A/C4B,Ccl7,CCR1,CD274,CD86,CDH3,CHI3L1,CLEC7A,CTSE,CXCL3,CYR61,DUSP1,EGR1,F13A1,FOS,GJB2,IL1B,IL6,KDM6B,KLF6,LAMA5,LCK,NAB2,NLRP10,NOTCH1,NOTCH3,NTN1,PDE4B,PER1,PIP5K1C,PLA2R1,SERPINB3,SGPP2,SOCS1,SPP1,ST14,TBX21,TNIP1,UCP2,UNC5B,VAV3,VDR,ZAP70,ZC3H12A	44
Organismal Functions,Organismal Injury and Abnormalities,Tissue Morphology	Healing of wound	0.000193			AEBP1,CELSR1,EGR1,EREG,IL6,KLF6,MSX2,NBEAL2,PER1,PPARD,PTK7,SPP1,TGFA	13
Connective Tissue Development and Function,Skeletal and Muscular System Development and Function,Tissue Development	Ossification of bone	0.000199			CREB3L1,DCHS1,HSPG2,KDM6B,LTBP3,MMP13,MMP16,MSX2,PPARD,PRLR,SBNO2,VDR	12
Cardiovascular System Development and Function,Organ Morphology,Organismal Development	Morphology of heart	0.00022			ADCY6,ADGRG1,ARID3A,BTC,CAPN1,CASZ1,DCHS1,DLX3,DUSP1,DVL3,FADD,HDAC7,HSPG2,IL1B,IL6,MEF2A,MEF2C,MSX2,MYCN,MYH14,NCOR2,NOTCH1,PPARD,PPP1R13L,PRKAA2,RAPGEF3,RGS5,SGCD,SMTN,SPINT1,SPP1,VAV3,VDR	33
Cellular Function and Maintenance	Endocytosis by hippocampal neurons	0.000222			AP2A1,EGR1,PIP5K1C	3
Cancer,Endocrine System Disorders,Gastrointestinal Disease,Organismal Injury and Abnormalities	Pancreatic cancer	0.000231			ACP7,ACTBL2,ADAM22,ADAMTS6,AGAP2,AMPD1,ANKRD52,ARHGEF17,ARMC7,ATP12A,CCR1,CD274,CDC25B,CDH3,CELSR1,CELSR2,CREB3L1,CRYM,CUL7,CYR61,DCHS1,DNAJC6,EGR1,EIF4A2,EPHB1,ERCC2,FIGNL1,FOS,FZD2,GJB2,GMPS,GNAL,GOLPH3L,GPRC5D,H2AFX,IL1B,IL6,KDM6B,KLF11,KLF6,KLK10,KMT2B,KMT2D,KRT27,KRT31,KRT71,KRTAP13-1,KRTAP26-1,KRTAP3-1,LEF1,LILRB4,MAP2,MKLN1,MSX2,MYCN,MYH14,NAALAD2,NAB2,NAV2,NBEAL2,NCKAP5L,NCOR2,NOTCH3,PADI…	89
Connective Tissue Development and Function,Connective Tissue Disorders,Organ Morphology,Organismal Injury and Abnormalities,Skeletal and Muscular Disorders,Skeletal and Muscular System Development and Function,Tissue Development	Abnormal morphology of long bones	0.000245			FOS,HSPG2,LTBP3,MMP16,PLXNA1,SPP1,VDR	7
Dermatological Diseases and Conditions,Organ Morphology,Organismal Injury and Abnormalities	Abnormal morphology of hair follicle	0.000246			KRT17,LEF1,PPARD,Ptprd,TGFA,VDR	6
Cancer,Gastrointestinal Disease,Organismal Injury and Abnormalities	Colorectal carcinomagenesis	0.000248			ABCA8,AEBP1,AGRN,AKR1C1/AKR1C2,AMPD1,ANKRD52,ANO5,ANO7,AP2A1,AP5Z1,ARHGEF17,ATG2A,CASZ1,CD274,CD86,CELSR1,CELSR2,CEP85L,CHPF2,CRNN,CUL7,DAB2,DCHS1,DDX54,DHX37,DUSP1,DVL3,EGR1,EIF4A2,EML3,EPHB1,ERCC2,EXOC1,F13A1,FADS3,FBXL18,FBXO42,FGFBP1,FHOD3,FOS,FZD1,FZD2,GGT1,GMPS,GNAL,GOLGA5,H2AFX,H3F3A/H3F3B,HIST1H2BC,HIST1H2BL,HIST1H2BM,HIST1H4L,HNRNPH2,HSPG2,IDI1,INF2,INTS1,JMJD1C,KCNH1,KCNH7,KDM3A,KDM6B,K…	157
Cellular Movement	Cell movement of carcinoma cell lines	0.00025		0.422	CDH3,CUL7,CXCL3,CYR61,DLX3,EPHB1,IFIT2,IL1B,IL6,KLF6,NOTCH1,SPINT1,SPP1,STK11,TGFA,VAV3	16
Cellular Development,Cellular Growth and Proliferation	Cell proliferation of ovarian cancer cell lines	0.000256		-0.567	CYR61,DAB2,IL6,KCNH1,KLF6,MSX2,MYCN,NOTCH3,PTBP1,SPP1,TGFA	11
Protein Synthesis	Polymerization of protein	0.000268			AGRN,AKR1C1/AKR1C2,C1QTNF1,CAPN8,FBP1,Hist1h2ap,HIST1H3A,HIST1H3E,HIST1H3G,HIST1H3I,HIST1H3J,HIST1H4A,HIST1H4D,HIST1H4F,HIST1H4H,HIST1H4I,HIST1H4K,HIST1H4L,HIST4H4,KCNH7,LY6G6D,PRKAA2,STK11,ZC3H12A	24
Cancer,Organismal Injury and Abnormalities,Reproductive System Disease	Benign neoplasm of female genital organ	0.000278			ABCA8,AEBP1,C4A/C4B,CD274,CYR61,DAB2,EIF4A2,ERCC2,FOS,H2AFX,IFIT3,KLK10,KMT2B,KMT2D,NOTCH1,NOTCH3,PRLR,PRX,RAPGEF3,RGS5,RORA,SKP1,SPP1,VAV3,VDR	25
Cellular Movement,Hematological System Development and Function,Immune Cell Trafficking,Inflammatory Response	Infiltration by neutrophils	0.000278		0.528	C4A/C4B,CXCL3,DUSP1,GJB2,IL1B,IL6,NTN1,SGPP2,SPP1,ST14,TNIP1,UNC5B,VAV3	13
Cancer,Hematological Disease,Immunological Disease,Organismal Injury and Abnormalities	Acute myeloid leukemia	0.000288			ASAP3,C4A/C4B,CD86,CUL7,DVL3,EML5,EPHB1,ERCC2,FHOD3,FZD1,H2AFX,HSPG2,IL1B,IL6,KCNH7,KIF26A,KMT2B,KMT2D,KRT73,KRT81,KRT86,KRTAP19-3,KRTAP3-3,LCK,LEF1,LILRB4,MLLT3,MSX2,MYCN,NCOR2,NOTCH1,NYNRIN,OTOP2,PADI1,PICALM,PLXNB1,PPP1R13L,PRKAA2,PRX,RNF123,SESN2,SMTN,SREK1,STK11,SYMPK,TAOK2,TENM2,TGM6,TNIP1,TRRAP,ZMIZ2,ZNF276,ZNF277	53
Cancer,Hematological Disease,Organismal Injury and Abnormalities	Bone marrow neoplasm	0.000292		-0.152	ASAP3,C4A/C4B,CD86,CUL7,DVL3,EGR1,EML5,EPHB1,ERCC2,FHOD3,FZD1,GHRL,H2AFX,HSPG2,IL1B,IL6,KCNH7,KCNJ15,KIF26A,KMT2B,KMT2D,KRT73,KRT81,KRT86,KRTAP19-3,KRTAP3-3,LARS2,LCK,LEF1,LILRB4,MLLT3,MSX2,MYCN,NCOR2,NOTCH1,NYNRIN,OTOP2,PADI1,PDE4B,PICALM,PLXNB1,PPP1R13L,PRKAA2,PRX,RNF123,SERINC2,SESN2,SMTN,SREK1,SRMS,STK11,SYMPK,TAOK2,TBX21,TENM2,TGM6,TNIP1,TRRAP,ZMIZ2,ZNF276,ZNF277	61
Connective Tissue Development and Function,Skeletal and Muscular System Development and Function,Tissue Development	Osteoclastogenesis of connective tissue	0.000295	Increased	2.425	CXCL3,FOS,IL1B,IL6,PPARD,VAV3,VDR	7
Cancer,Organismal Injury and Abnormalities,Renal and Urological Disease	Urinary tract tumor	0.000312			ANO5,ASAP3,ATP12A,CANT1,CCR1,CD274,CRNN,CTSE,CYR61,DCHS1,DLX3,EIF4A2,EMC1,ERCC2,EREG,FOS,FOXN1,GBP6,GJB2,GOLGA5,GUF1,HIST1H4D,HIST1H4I,HOXC13,IFIT3,IL6,INTS1,KCNJ15,KDM3A,KLF6,KMT2B,KMT2D,KRT32,KRTAP26-1,LCK,LILRB4,LTBP3,MICAL2,MLLT3,MMP13,MYCN,NAV2,NCOR2,NOTCH1,NOTCH3,NYNRIN,PDE4B,PIGT,POLRMT,POM121/POM121C,PRUNE2,PRX,RBM14,SBF1,SELENBP1,SERINC2,SESN2,SMTN,SPP1,ST14,STK11,TGFA,UPF1	63
Connective Tissue Development and Function,Connective Tissue Disorders,Organ Morphology,Organismal Injury and Abnormalities,Skeletal and Muscular Disorders,Skeletal and Muscular System Development and Function,Tissue Development	Abnormal morphology of metaphysis	0.000312			FOS,HSPG2,LTBP3,SPP1,VDR	5
Cellular Compromise	Calcification of cells	0.000313		0.577	IL1B,IL6,MSX2,SPP1	4
Cancer,Organismal Injury and Abnormalities	Mixed cell carcinoma	0.000315			AGAP2,AKR1C1/AKR1C2,ANKRD52,CD274,CUL7,EML5,EPHB3,EXOC1,FADS3,FHOD3,GOLGA5,HIST1H2AB,HIST1H2AM,HIST1H2BN,JMJD1C,KRT31,KRT75,LAMA5,LTBP3,MSX2,MYH14,NAV2,NBEAL2,NCKAP5L,NCOR2,NYNRIN,PLXNA1,POM121/POM121C,PRX,RHOV,RNF123,RORA,SHB,SLX4,SMTN,SREK1,TAOK2,TENM2,TLR6,TNPO2,TNRC18,UPF1,WWP1	43
Cellular Assembly and Organization,Cellular Function and Maintenance	Organization of cytoplasm	0.000321		-1.09	ADAM22,ADCY6,AGAP2,AGRN,ARHGEF17,Ccl7,CDC25B,CDC42BPG,CELSR1,CELSR2,CUL7,CYR61,EGR1,EPHB1,EPHB3,F13A1,FBXW8,FOS,GHRL,GOLGA5,GOLPH3L,IL1B,IL6,KRT17,KRT25,KRT71,Krt9,LAMA5,LCK,MAP2,MARK2,MEF2A,MICAL2,MKLN1,NCKAP5L,NOTCH1,NTN1,PARD6B,PICALM,PIP5K1C,PLXNB1,PLXNB2,PPARD,PPP1R9B,PRKAA2,PRUNE2,PTK7,PTPN23,Ptprd,RAB3IP,RANBP10,RAPGEF3,SESN2,SLAIN1,SLC25A36,SNAP91,SPP1,SPTSSB,STK11,SYNGAP1,TAOK2,Tchh,TUBG…	68
Connective Tissue Development and Function,Tissue Morphology	Mass of adipose tissue	0.000326			CARTPT,DUSP1,GHRL,IL6,KDM3A,KMT2B,MARK2,PPARD,PRKAA2,PRLR,RAPGEF3,RBM38,UCP2,VDR	14
Cancer,Organismal Injury and Abnormalities,Renal and Urological Disease	Urinary tract cancer	0.000331			ANO5,ASAP3,ATP12A,CANT1,CCR1,CD274,CRNN,CTSE,CYR61,DCHS1,DLX3,EIF4A2,EMC1,ERCC2,EREG,FOS,FOXN1,GBP6,GJB2,GOLGA5,GUF1,HIST1H4D,HOXC13,IFIT3,INTS1,KCNJ15,KDM3A,KLF6,KMT2B,KMT2D,KRT32,KRTAP26-1,LCK,LILRB4,LTBP3,MICAL2,MLLT3,MMP13,MYCN,NAV2,NCOR2,NOTCH1,NOTCH3,NYNRIN,PDE4B,PIGT,POLRMT,POM121/POM121C,PRUNE2,PRX,RBM14,SBF1,SELENBP1,SERINC2,SESN2,SMTN,SPP1,ST14,STK11,TGFA,UPF1	61
Cellular Development,Cellular Growth and Proliferation	Cell proliferation of tumor cell lines	0.000339		-0.893	AGAP2,ARID3A,ARRDC3,BTC,CASZ1,CD274,CDC25B,CUL7,CYR61,DAB2,DLX3,DTL,DUSP1,DVL3,EGR1,ELOVL7,EREG,ERRFI1,FADD,FBXW8,FGFBP1,FOS,GGT1,GHRL,GTF2I,HNRNPH2,IL1B,IL6,KCNH1,KLF6,KMT2D,KRT17,LAMA5,LEF1,LILRB4,MEF2C,MLLT3,MSX2,MYCN,MYH14,NAB2,NCOR2,NOTCH1,NOTCH3,NTN1,NUPR1,OSBP2,PADI4,PICALM,PIP5K1C,PLXNB1,PPARD,PPP1R13L,PPP1R9B,PRKAA2,PRLR,PTBP1,RBM38,RORA,SOCS1,SPP1,STK11,SYMPK,TGFA,TRRAP,USP36,VAV3,VDR,Z…	71
Cancer,Dermatological Diseases and Conditions,Organismal Injury and Abnormalities	Sebaceous gland neoplasia	0.00035			FOS,LEF1,TGFA	3
Cancer,Organismal Injury and Abnormalities	Benign neoplasia	0.000353		-1.508	ABCA8,AEBP1,AGRN,ASAP3,C4A/C4B,CD274,CDH3,CYR61,DAB2,DUSP1,EGR1,EIF4A2,EPHB3,ERCC2,ERRFI1,FOS,GHRL,H2AFX,H3F3A/H3F3B,IFIT3,KCNH1,KLF11,KLK10,KMT2B,KMT2D,LEF1,MLLT3,MYCN,NOTCH1,NOTCH3,PLA2R1,PLXNB2,PPARD,PRLR,PRX,RAPGEF3,RGS5,RORA,S100A3,SKP1,SPP1,STK11,TGFA,VAV3,VDR	45
Cancer,Cell Cycle,Organismal Injury and Abnormalities	Arrest in G0/G1 phase transition of melanoma cells	0.000357			EGR1,IL1B	2
Cancer,Dermatological Diseases and Conditions,Organismal Injury and Abnormalities	Tumorigenesis of sebaceous gland tumor	0.000357			FOS,LEF1	2
Cancer,Hematological Disease,Organismal Injury and Abnormalities	Myeloid neoplasm	0.000357		-0.152	ASAP3,C4A/C4B,CD86,CUL7,DVL3,EGR1,EML5,EPHB1,ERCC2,FHOD3,FZD1,GHRL,H2AFX,HSPG2,IL1B,IL6,KCNH7,KCNJ15,KIF26A,KMT2B,KMT2D,KRT73,KRT81,KRT86,KRTAP19-3,KRTAP3-3,LARS2,LCK,LEF1,LILRB4,MLLT3,MSX2,MYCN,NCOR2,NOTCH1,NYNRIN,OTOP2,PADI1,PDE4B,PICALM,PLXNB1,PPP1R13L,PRKAA2,PRX,RNF123,SERINC2,SESN2,SMTN,SREK1,SRMS,STK11,SYMPK,TAOK2,TBX21,TENM2,TGM6,TNIP1,TRRAP,ZMIZ2,ZNF276,ZNF277	61
Cardiovascular Disease	Calcification of vascular tissue	0.000357			SPP1,VDR	2
Cell Cycle,Gene Expression	Binding of SAA activating factor binding site	0.000357			IL1B,IL6	2
Cell Death and Survival,Cellular Development,Embryonic Development,Nervous System Development and Function,Organismal Development,Tissue Development,Tissue Morphology	Regeneration of neuroblasts	0.000357			BTC,NOTCH1	2
Cell-To-Cell Signaling and Interaction,Cellular Growth and Proliferation,Connective Tissue Development and Function	Stimulation of fibroblast-like synoviocytes	0.000357			IL1B,IL6	2
Cellular Assembly and Organization,Cellular Compromise	Retraction of filopodial tip	0.000357			NTN1,UNC5B	2
Cellular Assembly and Organization,Cellular Function and Maintenance	Formation of actin belt	0.000357			NTN1,SLC4A2	2
Cellular Development,Cellular Growth and Proliferation,Hematological System Development and Function,Lymphoid Tissue Structure and Development	Proliferation of Tc17 cells	0.000357			IL1B,IL6	2
Cellular Movement	Distribution of central nervous system cells	0.000357			NTN1,TGFA	2
Endocrine System Development and Function,Lipid Metabolism,Small Molecule Biochemistry	Induction of glucocorticoid	0.000357			IL1B,IL6	2
Hematological System Development and Function,Lymphoid Tissue Structure and Development,Organ Development,Tissue Development	Growth of lymphoid organ	0.000357		0.975	CD86,CHI3L1,EGR1,IL1B,IL6,MFNG,NOTCH1,RBM38,SOCS1,SPP1,VDR,ZAP70	12
Tissue Development	Development of epithelial barrier	0.000357			DLX3,GJB2	2
Organismal Injury and Abnormalities,Reproductive System Development and Function,Reproductive System Disease	Abnormal morphology of reproductive system	0.000363			AGAP2,BMP8A,CAPN1,CDC25B,CDH3,DLX3,EGR1,ERRFI1,FOS,FZD1,GGT1,GTF2I,H2AFX,JMJD1C,KDM3A,LCK,LEF1,Neat1,NUPR1,OSBP2,PPARD,PRLR,SBF1,SLX4,SPINT1,ST14,STK11,VDR	28
Cancer,Organismal Injury and Abnormalities	Development of benign tumor	0.000366		-1.639	ABCA8,AEBP1,ASAP3,C4A/C4B,CD274,CDH3,DAB2,EGR1,EIF4A2,EPHB3,ERCC2,ERRFI1,FOS,GHRL,H2AFX,KLK10,KMT2B,KMT2D,LEF1,MLLT3,NOTCH1,NOTCH3,PLA2R1,PPARD,PRLR,PRX,RGS5,SKP1,SPP1,STK11,TGFA,VAV3,VDR	33
Cellular Movement	Invasion of tumor cell lines	0.00037		-0.091	AGAP2,ARRDC3,BTC,CCR1,CDC25B,CDH3,CUL7,CYR61,DAB2,DUSP1,EGR1,EREG,ESM1,FZD2,GHRL,GNAL,IFIT2,IL6,KDM6B,KLF6,KRT17,LAMA5,LEF1,MMP16,MSX2,MYCN,NTN1,PLXNB1,PTBP1,RORA,SPP1,ST14,STK11,TGFA,UNC5B,VAV3,ZBTB7A	37
Cancer,Endocrine System Disorders,Organismal Injury and Abnormalities,Reproductive System Disease	Mixed ovarian carcinoma	0.000379			AGAP2,AKR1C1/AKR1C2,ANKRD52,CD274,CUL7,EML5,EPHB3,EXOC1,FADS3,FHOD3,GOLGA5,HIST1H2AB,HIST1H2AM,HIST1H2BN,JMJD1C,KRT31,KRT75,LAMA5,LTBP3,MSX2,MYH14,NAV2,NBEAL2,NCKAP5L,NCOR2,NYNRIN,PLXNA1,POM121/POM121C,PRX,RHOV,RNF123,RORA,SHB,SLX4,SMTN,SREK1,TAOK2,TENM2,TLR6,TNPO2,TNRC18,WWP1	42
Cancer,Endocrine System Disorders,Organismal Injury and Abnormalities,Reproductive System Disease	Adenosquamous ovarian carcinoma	0.000389			AGAP2,AKR1C1/AKR1C2,ANKRD52,CUL7,EML5,EPHB3,EXOC1,FADS3,FHOD3,GOLGA5,HIST1H2AB,HIST1H2AM,HIST1H2BN,JMJD1C,KRT31,KRT75,LAMA5,LTBP3,MSX2,MYH14,NAV2,NBEAL2,NCKAP5L,NCOR2,NYNRIN,PLXNA1,POM121/POM121C,PRX,RHOV,RNF123,RORA,SHB,SLX4,SMTN,SREK1,TAOK2,TENM2,TLR6,TNPO2,TNRC18,WWP1	41
Organismal Injury and Abnormalities,Skeletal and Muscular Disorders	Calcification of muscle	0.00039		0.577	IL1B,IL6,SGCD,SPP1	4
Cancer,Organismal Injury and Abnormalities	Adenosquamous carcinoma	0.000392			AGAP2,AKR1C1/AKR1C2,ANKRD52,CUL7,EML5,EPHB3,EXOC1,FADS3,FHOD3,GOLGA5,HIST1H2AB,HIST1H2AM,HIST1H2BN,JMJD1C,KRT31,KRT75,LAMA5,LTBP3,MSX2,MYH14,NAV2,NBEAL2,NCKAP5L,NCOR2,NYNRIN,PLXNA1,POM121/POM121C,PRX,RHOV,RNF123,RORA,SHB,SLX4,SMTN,SREK1,TAOK2,TENM2,TLR6,TNPO2,TNRC18,UPF1,WWP1	42
Dermatological Diseases and Conditions,Organismal Injury and Abnormalities	Psoriasis	0.000392			ABCA8,ATP12A,C4A/C4B,CDC25B,CLEC7A,CXCL3,DLX3,DUSP1,EGR1,F13A1,FGFBP1,FOS,GJB2,H2AFX,IFIT3,IL1B,IL6,KLK10,KRT17,LAMA5,PDE4B,PPARD,PSORS1C2,SERPINB3,SOCS1,SPRR1A,TGFA,TNIP1,VDR	29
Cancer,Hematological Disease,Immunological Disease,Organismal Injury and Abnormalities	Acute leukemia	0.000408			ADAM22,ASAP3,C4A/C4B,CD274,CD86,CUL7,DVL3,EML5,EPHB1,ERCC2,FHOD3,FZD1,H2AFX,HSPG2,IL1B,IL6,KCNH7,KIF26A,KMT2B,KMT2D,KRT73,KRT81,KRT86,KRTAP19-3,KRTAP3-3,LCK,LEF1,LILRB4,MLLT3,MSX2,MYCN,NCOR2,NOTCH1,NYNRIN,OTOP2,PADI1,PDE4B,PICALM,PLXNB1,PPP1R13L,PRKAA2,PRX,RHOV,RNF123,SESN2,SMTN,SREK1,STK11,SYMPK,TAOK2,TENM2,TGM6,TNIP1,TRRAP,ZMIZ2,ZNF276,ZNF277	57
Cellular Development,Cellular Growth and Proliferation,Embryonic Development,Hematological System Development and Function,Hematopoiesis,Lymphoid Tissue Structure and Development,Organ Development,Organismal Development,Tissue Development	Lymphopoiesis	0.000411		0.095	ARID3A,CD274,CD86,CYR61,EGR1,EPHB1,FADD,FOS,FOXN1,GADD45B,HDAC7,IL1B,IL6,INF2,ITPKC,LCK,LEF1,LILRB4,MEF2C,MFNG,MYCN,NOTCH1,NOTCH3,PICALM,RORA,Skint1,SOCS1,SPP1,STK11,TBX21,VAV3,WWP1,ZAP70,ZBTB7A	34
Cancer,Organismal Injury and Abnormalities	Liquid tumor	0.000417		-0.594	ADAM22,ANO5,ASAP3,C4A/C4B,CD274,CD86,CELSR1,CUL7,DVL3,EGR1,EML5,EPHB1,EPHB3,ERCC2,FHOD3,FZD1,GHRL,H2AFX,HSPG2,IL1B,IL6,KCNH7,KCNJ15,KIF26A,KMT2B,KMT2D,KRT73,KRT81,KRT86,KRTAP11-1,KRTAP19-3,KRTAP3-3,LARS2,LCK,LEF1,LILRB4,MLLT3,MSX2,MYCN,NCOR2,NOTCH1,NOTCH3,NYNRIN,OTOP2,PADI1,PDE4B,PICALM,PLXNB1,POLRMT,PPP1R13L,PRKAA2,PRX,RHOV,RNF123,SELENBP1,SERINC2,SESN2,SGPP2,SMTN,SOCS1,SREK1,SRMS,STK11,SYMPK,TA…	75
Cancer,Hematological Disease,Organismal Injury and Abnormalities	Lymphohematopoietic cancer	0.000424		0.811	ADAM22,ANO5,ASAP3,C1QTNF1,C4A/C4B,CD274,CD86,CDC25B,CDH3,CELSR1,CELSR2,CRNN,CUL7,CYR61,DCHS1,DSG4,DVL3,EGR1,EML5,EPHB1,EPHB3,ERCC2,FADD,FHOD3,FOS,FZD1,GADD45B,GTF2I,H2AFX,HDAC7,HSPG2,IFIT2,IFIT3,IL1B,IL6,JMJD1C,KCNH7,KCNJ15,KIF26A,KLF6,KMT2B,KMT2D,KRT73,KRT81,KRT86,KRTAP11-1,KRTAP19-3,KRTAP3-3,LARS2,LCK,LEF1,LILRB4,MEF2A,MLLT3,MSX2,MYCN,NCOR2,NOTCH1,NOTCH3,NTN1,NYNRIN,OTOP2,PADI1,PADI3,PDE4B,PER1…	104
Cellular Movement,Hematological System Development and Function,Immune Cell Trafficking	Cellular infiltration by leukocytes	0.000426		1.08	C4A/C4B,CCR1,CD274,CD86,CDH3,CXCL3,CYR61,DUSP1,GJB2,IL1B,IL6,NTN1,PLA2R1,SGPP2,SOCS1,SPP1,ST14,TBX21,TNIP1,UCP2,UNC5B,VAV3,ZC3H12A	23
Cellular Movement,Hematological System Development and Function,Immune Cell Trafficking	Cell movement of lymphocytes	0.000426		0.506	CCR1,CD274,CD86,CDH3,CXCL3,FOS,GJB2,IL1B,IL6,LCK,NOTCH1,NOTCH3,NTN1,PIP5K1C,SERPINB3,SOCS1,SPP1,ST14,TNIP1,UCP2,VAV3,ZAP70,ZC3H12A	23
Lymphoid Tissue Structure and Development,Tissue Morphology	Quantity of lymphatic system cells	0.000434		-0.874	ACKR4,ARID3A,CCR1,CD274,CD86,CHI3L1,CTSE,EGR1,FADD,FOS,FOXN1,GADD45B,H2AFX,IL1B,IL6,KMT2D,LCK,LILRB4,MARK2,MFNG,NBEAL2,NOTCH1,NOTCH3,PICALM,PPP1R13L,RBM38,SOCS1,SPP1,ST14,STK11,TBX21,TNIP1,UPF1,VAV3,VDR,ZAP70,ZBTB7A,ZC3H12A	38
Skeletal and Muscular System Development and Function	Quantity of bone	0.000456		0.638	CAPN1,CARTPT,EGR1,F13A1,FOS,GGT1,MFNG,MLLT3,MSX2,NAB2,NOTCH1,PER1,PPARD,SBNO2,SPP1,VDR	16
Cancer,Hematological Disease,Organismal Injury and Abnormalities	Lymphohematopoietic neoplasia	0.000464		1.101	ADAM22,ANO5,ASAP3,C1QTNF1,C4A/C4B,CD274,CD86,CDC25B,CDH3,CELSR1,CELSR2,CRNN,CUL7,CYR61,DCHS1,DSG4,DVL3,EGR1,EML5,EPHB1,EPHB3,ERCC2,FADD,FHOD3,FOS,FZD1,GADD45B,GHRL,GTF2I,H2AFX,HDAC7,HSPG2,IFIT2,IFIT3,IL1B,IL6,JMJD1C,KCNH7,KCNJ15,KIF26A,KLF6,KMT2B,KMT2D,KRT73,KRT81,KRT86,KRTAP11-1,KRTAP19-3,KRTAP3-3,LARS2,LCK,LEF1,LILRB4,MEF2A,MLLT3,MSX2,MYCN,NCOR2,NOTCH1,NOTCH3,NTN1,NYNRIN,OTOP2,PADI1,PADI3,PDE4B…	105
Cancer,Organismal Injury and Abnormalities,Reproductive System Disease	Uterine tumor	0.000473			ABCA8,AKR1C1/AKR1C2,AMPD1,ANKRD52,ANO5,ARHGEF17,ARID3A,ARRDC3,AWAT2,CCDC152,CDH3,CYR61,DAB2,DCHS1,DHX37,DNAJC6,DSG4,DVL3,EIF4A2,EMC1,EML5,EPHB1,ERCC2,ERRFI1,EXOC1,F13A1,FHOD3,FIGNL1,FOS,GNAL,H2AFX,HDAC7,HIST1H2BL,HIST1H2BM,HOXC13,IFIT3,IL1B,IL6,INF2,KCNJ15,KDM3A,KIF26A,KLF6,KLK10,KMT2B,KMT2D,KRT31,KRT34,KRT75,KRT81,KRTAP5-4,LAMA5,LCK,LILRB4,LRRC75B,MAP2,MBOAT2,MEF2C,MICAL2,MKLN1,MLLT3,MMP13,MYCN,…	119
Cellular Development,Cellular Growth and Proliferation,Connective Tissue Development and Function,Skeletal and Muscular System Development and Function,Tissue Development	Formation of osteoclasts	0.000474	Increased	2.012	CXCL3,EGR1,F13A1,FOS,GGT1,IL1B,IL6,PPARD,SLC4A2,VAV3	10
Cancer,Organismal Injury and Abnormalities	Lymphoreticular neoplasm	0.000478		0.461	ADAM22,ANO5,ASAP3,C1QTNF1,C4A/C4B,CD274,CD86,CDC25B,CDH3,CELSR1,CELSR2,CRNN,CUL7,CYR61,DCHS1,DSG4,DVL3,EGR1,EML5,EPHB1,EPHB3,ERCC2,FADD,FHOD3,FZD1,GADD45B,GHRL,GTF2I,H2AFX,HDAC7,HSPG2,IFIT2,IFIT3,IL1B,IL6,JMJD1C,KCNH7,KCNJ15,KIF26A,KLF6,KMT2B,KMT2D,KRT73,KRT81,KRT86,KRTAP11-1,KRTAP19-3,KRTAP3-3,LARS2,LCK,LEF1,LILRB4,MEF2A,MLLT3,MSX2,MYCN,NCOR2,NOTCH1,NOTCH3,NYNRIN,OTOP2,PADI1,PADI3,PDE4B,PER1,PIC…	102
Cell Morphology,Cellular Function and Maintenance	Permeability of colorectal cancer cell lines	0.00048		0.254	IL1B,SGPP2,ST14,TGFA	4
Cellular Development	Differentiation of vasculature	0.00048			MMP13,NOTCH3,PRKAA2,STK11	4
Connective Tissue Disorders,Inflammatory Response,Organismal Injury and Abnormalities,Skeletal and Muscular Disorders	Swelling of joint	0.00048			ERRFI1,IL1B,IL6,LILRB4,SPP1	5
Hair and Skin Development and Function,Organ Morphology	Morphology of hair shaft	0.00048			KRT17,MSX2,ST14,TGFA	4
Cancer,Hematological Disease,Organismal Injury and Abnormalities	Hematologic cancer	0.000482		1.065	ADAM22,ANO5,ASAP3,C1QTNF1,C4A/C4B,CD274,CD86,CDC25B,CDH3,CELSR1,CELSR2,CRNN,CUL7,CYR61,DCHS1,DSG4,DVL3,EGR1,EML5,EPHB1,EPHB3,ERCC2,FADD,FHOD3,FOS,FZD1,GADD45B,GTF2I,H2AFX,HDAC7,HSPG2,IFIT2,IFIT3,IL1B,IL6,JMJD1C,KCNH7,KCNJ15,KIF26A,KLF6,KMT2B,KMT2D,KRT73,KRT81,KRT86,KRTAP11-1,KRTAP19-3,KRTAP3-3,LARS2,LCK,LEF1,LILRB4,MEF2A,MLLT3,MSX2,MYCN,NCOR2,NOTCH1,NOTCH3,NYNRIN,OTOP2,PADI1,PADI3,PDE4B,PER1,PICA…	103
Cancer,Organismal Injury and Abnormalities	Ductal carcinoma	0.000482			ACP7,ACTBL2,ADAM22,ADAMTS6,AGAP2,AMPD1,ANKRD52,ARHGEF17,ARMC7,ATP12A,CCR1,CD274,CDC25B,CDH3,CELSR1,CELSR2,CREB3L1,CRYM,CUL7,CYR61,DCHS1,DNAJC6,EIF4A2,EPHB1,ERCC2,FADD,FBXO42,FIGNL1,FOS,FZD2,GHRL,GJB2,GMPS,GNAL,GOLPH3L,GPRC5D,KDM6B,KLF11,KLF6,KMT2B,KMT2D,KRT27,KRT31,KRT71,KRTAP13-1,KRTAP26-1,KRTAP3-1,LEF1,LILRB4,LRRC15,MAP2,MEF2C,MICAL2,MKLN1,MYH14,NAALAD2,NAB2,NAV2,NBEAL2,NCKAP5L,NCOR2,NOTCH3,PAD…	87
Gene Expression	Transcription of DNA	0.000484		-0.494	AEBP1,AGAP2,AGRN,ARID3A,ARMCX3,BAMBI,CASZ1,CELSR2,CRYM,CYR61,DAB2,DVL3,EGR1,Elf5,ERCC2,EREG,FADD,FBP1,FOS,FOXN1,FZD1,FZD2,GBP6,GTF2I,HDAC7,HOXC13,IL1B,IL6,JMJD1C,KDM3A,KDM6B,KLF11,KLF6,KMT2D,LEF1,MED25,MEF2A,MEF2C,MLLT3,MSX2,MYCN,NAB2,NCOR2,NOTCH1,NOTCH3,PER1,PICALM,PPARD,PPP1R13L,PTBP1,RAPGEF3,RBM14,RFXANK,RORA,SBNO2,SFR1,SPP1,TBX21,TNIP1,TRRAP,VDR,WDTC1,WWP1,ZBTB7A,ZC3H12A,ZMIZ2,ZNF467	67
Nervous System Development and Function	Development of central nervous system	0.000485		1.123	ADAM22,ADGRG1,BTC,CELSR1,CELSR2,CXCL3,EGR1,EPHB1,EPHB3,ERCC2,HSPG2,IL1B,IL6,KDM6B,LEF1,MAP2,MSX2,MYCN,NAV2,NCOR2,NOTCH1,NOTCH3,NTN1,PIEZO1,PLXNB2,PPARD,Ptprd,RAPGEF3,RORA,SLC6A17,TCOF1,TENM2,TULP3,ZNF335	34
Cellular Development,Connective Tissue Development and Function,Tissue Development	Differentiation of bone cells	0.000494		0.194	BMP8A,CARTPT,CCR1,CREB3L1,CYR61,FIGNL1,FOS,H3F3A/H3F3B,HDAC7,IL6,KDM6B,LEF1,LILRB4,MEF2C,MSX2,NOTCH1,PPARD,RAPGEF3,SBNO2,SOCS1,SPP1,WWP1,ZBTB7A	23
Cancer,Organismal Injury and Abnormalities	Cancer of head	0.000506			AGAP2,CD274,CELSR1,CHI3L1,CXCL3,DUSP1,EREG,H3F3A/H3F3B,HSPG2,IFIT2,IL1B,IL6,KDM6B,KMT2D,MRC1,MYCN,NOTCH1,NOTCH3,SERINC2,SERPINB7,SOCS1,SPP1,SRMS,TRRAP	24
Cancer,Hematological Disease,Immunological Disease,Organismal Injury and Abnormalities	Leukemia	0.000511		-0.059	ADAM22,ANO5,ASAP3,C4A/C4B,CD274,CD86,CELSR1,CUL7,DVL3,EML5,EPHB1,EPHB3,ERCC2,FHOD3,FZD1,H2AFX,HSPG2,IL1B,IL6,KCNH7,KIF26A,KMT2B,KMT2D,KRT73,KRT81,KRT86,KRTAP11-1,KRTAP19-3,KRTAP3-3,LCK,LEF1,LILRB4,MLLT3,MSX2,MYCN,NCOR2,NOTCH1,NOTCH3,NYNRIN,OTOP2,PADI1,PDE4B,PICALM,PLXNB1,POLRMT,PPP1R13L,PRKAA2,PRX,RHOV,RNF123,SELENBP1,SESN2,SGPP2,SMTN,SOCS1,SREK1,SRMS,STK11,SYMPK,TAOK2,TBX21,TENM2,TGM6,TLR6,TNIP1…	70
Cancer,Endocrine System Disorders,Organismal Injury and Abnormalities	Neuroendocrine tumor	0.000512			AEBP1,ARHGEF17,CARTPT,CD274,CDC25B,DHX37,EGR1,GHRL,H3F3A/H3F3B,HSPG2,IL6,INF2,KCNH7,KMT2D,LAMA5,LTBP3,MYCN,NAV2,NCKAP5L,NCOR2,NLRP10,NOTCH1,NOTCH3,PIEZO1,POM121/POM121C,PRLR,RNF123,SLC4A2,SRMS,STK11,TENM2,TGFA,ZFHX2,ZNF277	34
Cell Signaling,Small Molecule Biochemistry	Synthesis of nitric oxide	0.000513		1.746	AGRN,CPM,DUSP1,GHRL,IL1B,IL6,KLF6,NOTCH1,NTN1,PRKAA2,RORA,SOCS1,SPP1,ST14,TLR6,UCP2,ZC3H12A	17
Cell-mediated Immune Response,Cellular Development,Cellular Function and Maintenance,Cellular Growth and Proliferation,Embryonic Development,Hematological System Development and Function,Hematopoiesis,Lymphoid Tissue Structure and Development,Organ Development,Organismal Development,Tissue Development	Differentiation of immature T lymphocytes	0.000518			IL1B,LEF1,NOTCH1	3
Cellular Compromise,Organismal Injury and Abnormalities,Skeletal and Muscular Disorders	Calcification of smooth muscle cells	0.000518			IL1B,IL6,SPP1	3
Cellular Development,Nervous System Development and Function	Differentiation of glial progenitor cells	0.000518			CDC25B,NOTCH1,PLXNB2	3
Cellular Function and Maintenance	Function of antigen presenting cells	0.000518			CCR1,CD274,CHI3L1,CLEC7A,EGR1,FOS,GADD45B,IL1B,IL6,NLRP10,PLXNA1,SPP1,TLR6,UCP2,UNC5B	15
Connective Tissue Disorders,Immunological Disease,Inflammatory Disease,Inflammatory Response,Organismal Injury and Abnormalities,Skeletal and Muscular Disorders	Active stage juvenile rheumatoid arthritis	0.000518			CD86,IL1B,IL6	3
Endocrine System Development and Function	Activation of hypothalamus-pituitary-adrenal axis	0.000518			FOS,IL1B,IL6	3
Cell-To-Cell Signaling and Interaction,Hematological System Development and Function	Response of helper T lymphocytes	0.000529		1.387	CD274,CD86,IL6,NOTCH3,SOCS1,TBX21	6
Cancer,Hematological Disease,Organismal Injury and Abnormalities	Hematopoietic neoplasm	0.000536		1.336	ADAM22,ANO5,ASAP3,C1QTNF1,C4A/C4B,CD274,CD86,CDC25B,CDH3,CELSR1,CELSR2,CRNN,CUL7,CYR61,DCHS1,DSG4,DVL3,EGR1,EML5,EPHB1,EPHB3,ERCC2,FADD,FHOD3,FOS,FZD1,GADD45B,GHRL,GTF2I,H2AFX,HDAC7,HSPG2,IFIT2,IFIT3,IL1B,IL6,JMJD1C,KCNH7,KCNJ15,KIF26A,KLF6,KMT2B,KMT2D,KRT73,KRT81,KRT86,KRTAP11-1,KRTAP19-3,KRTAP3-3,LARS2,LCK,LEF1,LILRB4,MEF2A,MLLT3,MSX2,MYCN,NCOR2,NOTCH1,NOTCH3,NYNRIN,OTOP2,PADI1,PADI3,PDE4B,PER1…	104
Cellular Assembly and Organization,Cellular Function and Maintenance	Organization of intermediate filaments	0.000549			KRT17,KRT25,KRT71,Krt9,Tchh	5
Cellular Compromise	Depletion of T lymphocytes	0.000549		1.131	CD274,FADD,SKP1,ST14,TBX21	5
Organismal Development	Development of genitourinary system	0.000551		0.929	AGAP2,ATP12A,BMP8A,BTC,CDH3,CUL7,DCHS1,DLX3,DUSP1,EGR1,Elf5,EREG,ERRFI1,FBXW8,FOS,GGT1,GHRL,GJB2,H2AFX,H3F3A/H3F3B,JMJD1C,KDM3A,KLF6,KMT2B,KMT2D,Krt9,LAMA5,LEF1,MSX2,Neat1,NOTCH1,NOTCH3,NTN1,NUPR1,OSBP2,PPARD,PRLR,RAPGEF3,RBM38,SBF1,SLC4A2,SOCS1,SPINT1,SPP1,STK11,TGFA,VDR	47
Cancer,Organismal Injury and Abnormalities,Reproductive System Disease	Uterine cancer	0.000552			ABCA8,AKR1C1/AKR1C2,AMPD1,ANKRD52,ANO5,ARHGEF17,ARID3A,ARRDC3,AWAT2,CCDC152,CDH3,DAB2,DCHS1,DHX37,DNAJC6,DSG4,DVL3,EIF4A2,EMC1,EML5,EPHB1,ERCC2,ERRFI1,EXOC1,F13A1,FHOD3,FIGNL1,FOS,GNAL,H2AFX,HIST1H2BL,HIST1H2BM,HOXC13,IFIT3,IL1B,IL6,INF2,KCNJ15,KDM3A,KIF26A,KLF6,KLK10,KMT2B,KMT2D,KRT31,KRT34,KRT75,KRT81,KRTAP5-4,LAMA5,LCK,LILRB4,LRRC75B,MAP2,MBOAT2,MEF2C,MICAL2,MKLN1,MLLT3,MMP13,MYCN,NAV2,NCKAP5L…	114
Cancer,Gastrointestinal Disease,Organismal Injury and Abnormalities	Colon tumor	0.000554		1.353	ABCA8,AEBP1,AGRN,AMPD1,ANKRD52,ANO5,ANO7,AP2A1,AP5Z1,ARHGEF17,ATG2A,CASZ1,CD274,CD86,CELSR1,CELSR2,CEP85L,CHPF2,CRNN,CUL7,DAB2,DCHS1,DDX54,DHX37,DUSP1,DVL3,EGR1,EIF4A2,EML3,EPHB1,EXOC1,FADS3,FBXL18,FBXO42,FGFBP1,FHOD3,FZD1,FZD2,GGT1,GMPS,GNAL,GOLGA5,H2AFX,H3F3A/H3F3B,HIGD1A,HIST1H2BC,HIST1H2BL,HIST1H4H,HNRNPH2,HSPG2,IDI1,IL1B,IL6,INF2,INTS1,JMJD1C,KCNH1,KCNH7,KDM3A,KDM6B,KIF26A,KLF6,KLHL31,KLK10,…	156
Cancer,Organismal Injury and Abnormalities,Renal and Urological Disease	Renal Cancer and Tumors	0.00057			ANO5,ASAP3,CANT1,CCR1,CD274,CRNN,CYR61,DCHS1,EIF4A2,ERCC2,EREG,FOS,FOXN1,GBP6,GOLGA5,GUF1,HIST1H4I,HOXC13,IFIT3,IL6,INTS1,KCNJ15,KLF6,KMT2B,KMT2D,KRT32,KRTAP26-1,LCK,LILRB4,MICAL2,MLLT3,MYCN,NAV2,NCOR2,NOTCH1,NYNRIN,PDE4B,PIGT,POM121/POM121C,PRUNE2,PRX,RBM14,SBF1,SELENBP1,SERINC2,SESN2,SMTN,ST14,STK11,TGFA,UPF1	51
Cell-To-Cell Signaling and Interaction,Cellular Assembly and Organization	Cell-cell adhesion	0.000581		-1.109	CD274,CDH3,CRNN,CYR61,DAB2,DCHS1,DSG4,LEF1,NTN1,PIP5K1C,PTPN23,Ptprd,TENM2,TNIP1	14
Connective Tissue Disorders,Organ Morphology,Organismal Injury and Abnormalities,Skeletal and Muscular Disorders,Tissue Morphology	Erosion of articular cartilage	0.000584		0	ERRFI1,IL1B,MMP13,TGFA	4
Hair and Skin Development and Function	Anagen	0.000584			DSG4,MSX2,NOTCH1,PPARD	4
Cellular Function and Maintenance	Function of phagocytes	0.000594			CCR1,CD274,CHI3L1,CLEC7A,EGR1,FOS,GADD45B,IL1B,IL6,LILRB4,NLRP10,PLXNA1,SPP1,TLR6,UCP2,UNC5B	16
Cancer,Organismal Injury and Abnormalities,Renal and Urological Disease	Renal cell carcinoma	0.000599			ANO5,ASAP3,CANT1,CCR1,CD274,CRNN,CYR61,EIF4A2,ERCC2,EREG,FOS,FOXN1,GBP6,GOLGA5,GUF1,HOXC13,IFIT3,INTS1,KCNJ15,KLF6,KMT2B,KMT2D,KRT32,KRTAP26-1,LCK,MICAL2,MLLT3,NAV2,NCOR2,NOTCH1,NYNRIN,PDE4B,PIGT,POM121/POM121C,PRUNE2,PRX,RBM14,SBF1,SELENBP1,SERINC2,SESN2,SMTN,ST14,STK11,TGFA,UPF1	46
Cardiovascular Disease,Cardiovascular System Development and Function,Organ Morphology,Organismal Development,Organismal Injury and Abnormalities	Abnormal morphology of heart	0.000603			ARID3A,BTC,CAPN1,DCHS1,DLX3,DVL3,FADD,HDAC7,HSPG2,IL6,MEF2A,MEF2C,MSX2,MYCN,NCOR2,NOTCH1,PPP1R13L,SGCD,SMTN,SPINT1,VAV3	21
Cellular Development	Differentiation of tumor cell lines	0.000619		1.023	BTC,CREB3L1,CYR61,DAB2,DUSP1,EGR1,FOS,GNAL,HIST4H4,IL1B,IL6,MEF2C,MLLT3,NAB2,NCOR2,NOTCH1,PPP1R13L,RAPGEF3,SOCS1,TGFA,VDR	21
Cellular Development,Cellular Growth and Proliferation,Nervous System Development and Function,Tissue Development	Development of neurons	0.00062	Decreased	-2.265	ADAM22,AGAP2,AGRN,CELSR1,CELSR2,CUL7,CYR61,EGR1,EPHB1,EPHB3,FBXW8,FOS,GHRL,IL1B,IL6,MAP2,MARK2,MEF2A,MEF2C,MYCN,NOTCH1,NTN1,PARD6B,PICALM,PIP5K1C,PLXNB1,PLXNB2,PPARD,PPP1R9B,PRKAA2,Ptprd,RAPGEF3,SNAP91,SOCS1,STK11,SYNGAP1,TAOK2,UCP2,ZNF335	39
Cellular Growth and Proliferation,Connective Tissue Development and Function,Tissue Development	Proliferation of bone cells	0.000625		0.436	CXCL3,CYR61,DUSP1,FIGNL1,HDAC7,IL1B,MSX2,PLXNB1	8
Cellular Development,Cellular Growth and Proliferation,Hematological System Development and Function,Hematopoiesis,Lymphoid Tissue Structure and Development,Tissue Development	Hematopoiesis of mononuclear leukocytes	0.000626		0.355	ARID3A,CD274,CD86,CYR61,EGR1,EPHB1,FADD,FOS,FOXN1,GADD45B,HDAC7,IL1B,IL6,INF2,ITPKC,LCK,LEF1,LILRB4,MEF2C,MFNG,MYCN,NOTCH1,NOTCH3,PICALM,RORA,Skint1,SOCS1,SPP1,STK11,TBX21,TLR6,VAV3,WWP1,ZAP70,ZBTB7A	35
Cellular Assembly and Organization,Cellular Function and Maintenance	Organization of cytoskeleton	0.000627		-1.09	ADAM22,ADCY6,AGAP2,AGRN,ARHGEF17,Ccl7,CDC25B,CDC42BPG,CELSR1,CELSR2,CUL7,CYR61,EGR1,EPHB1,EPHB3,F13A1,FBXW8,FOS,GHRL,IL1B,IL6,KRT17,KRT25,KRT71,Krt9,LAMA5,LCK,MAP2,MARK2,MEF2A,MICAL2,MKLN1,NCKAP5L,NOTCH1,NTN1,PARD6B,PICALM,PIP5K1C,PLXNB1,PLXNB2,PPARD,PPP1R9B,PRKAA2,PRUNE2,PTK7,PTPN23,Ptprd,RAB3IP,RANBP10,RAPGEF3,SLAIN1,SNAP91,SPP1,STK11,SYNGAP1,TAOK2,Tchh,TUBGCP6,UNC5B,VAV3,ZAP70,ZNF335	62
Cell Morphology,Cellular Development	Branching of cells	0.000643		-1.183	ADCY6,AGAP2,AGRN,CELSR1,CYR61,EPHB1,EPHB3,FADD,FOS,IL1B,IL6,NAB2,NOTCH1,NTN1,PRKAA2,PRLR,SPP1,STK11,SYNGAP1,TAOK2,TGFA,UNC5B	22
Organismal Development,Reproductive System Development and Function	Development of reproductive system	0.000649		0.987	AGAP2,BMP8A,BTC,CDH3,CUL7,DLX3,EGR1,Elf5,FBXW8,FOS,GGT1,GJB2,H2AFX,H3F3A/H3F3B,JMJD1C,KDM3A,KLF6,KMT2B,KMT2D,Krt9,LEF1,MSX2,Neat1,NOTCH1,NTN1,NUPR1,OSBP2,PPARD,PRLR,SBF1,SLC4A2,SOCS1,SPINT1,SPP1,STK11,TGFA,VDR	37
Endocrine System Disorders,Gastrointestinal Disease,Immunological Disease,Metabolic Disease,Organismal Injury and Abnormalities	Insulin-dependent diabetes mellitus	0.000653		0.843	9930111J21Rik1/Gm12185,ADAMTS6,CCR1,CD274,CD86,GBP6,GHRL,HIST1H2BF,HIST1H3I,HIST1H4L,IFIT2,IFIT3,IL1B,IL6,LCK,LEF1,LILRB4,LY6G6D,MRC1,PRRC2A,PRUNE2,SGCD,UCP2,VDR	24
Hematological System Development and Function,Tissue Development	Accumulation of blood cells	0.000657	Increased	2.411	C4A/C4B,Ccl7,CCR1,CD274,CD86,CXCL3,DLX3,DUSP1,EGR1,FADD,IL1B,IL6,LAMA5,NOTCH1,PPARD,SPP1,STK11	17
Cancer,Gastrointestinal Disease,Organismal Injury and Abnormalities	Gastric adenocarcinoma	0.000665			ADAM22,AGRN,ARID3A,ATP12A,CAPN1,CD274,CRNN,CYR61,DAB2,DHX37,DNAJC6,EFCAB1,ERRFI1,EXOC1,EXPH5,F13A1,FBXL18,FGFBP1,GGT1,HSPG2,KMT2D,KRT25,KRT28,KRT73,LILRB4,MAP2,MARK2,MEGF6,MICAL2,MLLT3,NCOR2,NOTCH3,NUCB1,OSGIN2,OTOP2,PPARD,PRRC2B,PRUNE2,SARDH,SEMA4G,SERPINB3,SERPINB7,SPTLC3,STK11,TAOK2,TCHHL1,TENM2,TNFRSF19,TRRAP,UNC5B,WDTC1,ZAP70,ZBTB7A,ZNF48	54
Digestive System Development and Function	Ingestion by mice	0.000667		0.534	ADCY6,CARTPT,GHRL,IL1B,IL6,MARK2,Neat1,PER1,PPARD,PRKAA2,RAPGEF3,TAOK2,VDR	13
Cellular Development,Cellular Growth and Proliferation,Hematological System Development and Function,Hematopoiesis	Proliferation of hematopoietic progenitor cells	0.000676		1.22	AGRN,CXCL3,EGR1,FADD,IL1B,IL6,JMJD1C,LEF1,LILRB4,MEF2C,MLLT3,NOTCH1,SHB,SOCS1,SPP1,ZAP70	16
Cellular Development	Epithelial-mesenchymal transition	0.000683		-1.063	CUL7,Elf5,HDAC7,IFIT2,IL1B,KDM6B,LEF1,MEF2A,MSX2,MYCN,NOTCH1,PRKAA2,SERPINB3,SPP1,STK11	15
Cancer,Gastrointestinal Disease,Organismal Injury and Abnormalities	Colorectal adenocarcinoma	0.000684			ABCA8,AEBP1,AGRN,AKR1C1/AKR1C2,AMPD1,ANKRD52,ANO5,ANO7,AP2A1,AP5Z1,ARHGEF17,ATG2A,CASZ1,CD274,CD86,CELSR1,CELSR2,CEP85L,CHPF2,CRNN,CUL7,DAB2,DCHS1,DDX54,DHX37,DUSP1,DVL3,EGR1,EML3,EPHB1,EXOC1,F13A1,FADS3,FBXL18,FBXO42,FGFBP1,FHOD3,FOS,FZD1,FZD2,GGT1,GMPS,GNAL,GOLGA5,H2AFX,H3F3A/H3F3B,HIST1H2BC,HIST1H2BL,HIST1H2BM,HIST1H4L,HNRNPH2,HSPG2,INF2,INTS1,JMJD1C,KCNH1,KCNH7,KDM3A,KDM6B,KIF26A,KLHL31,KMT2D…	151
Connective Tissue Development and Function,Tissue Morphology	Quantity of connective tissue	0.000684		-0.851	AEBP1,ARID3A,CAPN1,CARTPT,Cd33,DUSP1,EGR1,F13A1,FOS,GGT1,GHRL,HSPG2,IL6,KDM3A,MARK2,MSX2,NAB2,NBEAL2,NOTCH1,PER1,PICALM,PPARD,PRLR,Ptprd,RAPGEF3,RBM38,SPP1,STK11,UCP2,VDR	30
Cardiovascular Disease,Organismal Injury and Abnormalities	Abnormality of heart ventricle	0.000685			BTC,C1QTNF1,CAPN1,DCHS1,DVL3,HDAC7,HSPG2,IL1B,IL6,MEF2A,MEF2C,NCOR2,NOTCH1,PDE4B,PPP1R13L,PRKAA2,SGCD,SMTN,SPP1,VAV3,VDR	21
Connective Tissue Disorders,Organismal Injury and Abnormalities,Skeletal and Muscular Disorders,Tissue Morphology	Damage of bone	0.00069		0.87	CXCL3,DUSP1,ERRFI1,IL1B,IL6,MMP13,NTN1,SOCS1,SPP1,TGFA,VDR	11
Gene Expression	Expression of RNA	0.000692		-1.174	AEBP1,AGAP2,AGRN,ARID3A,ARMCX3,BAMBI,C1QTNF1,CASZ1,CCR1,CD86,CDC25B,CDH3,CELSR2,CRYM,CXCL3,CYR61,DAB2,DDX54,DUSP1,DVL3,EGR1,EIF4A2,Elf5,EPHB1,ERCC2,EREG,FADD,FBP1,FOS,FOXN1,FZD1,FZD2,GBP6,GTF2I,H2AFX,HDAC7,HOXC13,IL1B,IL6,JMJD1C,KDM3A,KDM6B,KLF11,KLF6,KMT2D,LCK,LEF1,MED25,MEF2A,MEF2C,MLLT3,MSX2,MYCN,NAB2,NCBP2,NCOR2,NOTCH1,NOTCH3,PER1,PICALM,POLRMT,PPARD,PPP1R13L,PRKAA2,PRLR,PTBP1,RAPGEF3,RBM14,R…	92
Tissue Development	Accumulation of cells	0.000701	Increased	2.108	C4A/C4B,Ccl7,CCR1,CD274,CD86,CXCL3,CYR61,DLX3,DUSP1,EGR1,FADD,IL1B,IL6,LAMA5,MSX2,NOTCH1,PPARD,SPP1,STK11	19
Cancer,Gastrointestinal Disease,Organismal Injury and Abnormalities	Colon cancer	0.000703		0.747	ABCA8,AEBP1,AGRN,AMPD1,ANKRD52,ANO5,ANO7,AP2A1,AP5Z1,ARHGEF17,ATG2A,CASZ1,CD274,CD86,CELSR1,CELSR2,CEP85L,CHPF2,CRNN,CUL7,DAB2,DCHS1,DDX54,DHX37,DUSP1,DVL3,EGR1,EIF4A2,EML3,EPHB1,EXOC1,FADS3,FBXL18,FBXO42,FGFBP1,FHOD3,FZD1,FZD2,GGT1,GMPS,GNAL,GOLGA5,H2AFX,H3F3A/H3F3B,HIGD1A,HIST1H2BC,HIST1H2BL,HIST1H4H,HNRNPH2,HSPG2,IDI1,IL1B,IL6,INF2,INTS1,JMJD1C,KCNH1,KCNH7,KDM3A,KDM6B,KIF26A,KLF6,KLHL31,KLK10,…	154
Cellular Development,Cellular Growth and Proliferation,Nervous System Development and Function,Tissue Development	Neurogenesis of stem cells	0.000704		0.849	IL1B,IL6,NOTCH1,PIEZO1	4
Carbohydrate Metabolism,Small Molecule Biochemistry	Utilization of D-glucose	0.000709		1.473	FBP1,GHRL,IL1B,PRKAA2,STK11	5
Lipid Metabolism,Molecular Transport,Small Molecule Biochemistry	Secretion of steroid hormone	0.000709		1.168	EGR1,GHRL,IL1B,IL6,PER1,VDR	6
Connective Tissue Development and Function,Skeletal and Muscular System Development and Function,Tissue Development	Growth of bone tissue	0.000713		0.436	CXCL3,CYR61,DUSP1,FIGNL1,HDAC7,IL1B,MSX2,PLXNB1	8
Cancer,Organismal Injury and Abnormalities	Advanced stage carcinoma	0.000719			ABCA8,C4A/C4B,CD274,CYR61,DAB2,ERCC2,FADD,H2AFX,KLF6,KLK10,LCK,SKP1,SPP1,SRMS,STK11,VAV3,VDR	17
Cell Death and Survival	Apoptosis of brain	0.000722		-1.778	CAPN1,DUSP1,EGR1,FADD,FOS,GHRL,IL1B,KLF6,MEF2C,PPP1R9B,RAPGEF3	11
Cancer	Hyperplasia of tissue	0.000723		0.714	BTC,CDC25B,CDH3,CYR61,DLX3,ERRFI1,F13A1,GJB2,IL6,MMP13,NOTCH1,RORA,ST14,TGFA	14
Cancer,Connective Tissue Disorders,Organismal Injury and Abnormalities,Skeletal and Muscular Disorders	Hyperplasia of synovial membrane	0.00073			F13A1,IL6,MMP13	3
Cellular Development,Cellular Growth and Proliferation,Embryonic Development,Nervous System Development and Function,Organismal Development,Tissue Development	Neurogenesis of neural stem cells	0.00073			IL1B,IL6,PIEZO1	3
Connective Tissue Disorders,Organismal Injury and Abnormalities,Skeletal and Muscular Disorders	Non-traumatic arthropathy	0.000739		0.342	ADAMTS6,AMPD1,BTC,C4A/C4B,Ccl7,CCR1,CD274,CD86,CHI3L1,CXCL3,DUSP1,ERRFI1,FOS,GADD45B,GBP6,GRAMD1A,H3F3A/H3F3B,HDAC7,IL1B,IL6,JMJD1C,KCNH7,KCNJ15,LTBP3,LY6G6D,MMP13,MMP16,MRC1,PADI4,PPARD,PRRC2A,PRUNE2,RBM38,SCAP,SERINC2,SOCS1,SPP1,TGFA,VARS,VDR	40
Cellular Development,Cellular Growth and Proliferation	Proliferation of prostate cancer cell lines	0.000741		0.293	AGAP2,CDC25B,CYR61,DAB2,EGR1,ELOVL7,FGFBP1,GHRL,IL1B,IL6,LEF1,NOTCH1,PLXNB1,PPARD,SOCS1,TGFA,VAV3,VDR,ZMIZ2	19
Organismal Development	Size of animal	0.000751		-1.177	EGR1,F13A1,FADD,FOS,HSPG2,IL6,KDM6B,MYCN,PHEX,PPARD,STK11,TNIP1	12
Tissue Development	Growth of epithelial tissue	0.00078		-1.702	AGAP2,BTC,CDC25B,CDH3,CXCL3,CYR61,DAB2,DSG4,EGR1,Elf5,EREG,FADD,FOS,FOXN1,GHRL,HSPG2,IL1B,IL6,KRT17,LAMA5,MEF2C,NAB2,NOTCH1,NTN1,PPARD,PPP1R13L,PRLR,RGS5,SOCS1,SPP1,STK11,TGFA,VAV3,VDR	34
Cellular Growth and Proliferation	Expansion of cells	0.00079		1.365	BTC,CD274,CD86,CDH3,EGR1,EREG,FOXN1,IL1B,IL6,MLLT3,NOTCH1,NOTCH3,SERPINB7,SOCS1,SPP1,STK11,TBX21,ZAP70	18
Cell-To-Cell Signaling and Interaction	Attachment of cells	0.000794		0.674	BTC,DAB2,DSG4,EGR1,EPHB1,HSPG2,IL1B,IL6,SPP1,TGFA	10
Cellular Movement,Hematological System Development and Function,Immune Cell Trafficking,Inflammatory Response	Cellular infiltration by phagocytes	0.00081		1.082	C4A/C4B,CCR1,CD86,CXCL3,CYR61,DUSP1,GJB2,IL1B,IL6,NTN1,SGPP2,SOCS1,SPP1,ST14,TNIP1,UNC5B,VAV3	17
Connective Tissue Development and Function,Skeletal and Muscular System Development and Function	Bone mineral density	0.000816		-0.28	CCR1,CREB3L1,EGR1,FOS,IL6,MSX2,NAB2,PHEX,PPARD,PRLR,SPP1,VDR	12
Respiratory System Development and Function	Morphology of respiratory system	0.000836			DCHS1,DUSP1,DVL3,ERRFI1,FOS,GTF2I,HSPG2,KDM6B,LEF1,LTBP3,MMP16,MYCN,NOTCH3,Ptprd,ST14,TBX21,TCOF1,VDR	18
Cellular Development,Cellular Growth and Proliferation,Embryonic Development,Hematological System Development and Function,Hematopoiesis,Lymphoid Tissue Structure and Development,Organ Development,Organismal Development,Skeletal and Muscular System Development and Function,Tissue Development	Osteoclastogenesis of bone marrow cells	0.000839		1.98	CCR1,FOS,HDAC7,IL6	4
Connective Tissue Disorders,Inflammatory Disease,Inflammatory Response,Organismal Injury and Abnormalities,Skeletal and Muscular Disorders	Inflammation of joint	0.000839		1.085	ADAMTS6,AMPD1,BTC,C4A/C4B,Ccl7,CCR1,CD274,CD86,CDC25B,CHI3L1,CXCL3,DUSP1,ERRFI1,F13A1,FOS,GADD45B,GBP6,GRAMD1A,H3F3A/H3F3B,HDAC7,HSPG2,IL1B,IL6,JMJD1C,KCNH7,KCNJ15,LTBP3,LY6G6D,MMP13,MMP16,MRC1,PADI4,PDE4B,PPARD,PRRC2A,PRUNE2,RBM38,SCAP,SELENBP1,SERINC2,SOCS1,SPP1,TBX21,TGFA,VARS,VDR	46
Hematological System Development and Function,Immune Cell Trafficking,Inflammatory Response,Tissue Development	Accumulation of leukocytes	0.000843	Increased	2.22	C4A/C4B,Ccl7,CCR1,CD274,CD86,CXCL3,DLX3,DUSP1,EGR1,IL1B,IL6,LAMA5,NOTCH1,PPARD,SPP1,STK11	16
Embryonic Development,Hair and Skin Development and Function,Organ Development,Organ Morphology,Organismal Development,Tissue Development	Morphogenesis of skin	0.000853			ERRFI1,KRT17,KRT25,KRT27,KRT71,NOTCH1	6
Cell-To-Cell Signaling and Interaction	Interaction of tumor cell lines	0.000858		0.305	CD274,CDH3,CLEC7A,CXCL3,CYR61,DAB2,EGR1,EPHB1,ESM1,FOS,IL1B,IL6,LAMA5,LCK,LEF1,NOTCH1,PIP5K1C,PPARD,SERPINB3,SPP1,STK11,ZAP70	22
Gene Expression	Transcription	0.000858		-1.315	AEBP1,AGAP2,AGRN,ARID3A,ARMCX3,BAMBI,C1QTNF1,C4A/C4B,CASZ1,CCR1,CDC25B,CDH3,CELSR2,CRYM,CXCL3,CYR61,DAB2,DUSP1,DVL3,EGR1,Elf5,EPHB1,ERCC2,EREG,FADD,FBP1,FOS,FOXN1,FZD1,FZD2,GBP6,GTF2I,H2AFX,HDAC7,HOXC13,IL1B,IL6,JMJD1C,KDM3A,KDM6B,KLF11,KLF6,KMT2D,LCK,LEF1,MED25,MEF2A,MEF2C,MLLT3,MSX2,MYCN,NAB2,NCOR2,NOTCH1,NOTCH3,PER1,PICALM,POLRMT,PPARD,PPP1R13L,PRKAA2,PRLR,PTBP1,RAPGEF3,RBM14,RFXANK,RORA,SBNO2…	87
Lipid Metabolism,Small Molecule Biochemistry	Synthesis of fatty acid	0.000859		1.844	AWAT2,BTC,CLEC7A,CXCL3,EGR1,ELOVL6,ELOVL7,EREG,GHRL,IL1B,IL6,KLF11,NTN1,PPARD,SCAP,SOCS1,TGFA,WDTC1	18
Cancer,Hematological Disease,Organismal Injury and Abnormalities	Malignant myeloid neoplasm	0.000868			ASAP3,C4A/C4B,CD86,CUL7,DVL3,EML5,EPHB1,ERCC2,FHOD3,FZD1,H2AFX,HSPG2,IL1B,IL6,KCNH7,KCNJ15,KIF26A,KMT2B,KMT2D,KRT73,KRT81,KRT86,KRTAP19-3,KRTAP3-3,LARS2,LCK,LEF1,LILRB4,MLLT3,MSX2,MYCN,NCOR2,NOTCH1,NYNRIN,OTOP2,PADI1,PICALM,PLXNB1,PPP1R13L,PRKAA2,PRX,RNF123,SERINC2,SESN2,SMTN,SREK1,STK11,SYMPK,TAOK2,TENM2,TGM6,TNIP1,TRRAP,ZMIZ2,ZNF276,ZNF277	56
Cell-To-Cell Signaling and Interaction,Hematological System Development and Function	Activation of blood cells	0.000878		0.788	AGRN,C1QTNF1,C4A/C4B,CD274,CD86,CHI3L1,CLEC7A,CXCL3,DUSP1,FADD,FOS,HDAC7,HSPG2,IL1B,IL6,ITPKC,LCK,MYCN,NBEAL2,NCOR2,NLRP10,NOTCH1,PLXNB1,PPP1R9B,RAPGEF3,RORA,SBNO2,SOCS1,SPP1,STK11,TAOK2,TBX21,TLR6,VAV3,ZAP70	35
Cellular Development,Cellular Growth and Proliferation	Cell proliferation of cervical cancer cell lines	0.000893		-0.957	CDC25B,DVL3,FOS,IL6,KCNH1,KMT2D,OSBP2,PLXNB1,SOCS1,SPP1,STK11,TGFA,USP36,ZBTB7A	14
Cardiovascular System Development and Function	Morphology of cardiovascular system	0.000896			ADCY6,ADGRG1,ARID3A,BTC,CAPN1,CASZ1,DCHS1,DLX3,DUSP1,DVL3,FADD,HDAC7,HSPG2,IL1B,IL6,LEF1,MARK2,MEF2A,MEF2C,MSX2,MYCN,MYH14,NCOR2,NOTCH1,NOTCH3,PPARD,PPP1R13L,PRKAA2,RAPGEF3,RGS5,SGCD,SMTN,SPINT1,SPP1,STK11,VAV3,VDR	37
Embryonic Development,Hair and Skin Development and Function,Organ Development,Organ Morphology,Organismal Development,Tissue Development	Morphogenesis of hair follicle	0.000901			KRT17,KRT25,KRT27,KRT71,NOTCH1	5
Organismal Injury and Abnormalities,Renal and Urological Disease	Renal lesion	0.000923		-0.447	ANO5,ASAP3,CANT1,CCR1,CD274,CRNN,CYR61,DCHS1,EIF4A2,ERCC2,EREG,FOS,FOXN1,GBP6,GOLGA5,GUF1,HIST1H4I,HOXC13,IFIT3,IL6,INTS1,KCNJ15,KLF6,KMT2B,KMT2D,KRT32,KRTAP26-1,LCK,LILRB4,MICAL2,MLLT3,MYCN,NAV2,NCOR2,NOTCH1,NYNRIN,PDE4B,PIGT,POM121/POM121C,PRUNE2,PRX,RBM14,SBF1,SELENBP1,SERINC2,SESN2,SMTN,SPP1,ST14,STK11,TGFA,UPF1,VAV3	53
Cardiovascular System Development and Function,Cell Morphology,Cellular Development,Organismal Development,Tissue Development	Branching of endothelial cells	0.000924		-0.378	CYR61,EPHB3,NAB2,NTN1,SPP1,TGFA,UNC5B	7
Cellular Growth and Proliferation,Nervous System Development and Function,Organ Development	Proliferation of brain cells	0.00093			EPHB1,IL1B,IL6,KIF26A,NCOR2,NTN1,ORC3,PLXNB2,SPP1	9
Cardiovascular Disease,Cardiovascular System Development and Function	Abnormal morphology of cardiovascular system	0.000954			ARID3A,BTC,CAPN1,DCHS1,DLX3,DVL3,FADD,HDAC7,HSPG2,IL6,LEF1,MARK2,MEF2A,MEF2C,MSX2,MYCN,NCOR2,NOTCH1,NOTCH3,PPP1R13L,SGCD,SMTN,SPINT1,SPP1,STK11,VAV3	26
Connective Tissue Development and Function,Skeletal and Muscular System Development and Function	Resorption of bone	0.000958		0.775	CARTPT,EGR1,FOS,GGT1,HDAC7,IL1B,IL6,LTBP3,NOTCH1,PPARD,SPP1,VDR	12
Cancer,Cellular Development,Cellular Growth and Proliferation,Organismal Injury and Abnormalities,Tumor Morphology	Proliferation of cancer cells	0.000961		1.26	BAMBI,CD274,CXCL3,CYR61,DUSP1,EGR1,FOS,GHRL,HSPG2,IL1B,IL6,NOTCH1,NOTCH3,PPP1R13L,SOCS1,SPP1,STK11,TGFA,VDR,ZBTB7A	20
Embryonic Development,Organ Development,Organismal Development,Reproductive System Development and Function,Tissue Development	Formation of mammary gland	0.000973		1.041	AGAP2,BTC,CDH3,Elf5,LEF1,MSX2,Neat1,NTN1,PRLR,SOCS1,SPP1,TGFA,VDR	13
Cancer,Endocrine System Disorders,Organismal Injury and Abnormalities,Reproductive System Disease	Ovarian serous tumor	0.000974			ABCA8,AEBP1,C4A/C4B,CASZ1,CD274,CELSR1,DAB2,EIF4A2,ERCC2,H2AFX,KLK10,KMT2B,KMT2D,NOTCH1,NOTCH3,NUCB1,PRLR,PRX,SKP1,SPP1,VARS,VAV3,ZMIZ2	23
Cardiovascular Disease,Inflammatory Disease,Inflammatory Response,Organismal Injury and Abnormalities	Giant cell arteritis	0.000989			CD86,IL6,VDR	3
Cell-mediated Immune Response,Lymphoid Tissue Structure and Development	Frequency of memory T lymphocytes	0.000989			IL1B,MFNG,NOTCH1	3
Skeletal and Muscular System Development and Function	Metabolism by bone	0.000989			IL6,PPARD,SPP1	3
Embryonic Development,Organismal Development,Reproductive System Development and Function	Implantation of embryo	0.000993			H3F3A/H3F3B,IL1B,MRC1,PER1,PPARD,PRLR,SPP1	7
Connective Tissue Development and Function,Skeletal and Muscular System Development and Function,Tissue Development,Tissue Morphology	Morphology of growth plate	0.00104			FOS,GGT1,HSPG2,MMP13,MMP16,MSX2,NAB2,VDR	8
Cancer,Organismal Injury and Abnormalities,Renal and Urological Disease	Renal cancer	0.00105			ANO5,ASAP3,CANT1,CCR1,CD274,CRNN,CYR61,DCHS1,EIF4A2,ERCC2,EREG,FOS,FOXN1,GBP6,GOLGA5,GUF1,HOXC13,IFIT3,INTS1,KCNJ15,KLF6,KMT2B,KMT2D,KRT32,KRTAP26-1,LCK,LILRB4,MICAL2,MLLT3,MYCN,NAV2,NCOR2,NOTCH1,NYNRIN,PDE4B,PIGT,POM121/POM121C,PRUNE2,PRX,RBM14,SBF1,SELENBP1,SERINC2,SESN2,SMTN,ST14,STK11,TGFA,UPF1	49
Respiratory Disease,Respiratory System Development and Function	Abnormal morphology of respiratory system	0.00105			DCHS1,DUSP1,DVL3,ERRFI1,FOS,GTF2I,HSPG2,KDM6B,LEF1,LTBP3,MMP16,MYCN,Ptprd,ST14,TBX21,TCOF1,VDR	17
Amino Acid Metabolism,Small Molecule Biochemistry	Utilization of glutamine	0.00106			GGT1,STK11	2
Cancer,Cellular Development,Cellular Growth and Proliferation,Organismal Injury and Abnormalities,Tumor Morphology	Arrest in growth of melanoma cells	0.00106			EGR1,IL1B	2
Cardiovascular System Development and Function,Cell Morphology,Organismal Development,Tissue Morphology	Shape of endothelial cells	0.00106			CAPN1,IL1B	2
Cell Cycle,Cell-mediated Immune Response,Cell-To-Cell Signaling and Interaction,Cellular Function and Maintenance,Cellular Growth and Proliferation,Hematological System Development and Function	Contact growth inhibition of T lymphocytes	0.00106			LCK,ZAP70	2
Cell Cycle,Cellular Movement	Delay in cytokinesis of tumor cell lines	0.00106			FADD,MYH14	2
Cell-To-Cell Signaling and Interaction	Gap junctional intercellular communication of hepatocytes	0.00106			IL1B,IL6	2
Cellular Response to Therapeutics,Drug Metabolism	Antiestrogen resistance of breast cancer cell lines	0.00106			CYR61,NCOR2	2
Connective Tissue Development and Function,Connective Tissue Disorders,Organ Morphology,Organismal Development,Organismal Injury and Abnormalities,Skeletal and Muscular Disorders,Skeletal and Muscular System Development and Function,Tissue Development	Lack of frontal bone	0.00106			HSPG2,TCOF1	2
Connective Tissue Development and Function,Skeletal and Muscular System Development and Function,Tissue Morphology	Dry ashed weight of bone	0.00106			FOS,PHEX	2
Connective Tissue Disorders,Developmental Disorder,Gastrointestinal Disease,Organ Morphology,Organismal Injury and Abnormalities,Skeletal and Muscular Disorders,Tissue Morphology	Destruction of alveolar bone	0.00106			CXCL3,IL1B	2
Connective Tissue Disorders,Developmental Disorder,Organismal Injury and Abnormalities,Skeletal and Muscular Disorders	Hypoplasia of frontal bone	0.00106			MMP16,TCOF1	2
Nervous System Development and Function,Neurological Disease	Abnormal morphology of dorsal root	0.00106			CD86,NTN1	2
Organismal Development	Size of body	0.00107		-0.659	ADAM22,AEBP1,ARID3A,BAMBI,BTC,DNAJC6,DUSP1,FOS,GGT1,GNAL,H2AFX,HSPG2,IL6,KLF6,LEF1,LTBP3,MAP2,MARK2,MMP13,MMP16,MYCN,NAB2,Neat1,PER1,PICALM,PPARD,PPP1R9B,PRLR,Ptprd,RAPGEF3,SBNO2,SLC4A2,SNAP91,SOCS1,SPP1,ST14,SYNGAP1,TGFA,VDR	39
Cellular Movement	Cellular infiltration	0.00108		1.236	C4A/C4B,CCR1,CD274,CD86,CDH3,CXCL3,CYR61,DUSP1,GJB2,IL1B,IL6,NTN1,PLA2R1,SELENBP1,SGPP2,SOCS1,SPP1,ST14,TBX21,TNIP1,UCP2,UNC5B,VAV3,ZC3H12A	24
Cellular Movement,Hematological System Development and Function,Immune Cell Trafficking	Cell movement of mononuclear leukocytes	0.0011		0.919	CCR1,CD274,CD86,CDH3,CXCL3,CYR61,FOS,GJB2,IL1B,IL6,LCK,NOTCH1,NOTCH3,NTN1,PIP5K1C,SERPINB3,SOCS1,SPP1,ST14,TNIP1,UCP2,UNC5B,VAV3,ZAP70,ZC3H12A	25
Cellular Development,Cellular Growth and Proliferation,Connective Tissue Development and Function,Skeletal and Muscular System Development and Function,Tissue Development	Osteoclastogenesis of bone cells	0.00111	Increased	2.425	CXCL3,FOS,IL1B,IL6,PPARD,VAV3	6
Cardiovascular System Development and Function,Organ Development,Skeletal and Muscular System Development and Function	Function of cardiac muscle	0.00112		1.744	ADCY6,BTC,GHRL,IL6,MEF2C,MYH14,PPP1R13L,RAPGEF3,SGCD,SPP1,VAV3,VDR	12
Cellular Movement,Hematological System Development and Function,Immune Cell Trafficking	Cellular infiltration by granulocytes	0.00113		0.73	C4A/C4B,CCR1,CXCL3,DUSP1,GJB2,IL1B,IL6,NTN1,SGPP2,SPP1,ST14,TNIP1,UNC5B,VAV3	14
Dermatological Diseases and Conditions,Developmental Disorder,Hereditary Disorder,Organismal Injury and Abnormalities	Ichthyosis	0.00113			ERCC2,GJB2,HOXC13,ST14,TGFA	5
Hematological System Development and Function,Hematopoiesis,Lymphoid Tissue Structure and Development,Organ Morphology,Tissue Morphology	Quantity of thymocytes	0.00113		-0.036	CD86,CTSE,FADD,FOS,FOXN1,IL6,LCK,NOTCH1,NOTCH3,SOCS1,ST14,UPF1,VAV3,ZAP70	14
Cell-To-Cell Signaling and Interaction	Activation of bone cells	0.00114		0.949	CREB3L1,F13A1,GGT1,IL1B,IL6,SLC4A2,SPP1	7
Protein Synthesis	Quantity of cytokine	0.00115		0.843	CCR1,CLEC7A,CTSE,DUSP1,IFIT2,IL1B,IL6,KDM3A,MARK2,PER1,PRKAA2,PRLR,RAPGEF3,SOCS1,SPP1	15
Connective Tissue Development and Function,Skeletal and Muscular System Development and Function,Tissue Development,Tissue Morphology	Mass of bone tissue	0.00116			PRKAA2,SBNO2,SPP1,VDR	4
Cell Death and Survival	Cell survival	0.00119		-0.667	AGAP2,AGRN,BAMBI,BTC,CAPN1,CARTPT,CCR1,CD86,CDH3,CHI3L1,CXCL3,CYR61,DAB2,DUSP1,EGR1,EPHB1,EPHB3,ERCC2,FADD,FOS,FZD2,GADD45B,GHRL,H2AFX,IL1B,IL6,JMJD1C,KDM6B,KLF6,LAMA5,LCK,LEF1,MEF2C,MICAL2,MMP13,MYCN,NOTCH1,NTN1,NUPR1,PLXNB1,PPARD,PPP1R13L,PPP2R3A,PRKAA2,PTPN23,RAPGEF3,SBF1,SCAP,SFR1,SLX4,SOCS1,SPP1,STK11,SYMPK,TBX21,TGFA,TUBGCP6,UCP2,UNC5B,UPF1,USP36,VDR	62
Cell-mediated Immune Response,Cellular Development,Cellular Function and Maintenance,Cellular Growth and Proliferation,Embryonic Development,Hematological System Development and Function,Hematopoiesis,Lymphoid Tissue Structure and Development,Organ Development,Organismal Development,Tissue Development	Differentiation of T lymphocytes	0.0012		0.602	CD274,CD86,CYR61,EGR1,FADD,GADD45B,IL1B,IL6,ITPKC,LCK,LEF1,LILRB4,NOTCH1,PICALM,RORA,Skint1,SOCS1,STK11,TBX21,WWP1,ZAP70	21
Hematological System Development and Function,Immune Cell Trafficking,Inflammatory Response,Tissue Development	Accumulation of neutrophils	0.00122		1.969	CXCL3,EGR1,IL1B,IL6,LAMA5,SPP1,STK11	7
Organismal Functions	Energy expenditure	0.00122		0.788	C1QTNF1,DUSP1,GHRL,IL6,MARK2,PPARD,PRKAA2,RAPGEF3,UCP2,VDR	10
Cancer,Endocrine System Disorders,Gastrointestinal Disease,Organismal Injury and Abnormalities	Pancreatic carcinoma	0.00126			ACP7,ACTBL2,ADAM22,ADAMTS6,AGAP2,AMPD1,ANKRD52,ARHGEF17,ARMC7,ATP12A,CCR1,CD274,CDC25B,CELSR1,CELSR2,CREB3L1,CRYM,CUL7,CYR61,DCHS1,DNAJC6,EIF4A2,EPHB1,ERCC2,FIGNL1,FZD2,GJB2,GMPS,GNAL,GOLPH3L,GPRC5D,KDM6B,KLF11,KLF6,KMT2B,KMT2D,KRT27,KRT31,KRT71,KRTAP13-1,KRTAP26-1,KRTAP3-1,LEF1,LILRB4,MAP2,MKLN1,MSX2,MYCN,MYH14,NAALAD2,NAB2,NAV2,NBEAL2,NCKAP5L,NCOR2,NOTCH3,PADI1,PADI3,PLXNB1,PLXNB2,PRRC2B,PRUNE2…	81
Cancer,Neurological Disease,Organismal Injury and Abnormalities	Brain tumor	0.00126			AKR1C1/AKR1C2,CD274,CELSR1,CHI3L1,ELOVL7,EMC1,EPHB1,H3F3A/H3F3B,HSPG2,IL6,KDM6B,KMT2D,KRT26,KRTAP4-8,KRTAP5-4,MLLT3,MYCN,NCOR2,NOTCH1,NOTCH3,PIEZO1,PRKAA2,PRRC2A,PRUNE2,PTK7,SERINC2,SERPINB7,SHB,SOCS1,SPINT1,SPTLC3,SRMS,STK11,TRRAP,USP36,ZC3H12A,ZNF335	37
Connective Tissue Disorders,Inflammatory Response,Organismal Injury and Abnormalities	Inflammation of connective tissue	0.00126		0.9	GHRL,IL1B,IL6,NTN1,SPP1	5
Hematological System Development and Function,Tissue Morphology	Quantity of myeloid cells	0.00126		-0.245	ARID3A,C4A/C4B,Ccl7,CCR1,CLEC7A,CTSE,DUSP1,FADD,GHRL,IL1B,IL6,LILRB4,MFNG,MMP13,NBEAL2,PDE4B,PLA2R1,PPP1R13L,RBM38,RORA,SOCS1,SPP1,TBX21,TGFA,VDR	25
Cell Death and Survival,Neurological Disease,Organismal Injury and Abnormalities	Cell death of brain cells	0.00128		-0.475	AGAP2,CAPN1,CXCL3,DUSP1,EGR1,FADD,FOS,GHRL,IL1B,KLF6,MEF2C,PPARD,PPP1R9B,RAPGEF3,TGFA,UCP2	16
Cell-To-Cell Signaling and Interaction	Binding of tumor cell lines	0.00128		0.153	CD274,CDH3,CLEC7A,CXCL3,CYR61,DAB2,EGR1,EPHB1,ESM1,FOS,IL1B,IL6,LAMA5,LCK,LEF1,NOTCH1,PPARD,SERPINB3,SPP1,STK11,ZAP70	21
Cellular Development,Cellular Growth and Proliferation,Hematological System Development and Function,Hematopoiesis,Lymphoid Tissue Structure and Development,Tissue Development	Leukopoiesis	0.00128		0.566	ARID3A,CD274,CD86,CXCL3,CYR61,EGR1,EPHB1,FADD,FOS,FOXN1,GADD45B,HDAC7,IL1B,IL6,INF2,ITPKC,LCK,LEF1,LILRB4,MEF2C,MFNG,MLLT3,MYCN,NOTCH1,NOTCH3,PICALM,RORA,Skint1,SOCS1,SPP1,STK11,TBX21,TLR6,VAV3,VDR,WWP1,ZAP70,ZBTB7A	38
Cell Death and Survival	Cell viability	0.0013		-0.458	AGAP2,AGRN,BTC,CAPN1,CARTPT,CCR1,CD86,CDH3,CHI3L1,CXCL3,CYR61,DAB2,DUSP1,EGR1,EPHB1,EPHB3,ERCC2,FADD,FOS,FZD2,GADD45B,GHRL,H2AFX,IL1B,IL6,JMJD1C,KDM6B,KLF6,LAMA5,LCK,LEF1,MEF2C,MICAL2,MMP13,MYCN,NOTCH1,NTN1,NUPR1,PLXNB1,PPARD,PPP1R13L,PPP2R3A,PRKAA2,PTPN23,SBF1,SCAP,SFR1,SLX4,SOCS1,SPP1,STK11,SYMPK,TBX21,TGFA,TUBGCP6,UNC5B,UPF1,USP36,VDR	59
Cell-To-Cell Signaling and Interaction,Cellular Growth and Proliferation,Hepatic System Development and Function	Stimulation of liver cells	0.0013			IL1B,SPP1,TGFA	3
Connective Tissue Development and Function,Tissue Morphology	Mass of abdominal fat pad	0.0013			DUSP1,PPARD,PRLR	3
Organismal Injury and Abnormalities,Respiratory Disease	Hyperreactivity of airway	0.0013			CD86,GGT1,TBX21	3
Cell-mediated Immune Response,Cellular Development,Cellular Function and Maintenance,Cellular Growth and Proliferation,Embryonic Development,Hematological System Development and Function,Hematopoiesis,Lymphoid Tissue Structure and Development,Organ Development,Organismal Development,Tissue Development	Development of helper T lymphocytes	0.00131		1.197	CD86,IL1B,IL6,NOTCH1,NOTCH3,RORA,TBX21	7
Cell-To-Cell Signaling and Interaction,Connective Tissue Development and Function,Skeletal and Muscular System Development and Function,Tissue Development	Activation of osteoclasts	0.00131		1.759	F13A1,GGT1,IL1B,IL6,SLC4A2,SPP1	6
Connective Tissue Development and Function,Organ Morphology,Organismal Development,Reproductive System Development and Function,Tissue Morphology	Mass of epididymal fat	0.00131			DUSP1,GHRL,KDM3A,KMT2B,RAPGEF3,VDR	6
Endocrine System Disorders,Gastrointestinal Disease,Metabolic Disease,Organismal Injury and Abnormalities	Diabetes mellitus	0.00132		0.27	9930111J21Rik1/Gm12185,ADAMTS6,AEBP1,BTC,C4A/C4B,CA6,CARTPT,CCR1,CD274,CD86,CHI3L1,DUSP1,EGR1,EXPH5,FADD,FBP1,FOS,GBP6,GHRL,HIST1H2BF,HIST1H3I,HIST1H4L,IFIT2,IFIT3,IL1B,IL6,KCNH7,KLF11,LARS2,LCK,LEF1,LILRB4,LY6G6D,MRC1,PADI4,PDE4B,PLA2R1,PPARD,PRKAA2,PRRC2A,PRUNE2,RGS5,SGCD,SOCS1,SPP1,UCP2,VDR,ZBTB7A	48
Neurological Disease,Organismal Injury and Abnormalities	Seizures	0.00135		-0.388	ADAM22,ARRDC3,C4A/C4B,CA6,CCR1,CRYM,CYR61,DUSP1,EGR1,ERRFI1,FOS,GADD45B,IL1B,IL6,JMJD1C,MSX2,PIGT,PPP1R9B,RAPGEF3,SLC6A13,SNAP91,SYNGAP1	22
Reproductive System Development and Function	Decidualization of uterus	0.00135			GHRL,PPARD,SPP1,VDR	4
Cell-To-Cell Signaling and Interaction,Cellular Movement,Hematological System Development and Function,Immune Cell Trafficking,Inflammatory Response	Recruitment of neutrophils	0.00136		1.866	Ccl7,CCR1,CD274,CHI3L1,CXCL3,IL1B,IL6,NTN1,PDE4B,PIP5K1C,SPP1,VAV3	12
Connective Tissue Disorders,Organismal Injury and Abnormalities,Tissue Morphology	Deterioration of connective tissue	0.00136		1.025	CXCL3,DUSP1,ERRFI1,FOS,IL1B,IL6,MMP13,NTN1,SOCS1,SPP1,TGFA,VDR	12
Metabolic Disease	Glucose metabolism disorder	0.00137		0.173	9930111J21Rik1/Gm12185,ADAMTS6,AEBP1,AGAP2,BTC,C4A/C4B,CA6,CARTPT,CCR1,CD274,CD86,CHI3L1,DUSP1,EGR1,EXPH5,FADD,FBP1,FOS,GBP6,GHRL,HDAC7,HIST1H2BF,HIST1H3I,HIST1H4L,IFIT2,IFIT3,IL1B,IL6,KCNH7,KDM3A,KLF11,KMT2B,LARS2,LCK,LEF1,LILRB4,LY6G6D,MARK2,MRC1,NOTCH1,PADI4,PDE4B,PLA2R1,PPARD,PRKAA2,PRLR,PRRC2A,PRUNE2,RAPGEF3,RGS5,SGCD,SOCS1,SPP1,UCP2,VDR,ZBTB7A	56
Cell-To-Cell Signaling and Interaction,Hematological System Development and Function,Immune Cell Trafficking,Inflammatory Response	Activation of T lymphocytes	0.00138		0.778	AGRN,CD274,CD86,CLEC7A,DUSP1,FADD,FOS,IL1B,IL6,ITPKC,LCK,NCOR2,NLRP10,NOTCH1,SOCS1,SPP1,STK11,TBX21,ZAP70	19
Embryonic Development,Nervous System Development and Function,Organismal Development	Neurogenesis of embryo	0.0014		0.391	IL1B,IL6,NOTCH1,PIEZO1,ZNF335	5
Cardiovascular Disease,Cardiovascular System Development and Function,Organ Morphology,Organismal Development,Organismal Injury and Abnormalities	Abnormal morphology of thin ventricular wall	0.00142			CAPN1,HDAC7,IL6,MEF2C,NCOR2,PPP1R13L	6
Respiratory System Development and Function	Respiratory quotient	0.00142		-0.277	DUSP1,GHRL,KDM3A,RAPGEF3,SPP1,UCP2	6
Cancer,Gastrointestinal Disease,Organismal Injury and Abnormalities	Colorectal cancer	0.00144		0.179	ABCA8,AEBP1,AGRN,AKR1C1/AKR1C2,AMPD1,ANKRD52,ANO5,ANO7,AP2A1,AP5Z1,ARHGEF17,ASAP3,ATG2A,BMP8A,CASZ1,CD274,CD86,CELSR1,CELSR2,CEP85L,CHPF2,CRNN,CUL7,DAB2,DCHS1,DDX54,DHX37,DUSP1,DVL3,EGR1,EIF4A2,EML3,EPHB1,ERCC2,EREG,EXOC1,F13A1,FADS3,FBXL18,FBXO42,FGFBP1,FHOD3,FOS,FZD1,FZD2,GGT1,GMPS,GNAL,GOLGA5,H2AFX,H3F3A/H3F3B,HIGD1A,HIST1H2BC,HIST1H2BL,HIST1H2BM,HIST1H4H,HIST1H4L,HNRNPH2,HSPG2,IDI1,IL1B,IL6,I…	170
Cellular Movement	Cell movement of tumor cell lines	0.00144		-0.536	ACKR4,AGAP2,ARRDC3,CAPN1,CDC25B,CDH3,CREB3L1,CUL7,CXCL3,CYR61,DAB2,DLX3,EGR1,EPHB1,EREG,FADD,FOS,GHRL,IFIT2,IL1B,IL6,KLF6,KMT2D,LAMA5,LCK,LEF1,MFNG,MSX2,NOTCH1,NOTCH3,NTN1,PLXNA1,PLXNB1,PTPN23,RAPGEF3,SERPINB3,SPINT1,SPP1,ST14,STK11,TGFA,VAV3,ZBTB7A	43
Immunological Disease	Systemic autoimmune syndrome	0.00144		1.012	9930111J21Rik1/Gm12185,ADAMTS6,AMPD1,BTC,C4A/C4B,Ccl7,CCR1,CD274,CD86,CHI3L1,CXCL3,DUSP1,FOS,GADD45B,GBP6,GHRL,GRAMD1A,H3F3A/H3F3B,HDAC7,HIST1H2BF,HIST1H3I,HIST1H4L,IFIT2,IFIT3,IL1B,IL6,JMJD1C,KCNH7,KCNJ15,LCK,LEF1,LILRB4,LY6G6D,MMP13,MRC1,PADI4,PDE4B,PRRC2A,PRUNE2,RBM38,SCAP,SERINC2,SGCD,SOCS1,SPP1,TGFA,UCP2,VARS,VDR	49
Cancer,Endocrine System Disorders,Gastrointestinal Disease,Organismal Injury and Abnormalities	Pancreatic adenocarcinoma	0.00148			ACP7,ACTBL2,ADAM22,ADAMTS6,AGAP2,AMPD1,ANKRD52,ARHGEF17,ARMC7,ATP12A,CCR1,CD274,CDC25B,CELSR1,CELSR2,CREB3L1,CRYM,CUL7,CYR61,DCHS1,DNAJC6,EIF4A2,EPHB1,ERCC2,FIGNL1,FZD2,GJB2,GMPS,GNAL,GOLPH3L,GPRC5D,KDM6B,KLF11,KLF6,KMT2B,KMT2D,KRT27,KRT31,KRT71,KRTAP13-1,KRTAP26-1,KRTAP3-1,LEF1,LILRB4,MAP2,MKLN1,MYCN,MYH14,NAALAD2,NAB2,NAV2,NBEAL2,NCKAP5L,NCOR2,NOTCH3,PADI1,PADI3,PLXNB1,PLXNB2,PRRC2B,PRUNE2,PRX,…	80
Cancer,Neurological Disease,Organismal Injury and Abnormalities	Brain astrocytoma	0.00149			AKR1C1/AKR1C2,ELOVL7,EMC1,EPHB1,H3F3A/H3F3B,HSPG2,KRT26,KRTAP4-8,KRTAP5-4,MYCN,NCOR2,NOTCH1,NOTCH3,PIEZO1,PRKAA2,PRRC2A,PRUNE2,PTK7,SERINC2,SERPINB7,SHB,SPINT1,SPTLC3,STK11,TRRAP,USP36,ZC3H12A,ZNF335	28
Cellular Movement,Hematological System Development and Function,Immune Cell Trafficking	Cell movement of leukocytes	0.00149		1.141	C4A/C4B,Ccl7,CCR1,CD274,CD86,CDH3,CTSE,CXCL3,CYR61,DUSP1,FOS,GJB2,IL1B,IL6,KLF6,LAMA5,LCK,NAB2,NLRP10,NOTCH1,NOTCH3,NTN1,PDE4B,PIP5K1C,PLA2R1,SERPINB3,SGPP2,SOCS1,SPP1,ST14,TBX21,TNIP1,UCP2,UNC5B,VAV3,ZAP70,ZC3H12A	37
Neurological Disease,Organismal Injury and Abnormalities	Epileptic seizure	0.00151			ARRDC3,C4A/C4B,CCR1,CRYM,CYR61,DUSP1,EGR1,ERRFI1,FOS,GADD45B,IL1B,JMJD1C	12
Cancer,Hematological Disease,Organismal Injury and Abnormalities	Bone marrow cancer	0.00152			ASAP3,C4A/C4B,CD86,CUL7,DVL3,EML5,EPHB1,ERCC2,FHOD3,FZD1,H2AFX,HSPG2,IL1B,IL6,KCNH7,KCNJ15,KIF26A,KMT2B,KMT2D,KRT73,KRT81,KRT86,KRTAP19-3,KRTAP3-3,LARS2,LCK,LEF1,LILRB4,MLLT3,MSX2,MYCN,NCOR2,NOTCH1,NYNRIN,OTOP2,PADI1,PICALM,PLXNB1,PPP1R13L,PRKAA2,PRX,RNF123,SERINC2,SESN2,SMTN,SREK1,STK11,SYMPK,TAOK2,TENM2,TGM6,TNIP1,TRRAP,ZMIZ2,ZNF276,ZNF277	56
Cellular Assembly and Organization,Cellular Function and Maintenance	Formation of vesicles	0.00152		0	CD274,MAP2,PICALM,PIP5K1C,SESN2,SNAP91,SPP1,TAOK2,UCP2,VPS4B	10
Dermatological Diseases and Conditions,Inflammatory Disease,Inflammatory Response,Organismal Injury and Abnormalities	Dermatitis	0.00154		0.771	ACKR4,CTSE,DUSP1,EREG,H3F3A/H3F3B,IDI1,IL1B,IL6,KLK10,KRT17,LAMA5,NOTCH1,PDE4B,PER1,PPARD,SERPINB3,SOCS1,TBX21,TGFA,TGM6,TNIP1,VDR	22
Embryonic Development,Organ Development,Organ Morphology,Organismal Development,Reproductive System Development and Function,Tissue Development	Morphology of mammary gland	0.00154			AGAP2,CDH3,LEF1,Neat1,TGFA,VDR	6
Cell-To-Cell Signaling and Interaction,Cellular Movement,Hematological System Development and Function,Immune Cell Trafficking	Recruitment of antigen presenting cells	0.00155		-0.853	CCR1,CD274,CXCL3,CYR61,IL1B,NOTCH1,SPP1,UCP2,VDR	9
Connective Tissue Disorders,Organismal Injury and Abnormalities,Skeletal and Muscular Disorders	Damage of joint	0.00155		0.391	ERRFI1,IL1B,IL6,MMP13,TGFA	5
Lymphoid Tissue Structure and Development,Tissue Morphology	Quantity of lymphoid cells	0.00155		-0.956	ACKR4,ARID3A,CCR1,CD274,CD86,CHI3L1,CTSE,EGR1,FADD,FOS,FOXN1,GADD45B,H2AFX,IL1B,IL6,KMT2D,LCK,LILRB4,MARK2,MFNG,NOTCH1,NOTCH3,SOCS1,SPP1,ST14,STK11,TBX21,TNIP1,UPF1,VAV3,VDR,ZAP70,ZBTB7A,ZC3H12A	34
Cellular Movement,Hematological System Development and Function,Immune Cell Trafficking,Inflammatory Response	Emigration of phagocytes	0.00157		1.982	CXCL3,NLRP10,NTN1,SPP1	4
Organismal Injury and Abnormalities,Reproductive System Disease	Abnormality of endometrium	0.00157			ABCA8,AKR1C1/AKR1C2,AMPD1,ANKRD52,ANO5,ARHGEF17,ARID3A,ARRDC3,AWAT2,DAB2,DCHS1,DHX37,DNAJC6,DSG4,EIF4A2,EMC1,EML5,EPHB1,ERCC2,ERRFI1,EXOC1,F13A1,FHOD3,FIGNL1,GNAL,H2AFX,HDAC7,HOXC13,IFIT3,IL1B,IL6,INF2,KCNJ15,KDM3A,KIF26A,KLF6,KLK10,KMT2B,KMT2D,KRT31,KRT34,KRT75,KRT81,LAMA5,LCK,LILRB4,LRRC75B,MAP2,MBOAT2,MEF2C,MICAL2,MKLN1,MLLT3,MYCN,NAV2,NCKAP5L,NCOR2,NLRP10,NOTCH1,NOTCH3,NYNRIN,ORC3,OSBP2,PADI4…	105
Connective Tissue Disorders,Immunological Disease,Inflammatory Disease,Inflammatory Response,Organismal Injury and Abnormalities,Skeletal and Muscular Disorders	Rheumatoid arthritis	0.00158			AMPD1,BTC,C4A/C4B,Ccl7,CCR1,CD274,CD86,CHI3L1,CXCL3,DUSP1,FOS,GADD45B,GBP6,GRAMD1A,H3F3A/H3F3B,HDAC7,IL1B,IL6,JMJD1C,KCNH7,KCNJ15,LY6G6D,MMP13,MRC1,PADI4,PRRC2A,PRUNE2,RBM38,SCAP,SERINC2,SOCS1,SPP1,TGFA,VARS,VDR	35
Cancer,Neurological Disease,Organismal Injury and Abnormalities	Astrocytoma	0.00161			ABCA8,ADGRG1,AGAP2,AKR1C1/AKR1C2,CD274,ELOVL7,EMC1,EPHB1,H3F3A/H3F3B,HSPG2,IL1B,IL6,KLF6,KMT2B,KMT2D,KRT26,KRTAP4-8,KRTAP5-4,MYCN,NCOR2,NOTCH1,NOTCH3,NUPR1,PIEZO1,PRKAA2,PRRC2A,PRUNE2,PRX,PTK7,SERINC2,SERPINB7,SHB,SPINT1,SPP1,SPTLC3,STK11,TRRAP,USP36,VAV3,ZC3H12A,ZNF335	41
Embryonic Development,Organ Development,Organismal Development,Skeletal and Muscular System Development and Function,Tissue Development	Formation of muscle	0.00161		-0.657	AEBP1,DUSP1,FADD,FHOD3,FZD2,HDAC7,HSPG2,IL6,KCNH1,KRT17,LAMA5,LEF1,MEF2C,MYH14,NOTCH1,NTN1,PIP5K1C,PLXNB1,PPP2R3A,SGCD,SMTN	21
Dermatological Diseases and Conditions,Developmental Disorder,Organismal Injury and Abnormalities	Congenital anomaly of skin	0.00163			CDH3,DLX3,ERCC2,EXPH5,GJB2,HOXC13,IL1B,KRT17,NOTCH1,ST14,STK11,TGFA	12
Cancer,Gastrointestinal Disease,Organismal Injury and Abnormalities	Colorectal neoplasia	0.00164		0.798	ABCA8,AEBP1,AGRN,AKR1C1/AKR1C2,AMPD1,ANKRD52,ANO5,ANO7,AP2A1,AP5Z1,ARHGEF17,ASAP3,ATG2A,BMP8A,CASZ1,CD274,CD86,CDH3,CELSR1,CELSR2,CEP85L,CHPF2,CRNN,CUL7,DAB2,DCHS1,DDX54,DHX37,DUSP1,DVL3,EGR1,EIF4A2,EML3,EPHB1,EPHB3,ERCC2,EREG,EXOC1,F13A1,FADS3,FBXL18,FBXO42,FGFBP1,FHOD3,FOS,FZD1,FZD2,GGT1,GMPS,GNAL,GOLGA5,H2AFX,H3F3A/H3F3B,HIGD1A,HIST1H2BC,HIST1H2BL,HIST1H2BM,HIST1H4H,HIST1H4L,HNRNPH2,HSPG2,IDI1…	172
Cancer,Endocrine System Disorders,Organismal Injury and Abnormalities	Endocrine cancer	0.00166			CD274,GADD45B,H3F3A/H3F3B,IL6,INF2,KCNH7,KDM6B,KLK10,KRT31,KRTAP1-3,KRTAP16-1,KRTAP2-1,KRTAP4-8,LCK,MEGF6,MMP13,MYCN,NCOR2,NOTCH1,NOTCH3,PIEZO1,PLA2R1,PLXNA1,PLXNB1,PPARD,PPP1R13L,PRLR,PRRC2A,PRRC2B,PRUNE2,SERINC2,SLAIN1,SOCS1,SPP1,SRMS,STK11,TENM2,TNRC18,UNC5B,USP36	40
Cardiovascular System Development and Function,Organ Development,Organ Morphology,Skeletal and Muscular System Development and Function	Contractility of cardiac muscle	0.00166		1.744	ADCY6,BTC,GHRL,IL6,MEF2C,PPP1R13L,SGCD,SPP1,VAV3,VDR	10
Cellular Function and Maintenance,Hematological System Development and Function	Function of CD4+ T-lymphocytes	0.00166			ACKR4,CD86,GADD45B,PLXNA1,TBX21,VDR	6
Cancer,Endocrine System Disorders,Organismal Injury and Abnormalities,Reproductive System Disease	Primary serous ovarian cancer	0.00167			KLK10,NOTCH3,SPP1	3
Cell-To-Cell Signaling and Interaction,Drug Metabolism,Small Molecule Biochemistry	Turnover of dopamine	0.00167			CARTPT,GHRL,IL1B	3
Cell-To-Cell Signaling and Interaction,Hematological System Development and Function,Immune Cell Trafficking,Inflammatory Response	Activation of lymphocytes	0.00167		0.438	AGRN,C4A/C4B,CD274,CD86,CLEC7A,DUSP1,FADD,FOS,HDAC7,IL1B,IL6,ITPKC,LCK,NCOR2,NLRP10,NOTCH1,PLXNB1,SOCS1,SPP1,STK11,TAOK2,TBX21,ZAP70	23
Cellular Movement,Hematological System Development and Function,Immune Cell Trafficking	Emigration of antigen presenting cells	0.00167			NLRP10,NTN1,SPP1	3
Lymphoid Tissue Structure and Development,Tissue Morphology	Quantity of lymphoid tissue	0.00167		0.112	ARID3A,C4A/C4B,CD274,CD86,CTSE,FADD,FOS,FOXN1,IL6,KMT2D,LCK,NOTCH1,NOTCH3,RBM38,SOCS1,ST14,UPF1,VAV3,VDR,ZAP70	20
Cancer,Organismal Injury and Abnormalities,Reproductive System Disease	Endometrium tumor	0.0017			ABCA8,AKR1C1/AKR1C2,AMPD1,ANKRD52,ANO5,ARHGEF17,ARID3A,ARRDC3,AWAT2,DAB2,DCHS1,DHX37,DNAJC6,DSG4,EIF4A2,EMC1,EML5,EPHB1,ERCC2,ERRFI1,EXOC1,F13A1,FHOD3,FIGNL1,GNAL,H2AFX,HDAC7,HOXC13,IFIT3,IL1B,IL6,INF2,KCNJ15,KDM3A,KIF26A,KLF6,KLK10,KMT2B,KMT2D,KRT31,KRT34,KRT75,KRT81,LAMA5,LILRB4,LRRC75B,MAP2,MBOAT2,MEF2C,MICAL2,MKLN1,MLLT3,MYCN,NAV2,NCKAP5L,NCOR2,NLRP10,NOTCH1,NOTCH3,NYNRIN,ORC3,OSBP2,PADI4,PAQ…	104
Cancer,Gastrointestinal Disease,Organismal Injury and Abnormalities	Upper gastrointestinal tract cancer	0.00171			ABCA8,ADAM22,AGAP2,AGRN,ARID3A,ASAP3,ATP12A,CAPN1,CD274,CELSR2,CHI3L1,CRNN,CXCL3,CYR61,DAB2,DHX37,DNAJC6,DUSP1,EFCAB1,EML5,EREG,ERRFI1,EXOC1,EXPH5,F13A1,FBXL18,FGFBP1,GGT1,GUF1,H3F3A/H3F3B,HSPG2,IFIT2,IL1B,IL6,KCNH1,KLF6,KMT2D,KRT25,KRT28,KRT73,KRT81,KRTAP13-1,KRTAP5-4,LILRB4,MAP2,MARK2,MEGF6,MICAL2,MLLT3,MRC1,NAALAD2,NCOR2,NOTCH1,NOTCH3,NUCB1,OSGIN2,OTOP2,PADI3,PPARD,PRRC2B,PRUNE2,RRAGD,SARDH,SE…	85
Cardiovascular System Development and Function	Vascularization	0.00172		0.723	CXCL3,CYR61,EPHB3,ERRFI1,H2AFX,IL1B,MMP13,NOTCH1,NTN1,PTK7,RORA,SPP1,STK11,TGFA	14
Cancer,Organismal Injury and Abnormalities	Hyperplasia of epithelial tissue	0.00174		-0.371	BTC,CDC25B,CDH3,DLX3,ERRFI1,GJB2,NOTCH1,RORA,ST14,TGFA	10
Cell Death and Survival,Neurological Disease,Organismal Injury and Abnormalities	Apoptosis of brain cells	0.00174		-1.556	CAPN1,EGR1,FADD,FOS,GHRL,IL1B,KLF6,MEF2C,PPP1R9B,RAPGEF3	10
Connective Tissue Disorders,Organismal Injury and Abnormalities,Tissue Morphology	Degeneration of connective tissue	0.00174		1.193	ERRFI1,FOS,IL1B,IL6,MMP13,MSX2,SPP1,TGFA	8
Gastrointestinal Disease,Organismal Injury and Abnormalities	Gastric lesion	0.00174			ADAM22,AGRN,ARID3A,ATP12A,CAPN1,CD274,CRNN,CYR61,DAB2,DHX37,DNAJC6,EFCAB1,ERRFI1,EXOC1,EXPH5,F13A1,FBXL18,FGFBP1,GGT1,GHRL,HSPG2,IL1B,KLF6,KMT2D,KRT25,KRT28,KRT73,LILRB4,MAP2,MARK2,MEGF6,MICAL2,MLLT3,NCOR2,NOTCH3,NUCB1,OSGIN2,OTOP2,PPARD,PRRC2B,PRUNE2,SARDH,SEMA4G,SERPINB3,SERPINB7,SPP1,SPTLC3,STK11,TAOK2,TCHHL1,TENM2,TNFRSF19,TRRAP,UNC5B,VAV3,WDTC1,ZAP70,ZBTB7A,ZNF48	59
Cellular Development,Connective Tissue Development and Function,Skeletal and Muscular System Development and Function,Tissue Development	Differentiation of osteoblasts	0.00175		0.979	BMP8A,CREB3L1,CYR61,FIGNL1,H3F3A/H3F3B,HDAC7,IL6,KDM6B,LEF1,MEF2C,MSX2,NOTCH1,PPARD,SBNO2,SPP1,WWP1	16
Organismal Injury and Abnormalities,Renal and Urological Disease	Damage of kidney	0.00175		1.373	C4A/C4B,CCR1,CYR61,DUSP1,GGT1,IL6,NTN1,PDE4B,PPARD,SPP1,UNC5B	11
Cancer,Cell Cycle,Organismal Injury and Abnormalities	Interphase of cancer cells	0.0018			CDC25B,EGR1,IL1B,IL6	4
Cellular Development,Cellular Growth and Proliferation,Reproductive System Development and Function	Proliferation of prostate cell lines	0.0018		0.152	CYR61,DAB2,IL6,PPARD	4
Cell Morphology,Cellular Assembly and Organization,Cellular Function and Maintenance	Formation of cellular protrusions	0.00184		-1.351	ADAM22,AGAP2,AGRN,CDC42BPG,CELSR1,CELSR2,CUL7,CYR61,EGR1,EPHB1,EPHB3,FBXW8,FOS,GHRL,IL1B,IL6,LAMA5,MAP2,MARK2,MEF2A,NOTCH1,NTN1,PARD6B,PICALM,PIP5K1C,PLXNB1,PLXNB2,PPARD,PPP1R9B,PRKAA2,PRUNE2,PTK7,PTPN23,Ptprd,RAB3IP,RAPGEF3,SNAP91,STK11,SYNGAP1,TAOK2,VAV3,ZNF335	42
Digestive System Development and Function,Gastrointestinal Disease	Abnormal morphology of digestive system	0.00184			AEBP1,C4A/C4B,CCR1,CLEC7A,DCHS1,DUSP1,EPHB3,FADD,FOS,HOXC13,HSPG2,IL6,KIF26A,LEF1,LTBP3,MSX2,MYCN,PRLR,RAPGEF3,SGPP2,SLC4A2,SMTN,SOCS1,SPP1,STK11,TBX21,TGFA,VDR	28
Dermatological Diseases and Conditions,Organismal Injury and Abnormalities	Loss of hair	0.00188	Increased	2.206	CTSE,FOS,HOXC13,KRT17,LEF1,MSX2,ST14,TGFA,VDR	9
Cancer,Gastrointestinal Disease,Organismal Injury and Abnormalities	Gastric cancer	0.00189			ADAM22,AGRN,ARID3A,ATP12A,CAPN1,CD274,CRNN,CYR61,DAB2,DHX37,DNAJC6,EFCAB1,ERRFI1,EXOC1,EXPH5,F13A1,FBXL18,FGFBP1,GGT1,HSPG2,IL1B,KLF6,KMT2D,KRT25,KRT28,KRT73,LILRB4,MAP2,MARK2,MEGF6,MICAL2,MLLT3,NCOR2,NOTCH3,NUCB1,OSGIN2,OTOP2,PPARD,PRRC2B,PRUNE2,SARDH,SEMA4G,SERPINB3,SERPINB7,SPP1,SPTLC3,STK11,TAOK2,TCHHL1,TENM2,TNFRSF19,TRRAP,UNC5B,VAV3,WDTC1,ZAP70,ZBTB7A,ZNF48	58
Connective Tissue Development and Function,Skeletal and Muscular System Development and Function,Tissue Development	Cartilage development	0.00189		0.218	BTC,CYR61,HSPG2,KDM6B,MEF2C,MMP13,MSX2,PER1,SPP1,VDR	10
Molecular Transport	Quantity of metal ion	0.00191		0.387	ADCY6,AGRN,ATP12A,CANT1,CCR1,CPM,CXCL3,FOS,GHRL,IL1B,IL6,LCK,LILRB4,PIP5K1C,PPP1R9B,PRLR,RAPGEF3,SHB,SPP1,TGFA,VAV3,VDR	22
Cell-mediated Immune Response,Cellular Development,Cellular Function and Maintenance,Cellular Growth and Proliferation,Embryonic Development,Hematological System Development and Function,Hematopoiesis,Lymphoid Tissue Structure and Development,Organ Development,Organismal Development,Tissue Development	Proliferation of thymocytes	0.00193		1.72	EGR1,IL1B,IL6,NOTCH1,SOCS1,SPP1,ZAP70	7
Cell-To-Cell Signaling and Interaction,Cellular Movement,Hematological System Development and Function,Immune Cell Trafficking	Recruitment of granulocytes	0.00194		1.526	Ccl7,CCR1,CD274,CHI3L1,CXCL3,IL1B,IL6,KDM6B,NTN1,PDE4B,PIP5K1C,SPP1,VAV3	13
Cardiovascular System Development and Function,Organ Morphology,Organismal Development	Morphology of heart ventricle	0.00196			BTC,CAPN1,CASZ1,DCHS1,HDAC7,HSPG2,IL6,MEF2A,MEF2C,NCOR2,PPP1R13L,PRKAA2,RAPGEF3,SGCD,SMTN,VAV3,VDR	17
Organismal Injury and Abnormalities,Renal and Urological Disease	Injury of kidney	0.00197	Increased	2.195	CCR1,CYR61,GGT1,IL6,NTN1,PDE4B,PPARD,SPP1,UNC5B	9
Protein Synthesis	Quantity of protein in blood	0.00202		-0.326	CARTPT,CCR1,Cd33,CLEC7A,CTSE,DUSP1,GHRL,IFIT2,IL1B,IL6,KDM3A,KMT2B,MARK2,MFNG,MRC1,PER1,PRKAA2,PRLR,RAPGEF3,SGCD,SGPP2,SOCS1,SPP1,VAV3,VDR	25
Nervous System Development and Function	Morphology of nervous system	0.00203			ADAM22,AGAP2,AGRN,CD86,CDH3,CELSR2,DUSP1,EGR1,EPHB1,EPHB3,FOS,GHRL,GJB2,HSPG2,IL1B,IL6,KIF26A,LEF1,MAP2,MARK2,MSX2,MYCN,MYH14,NAB2,NCOR2,NOTCH1,NTN1,PLXNB2,PPARD,PPP1R9B,PRKAA2,PRX,Ptprd,RORA,SELENBP1,SNAP91,SPP1,STK11,SYNGAP1,TCOF1,TENM2,TGFA,UCP2	43
Cancer,Gastrointestinal Disease,Organismal Injury and Abnormalities	Gastroesophageal adenocarcinoma	0.00206			ABCA8,ADAM22,AGRN,ARID3A,ATP12A,CAPN1,CD274,CELSR2,CRNN,CYR61,DAB2,DHX37,DNAJC6,EFCAB1,ERRFI1,EXOC1,EXPH5,F13A1,FBXL18,FGFBP1,GGT1,GUF1,HSPG2,IL6,KCNH1,KMT2D,KRT25,KRT28,KRT73,LILRB4,MAP2,MARK2,MEGF6,MICAL2,MLLT3,NCOR2,NOTCH3,NUCB1,OSGIN2,OTOP2,PADI3,PPARD,PRRC2B,PRUNE2,SARDH,SEMA4G,SERINC2,SERPINB3,SERPINB7,SPP1,SPTLC3,STK11,TAOK2,TCHHL1,TENM2,TNFRSF19,TRRAP,UNC5B,WDTC1,ZAP70,ZBTB7A,ZNF48	62
Cellular Development,Cellular Growth and Proliferation,Connective Tissue Development and Function,Hematological System Development and Function,Hematopoiesis,Lymphoid Tissue Structure and Development,Skeletal and Muscular System Development and Function,Tissue Development	Osteoclastogenesis of bone marrow-derived macrophages	0.00206		1.131	CXCL3,FOS,IL6,VAV3	4
Lymphoid Tissue Structure and Development,Organ Morphology,Tissue Morphology	Quantity of lymphoid organ	0.00206		0.295	CD86,CTSE,FADD,FOS,FOXN1,IL6,LCK,NOTCH1,NOTCH3,RBM38,SOCS1,ST14,UPF1,VAV3,VDR,ZAP70	16
Cardiovascular Disease,Organismal Injury and Abnormalities	Vascular malformation	0.00207		1.715	DVL3,HSPG2,IL6,NOTCH1,NOTCH3	5
Auditory and Vestibular System Development and Function,Connective Tissue Development and Function,Embryonic Development,Organ Development,Organismal Development,Skeletal and Muscular System Development and Function,Tissue Development	Formation of horizontal semicircular canal	0.00209			MYCN,NTN1	2
Cell Morphology,Cellular Development,Embryonic Development,Tissue Development	Patterning of epithelial cells	0.00209			FOXN1,MSX2	2
Cell Morphology,Cellular Movement,Connective Tissue Development and Function,Skeletal and Muscular System Development and Function	Cell spreading of osteoclasts	0.00209			SPP1,ZAP70	2
Cell Morphology,Hematological System Development and Function	Polarization of T-cell hybrid cells	0.00209			IL1B,IL6	2
Cell-mediated Immune Response,Cellular Development,Cellular Function and Maintenance,Cellular Growth and Proliferation,Embryonic Development,Hematological System Development and Function,Hematopoiesis,Lymphoid Tissue Structure and Development,Organ Development,Organismal Development,Tissue Development	Lymphopoiesis of T lymphocytes	0.00209			LCK,NOTCH1	2
Cell-To-Cell Signaling and Interaction	Responsiveness of T lymphocytes	0.00209			LCK,SOCS1	2
Cell-To-Cell Signaling and Interaction,Hematological System Development and Function,Inflammatory Response	Sensitization of macrophages	0.00209			IL1B,IL6	2
Cellular Development	Onset of differentiation of keratinocyte cancer cell lines	0.00209			CYR61,IL1B	2
Cellular Development,Cellular Growth and Proliferation,Embryonic Development,Organismal Development,Tissue Development	Oligodendrogenesis of neural stem cells	0.00209			IL1B,IL6	2
Cellular Development,Cellular Growth and Proliferation,Tissue Development	Proliferation of mesothelial cells	0.00209			IL1B,NOTCH1	2
Cellular Movement	Invasion of hepatoma cell lines	0.00209		0.765	CCR1,CDC25B,ESM1,IL6,SPP1,ZBTB7A	6
Cellular Movement,Hematological System Development and Function,Immune Cell Trafficking	Migration of T-cell hybrid cells	0.00209			LCK,ZAP70	2
Connective Tissue Development and Function,Connective Tissue Disorders,Organ Morphology,Organismal Development,Organismal Injury and Abnormalities,Skeletal and Muscular Disorders,Skeletal and Muscular System Development and Function,Tissue Development	Lack of parietal bone	0.00209			HSPG2,TCOF1	2
Connective Tissue Development and Function,Skeletal and Muscular System Development and Function,Tissue Development,Tissue Morphology	Volume of osteoid	0.00209			PHEX,VDR	2
Connective Tissue Disorders,Inflammatory Disease,Inflammatory Response,Organismal Injury and Abnormalities,Skeletal and Muscular Disorders	Pseudogout	0.00209			IL1B,IL6	2
Connective Tissue Disorders,Organismal Injury and Abnormalities,Skeletal and Muscular Disorders	Osteopenia of vertebrae	0.00209			GGT1,PPARD	2
Connective Tissue Disorders,Organismal Injury and Abnormalities,Skeletal and Muscular Disorders	Osteopenia of limb bone	0.00209			GGT1,NOTCH1,PPARD	3
Developmental Disorder,Embryonic Development,Organismal Development,Tissue Morphology	Abnormal morphology of dental organ	0.00209			LTBP3,MSX2	2
Molecular Transport	Decreased secretion of albumin	0.00209			IL1B,IL6	2
Nervous System Development and Function,Neurological Disease	Abnormal morphology of disorganized dorsal root ganglion	0.00209			MYCN,TCOF1	2
Organismal Injury and Abnormalities,Respiratory Disease	Lung cyst	0.00209			CLEC7A,SPP1	2
Reproductive System Development and Function	Decidualization of connective tissue cells	0.00209			EGR1,IL1B	2
Neurological Disease,Organismal Injury and Abnormalities	Seizure disorder	0.00214		-0.059	ADAM22,ARRDC3,C4A/C4B,CA6,CCR1,CRYM,CYR61,DUSP1,EGR1,ERRFI1,FOS,GADD45B,GUF1,IL1B,IL6,JMJD1C,MEF2C,MSX2,PIGT,PPP1R9B,RAPGEF3,SLC6A13,SNAP91,SYNGAP1,VDR	25
Cell-To-Cell Signaling and Interaction,Cellular Movement,Hematological System Development and Function,Immune Cell Trafficking,Inflammatory Response	Recruitment of macrophages	0.00215		-0.563	CCR1,CD274,CYR61,IL1B,NOTCH1,SPP1,UCP2,VDR	8
Cancer,Hematological Disease,Organismal Injury and Abnormalities	Hematologic cancer of cells	0.00216		0	ADAM22,ANO5,C1QTNF1,CD274,CD86,CDH3,CELSR1,CYR61,DVL3,EGR1,EPHB3,FZD1,GADD45B,GTF2I,H2AFX,HDAC7,IFIT2,IFIT3,IL1B,IL6,JMJD1C,KLF6,KMT2B,KMT2D,KRT73,KRTAP11-1,LCK,LEF1,NOTCH1,PDE4B,PER1,POLRMT,RHOV,SELENBP1,SGPP2,SOCS1,SRMS,STK11,TBX21,TLR6,TRRAP,ZAP70	42
Cancer,Organismal Injury and Abnormalities,Reproductive System Disease	Breast adenocarcinoma	0.00219			CD274,CDH3,CYR61,EIF4A2,ERCC2,FADD,FBXO42,FOS,GHRL,KMT2B,KMT2D,LRRC15,MEF2C,MICAL2,NOTCH1,NOTCH3,PRUNE2,PRX,SPP1,STK11,VDR	21
Cellular Movement	Transmigration of cells	0.00219		0.673	CCR1,CD274,CD86,CXCL3,IL1B,IL6,NOTCH1,SPP1,ST14,VAV3,ZAP70	11

## Sheet: e IPA USR direct & Indirect
Upstream Regulator	Expr Log Ratio	Molecule Type	Predicted Activation State	Activation z-score	Flags	p-value of overlap	Target molecules in dataset	Mechanistic Network
E. coli B5 lipopolysaccharide		chemical - endogenous non-mammalian	Activated	3.754		0.000299	Ccl7,CCR1,CD274,CD86,CXCL3,DUSP1,ERRFI1,FOS,IL1B,IL6,MMP13,PDE4B,SELENBP1,SPP1,TLR6	101 (14)
CEBPA		transcription regulator	Activated	3.26		3.33e-05	AKR1C1/AKR1C2,CCR1,CHI3L1,DLX3,Elf5,FOS,FZD1,IL6,KDM3A,KRT17,KRT27,LCK,MMP13,MSX2,MYCN,PPARD,PRLR,RORA,SCAP,SPP1,SPRR1A,TNFRSF19,VDR	114 (16)
Pkc(s)		group	Activated	3.237		0.000145	CARTPT,CYR61,DUSP1,EGR1,FGFBP1,FOS,GADD45B,IL1B,IL6,KLF6,MMP13,PER1,SPP1,VDR	88 (17)
IL1B	0.775	cytokine	Activated	2.962		0.00484	BAMBI,Ccl7,CCR1,CD274,CD86,CHI3L1,CXCL3,DAB2,DUSP1,EGR1,ERRFI1,F13A1,FOS,GADD45B,GBP6,GGT1,HSPG2,IFIT3,IL1B,IL6,MEF2C,MMP13,NOTCH1,PDE4B,RORA,SOCS1,SPP1,TBX21,VDR,ZC3H12A	96 (13)
salmonella minnesota R595 lipopolysaccharides		chemical - endogenous non-mammalian	Activated	2.922	bias	0.000616	Ccl7,CD86,CXCL3,EGR1,FOS,IFIT2,IL1B,IL6,PDE4B	78 (15)
Jnk		group	Activated	2.893	bias	0.0014	CD86,CXCL3,DUSP1,EGR1,FOS,IL1B,IL6,KLF6,MMP13,MRC1,PPARD,SESN2	111 (21)
TLR4		transmembrane receptor	Activated	2.808	bias	0.00386	BAMBI,Ccl7,CD274,CD86,CXCL3,CYR61,DAB2,EREG,IFIT2,IFIT3,IL1B,IL6,LILRB4,SOCS1,SPP1,ZC3H12A	79 (14)
MAPK14		kinase	Activated	2.793	bias	2.1e-05	Ccl7,CD86,DAB2,DUSP1,EREG,FGFBP1,FOS,IL1B,IL6,LEF1,MEF2C,MMP13,TBX21,VDR	103 (19)
lysophosphatidic acid		chemical - other	Activated	2.748	bias	0.000875	CXCL3,CYR61,DUSP1,EGR1,FOS,IL1B,IL6,SOCS1	90 (17)
PI3K (complex)		complex	Activated	2.738	bias	0.00276	CCR1,CD274,CD86,DUSP1,FOS,IL1B,IL6,LEF1,MAP2,MEF2C,MMP13,MRC1,NOTCH1,SPP1	70 (15)
GATA3		transcription regulator	Activated	2.732		0.000984	CCR1,DLX3,Elf5,ELOVL6,FOS,IL6,KRT17,KRT27,NOTCH1,PPARD,SPRR1A,TBX21	73 (7)
prostaglandin E2		chemical - endogenous mammalian	Activated	2.647		0.000187	CCR1,CD274,CD86,Crisp1/Crisp3,CXCL3,DUSP1,EGR1,EREG,FOS,IL1B,IL6,MMP13,MRC1,PDE4B,TBX21,TGFA,UCP2	93 (16)
KRT17	-0.839	other	Activated	2.646		1.69e-06	CCR1,CLEC7A,CXCL3,IL1B,IL6,MMP13,SPP1
GRB2		kinase	Activated	2.646	bias	3.56e-05	DLX3,Elf5,IL6,KRT17,KRT27,MSX2,SPRR1A	62 (7)
peptidoglycan		chemical - endogenous non-mammalian	Activated	2.623	bias	7.44e-05	CD274,CD86,CXCL3,DUSP1,EGR1,FOS,IL1B,IL6,MMP13,VDR	86 (16)
F2R		g-protein coupled receptor	Activated	2.609	bias	0.00119	CXCL3,CYR61,DUSP1,EGR1,FBP1,FOS,IL1B,IL6	101 (17)
IKBKB		kinase	Activated	2.588	bias	0.00986	AEBP1,CCR1,CDC25B,CXCL3,EGR1,EREG,FOS,H2AFX,IL1B,IL6,MMP13,SOCS1	79 (18)
trinitrobenzenesulfonic acid		chemical reagent	Activated	2.567	bias	0.000548	Ccl7,CCR1,CXCL3,FOS,IL1B,IL6,MMP13,TBX21	93 (13)
CpG oligonucleotide		chemical drug	Activated	2.554	bias	0.000561	Ccl7,CCR1,CD274,CD86,EGR1,GBP6,IL1B,IL6,MMP13,NOTCH1	117 (19)
PDGF BB		complex	Activated	2.529	bias	0.00223	Ccl7,CYR61,DAB2,DUSP1,EGR1,EREG,FOS,FZD1,FZD2,IL1B,IL6,KLF6,MAP2,PPARD,UNC5B	93 (18)
SOX7		transcription regulator	Activated	2.449	bias	0.000128	DLX3,Elf5,KRT17,KRT27,MSX2,SPRR1A
PAX1		transcription regulator	Activated	2.449	bias	0.000245	DLX3,Elf5,KRT17,KRT27,MSX2,SPRR1A
5-O-mycolyl-beta-araf-(1->2)-5-O-mycolyl-alpha-araf-(1->1')-glycerol		chemical - endogenous non-mammalian	Activated	2.449	bias	0.00609	CXCL3,DUSP1,IFIT2,IFIT3,IL1B,PDE4B	80 (10)
trovafloxacin		chemical drug	Activated	2.433		0.00216	CXCL3,ERRFI1,FOS,IL6,MMP13,PDE4B	112 (14)
Cg		complex	Activated	2.429	bias	4.67e-06	BTC,Ccl7,CXCL3,DTL,DUSP1,EGR1,EREG,ESM1,FOS,FZD1,GBP6,GHRL,GJB2,IFIT3,IL1B,IL6,PRLR,RORA,SLC52A2,SPP1,SPRR1A,TCHHL1	121 (20)
ozone		chemical toxicant	Activated	2.412	bias	1.64e-05	Ccl7,CXCL3,FOS,IL1B,IL6,SPP1	84 (14)
F7		peptidase	Activated	2.393	bias	5.99e-05	CYR61,EGR1,FOS,IL1B,IL6,MMP13	95 (16)
phorbol esters		chemical - other	Activated	2.369	bias	0.00935	DUSP1,EGR1,FOS,IL1B,IL6,VDR	96 (19)
Fcer1		complex	Activated	2.36	bias	0.000368	Ccl7,CXCL3,FOS,IFIT2,IL1B,IL6,MRC1	66 (15)
GATA4		transcription regulator	Activated	2.333		0.000787	DAB2,DLX3,Elf5,EPHB1,FOS,KRT17,KRT27,MEF2C,MSX2,SPP1,SPRR1A
IL1A		cytokine	Activated	2.285	bias	0.00749	CD274,CD86,CXCL3,CYR61,FOS,HSPG2,IL1B,IL6,MMP13,SPP1,ZC3H12A	98 (16)
MAP3K8		kinase	Activated	2.208		0.00299	ARRDC3,CCR1,Cd33,CXCL3,FOS,IL1B,IL6,RNMT,TBX21	84 (17)
MAP3K7		kinase	Activated	2.202		0.004	Ccl7,IFIT2,IFIT3,IL1B,IL6,MMP13	91 (20)
MAPK7		kinase	Activated	2.2	bias	0.000348	CXCL3,DUSP1,IL1B,IL6,MEF2A,MEF2C	123 (17)
NUPR1	0.446	transcription regulator	Activated	2.191		1.84e-08	ADAM22,ADGRG1,AGRN,ARMC7,AS3MT,CXCL3,CYR61,EREG,HIST1H2AB,HIST1H2AH,HIST1H2AM,HIST1H2BB,HIST1H2BM,HIST1H3A,HIST1H3E,HIST1H3J,HIST1H4A,HIST1H4L,HIST2H3A,HIST2H3D,IFIT2,KDM3A,KLF6,LARS2,NUPR1,PRAG1,RBM14,SESN2,TNIP1,UNC5B,USP36
Gm-csf		group	Activated	2.19	bias	0.00353	CD86,FOS,IL1B,IL6,MRC1	76 (19)
carrageenan		chemical - endogenous non-mammalian	Activated	2.19	bias	0.00383	CXCL3,EGR1,FOS,IL1B,IL6	71 (16)
Mapk		group	Activated	2.183	bias	0.00134	EGR1,FOS,IL1B,IL6,MMP13,PER1,PPARD,SPP1	84 (18)
CCR2		g-protein coupled receptor	Activated	2.177		0.000368	Ccl7,CCR1,CD86,CXCL3,IL1B,IL6,MMP13	117 (21)
TRH		other	Activated	2.159		0.000434	DUSP1,FOS,KRT31,KRT35,KRT86,PRLR	77 (12)
POU5F1		transcription regulator	Activated	2.15		0.00578	DLX3,DUSP1,Elf5,FADD,IER5L,IL6,KRT17,KRT27,MEF2A,MEF2C,MYCN,SPP1,SPRR1A,TNFRSF19	24 (2)
ELK1		transcription regulator	Activated	2.146	bias	0.00448	EGR1,FOS,MMP13,NUPR1,SPP1	70 (10)
hyaluronic acid		chemical - endogenous mammalian	Activated	2.142		0.00737	CD86,CXCL3,FOS,IL1B,IL6,MMP13,SPP1	91 (18)
TICAM1		other	Activated	2.141	bias	0.000503	CD86,CXCL3,DUSP1,EGR1,IFIT2,IFIT3,IL1B,IL6,PDE4B,SOCS1	70 (15)
ERK		group	Activated	2.136	bias	0.000317	Ccl7,CCR1,DUSP1,EGR1,EREG,FOS,IL1B,IL6,MMP13,NOTCH3,PPARD,STK11,TBX21,TGFA	112 (17)
paclitaxel		chemical drug	Activated	2.129		9.37e-05	CD274,CD86,CELSR2,DCHS1,EGR1,EREG,GADD45B,H2AFX,IL1B,IL6,ITPKC,KDM6B,LILRB4,PPP2R3A,SHB,TGFA,TULP3	114 (16)
CSF1		cytokine	Activated	2.099	bias	0.00177	Ccl7,CPM,CXCL3,DUSP1,EGR1,FOS,IL1B,IL6,MMP16,MRC1,TLR6	82 (16)
ATP		chemical - endogenous mammalian	Activated	2.095		0.000653	CAPN1,CD86,CXCL3,DUSP1,FOS,H2AFX,IL1B,IL6,MMP13	90 (17)
TLR3		transmembrane receptor	Activated	2.088	bias	0.000554	Ccl7,CD274,CD86,CPM,CXCL3,DUSP1,FOS,GADD45B,IFIT2,IFIT3,IL1B,IL6,LILRB4,SOCS1	60 (14)
cisplatin		chemical drug	Activated	2.077		0.00302	AKR1C1/AKR1C2,C4A/C4B,CAPN1,CCR1,CDC25B,CXCL3,DUSP1,EGR1,FADS3,FOS,GGT1,H2AFX,IL1B,IL6,LILRB4,MRC1,MYCN,NOTCH1,NOTCH3,SESN2,SLC25A36,SPP1,STK11,TAOK2,UCP2	78 (16)
PDGFB		growth factor	Activated	2.071		0.00028	EGR1,FOS,HDAC7,IL6,NOTCH3,RGS5,SPP1	94 (18)
Tnf (family)		group	Activated	2.061		0.00888	CD86,CXCL3,ESM1,IL1B,IL6,MMP13,MSX2,PHEX	73 (14)
TGFA	-0.534	growth factor	Activated	2.06	bias	0.00121	EREG,ERRFI1,FOS,GJB2,IL6,MMP13,TGFA	129 (18)
TNFSF12		cytokine	Activated	2.054		3.99e-05	Ccl7,CCR1,CXCL3,IL1B,IL6,MEF2A,MEF2C,MMP13,NOTCH1,NOTCH3	78 (16)
MAP2K1		kinase	Activated	2.053	bias	0.000231	ADGRG1,CD274,CXCL3,DAB2,DUSP1,FOS,IL6,LEF1,MMP13,MYCN,RRAGD,UNC5B	92 (19)
poly rI:rC-RNA		biologic drug	Activated	2.009	bias	0.000278	AGRN,BTC,CD274,CD86,CLEC7A,CXCL3,DUSP1,EGR1,FOS,GADD45B,IFIT2,IFIT3,IL1B,IL6,KLF6,NOTCH1,NOTCH3,PTPN23,SOCS1,TGFA,TLR6	95 (18)
Hbb-b2		other	Activated	2	bias	0.00862	Ccl7,CLEC7A,IL1B,PRLR
GIP		other		1.987	bias	0.000423	Ccl7,FOS,IL6,SPP1	84 (16)
vinblastine		chemical drug		1.982	bias	0.00361	CD86,FOS,IL1B,IL6	91 (19)
MAPK13		kinase		1.977		0.00091	FOS,IL1B,IL6,VDR	95 (21)
cytokine		group		1.977	bias	0.00355	CD86,CXCL3,CYR61,DUSP1,EGR1,FOS,IL6,MMP13,SOCS1	88 (16)
JUN		transcription regulator		1.969		0.00758	CD274,CXCL3,CYR61,DUSP1,EREG,FOS,IL1B,IL6,MMP13,PADI3,PADI4,PARD6B,PTBP2,SPP1,SPRR1A,VAV3,VDR	125 (19)
IL17RA		transmembrane receptor		1.967	bias	0.000461	CCR1,CXCL3,IL1B,IL6,MMP13	74 (14)
PRL		cytokine		1.964	bias	0.00936	EGR1,FOS,HNRNPH2,IFIT3,IL6,KRT31,KRT72,NUPR1,PRLR,SOCS1,SPP1,VDR	109 (19)
RETN		other		1.96	bias	0.00298	CARTPT,CXCL3,FOS,IL6,SPP1	93 (19)
hemozoin		chemical - endogenous non-mammalian		1.956	bias	0.00223	CCR1,CXCL3,IL1B,IL6	91 (13)
IL17A		cytokine		1.946	bias	5.33e-06	BTC,Ccl7,CD274,CXCL3,CYR61,EREG,FOS,IL1B,IL6,KRT17,MMP13,MRC1,MSX2,NTN1,PLXNB2,TGFA,ZC3H12A	96 (16)
arsenite		chemical toxicant		1.945		0.00672	CXCL3,DUSP1,EGR1,EREG,FOS,FZD1,SGCD	81 (17)
SAA		group		1.941	bias	0.00726	IL1B,IL6,MMP13,MRC1	81 (16)
AGT		growth factor		1.94		0.00046	CD86,CXCL3,DAB2,DUSP1,EGR1,EREG,ERRFI1,FOS,HSPG2,IDI1,IL1B,IL6,MAP2,NOTCH3,PTBP2,SGCD,SOCS1,SPP1,STK11,TGFA,UCP2	89 (17)
HSPD1		enzyme		1.94	bias	0.00147	CXCL3,IL1B,IL6,TBX21	76 (18)
MAP2K4		kinase		1.937	bias	0.000153	CD86,ERRFI1,FOS,IL6,MEF2C,PPARD,VDR	73 (16)
PLA2G10		enzyme		1.929		4.56e-37	FOXN1,Gm11568/Krtap9-1,HOXC13,IL1B,IL6,KDM6B,KRT25,KRT27,KRT31,KRT32,KRT34,KRT35,KRT71,KRT75,KRT82,KRT86,Krt87,Krtap12-1,KRTAP13-1,Krtap14,KRTAP16-1,Krtap16-3,Krtap19-1,KRTAP19-3,Krtap19-3,Krtap19-5,KRTAP2-3/KRTAP2-4,KRTAP3-1,KRTAP3-3,Krtap4-7,Krtap5-1,Krtap5-4,KRTAP5-4,Krtap6-5,Krtap8-1,LEF1,MRC1,MSX2
MALP-2s		chemical reagent		1.927	bias	0.00195	CD86,CXCL3,IL1B,IL6	73 (15)
APP		other		1.921		0.00766	ARRDC3,ATP12A,C4A/C4B,CAPN1,Ccl7,CD86,CDH3,CRYM,CXCL3,EGR1,FOS,FZD1,GBP6,HIST1H4I,Hnrnpa3,HSPG2,IFIT2,IL1B,IL6,LEF1,MAP2,MEF2C,MMP13,MRC1,PDE4B,PPARD,PRLR,Ptprd,SOCS1	95 (17)
IRAK4		kinase		1.916	bias	2.29e-07	CD86,CXCL3,DAB2,EGR1,ERRFI1,FOS,IL1B,IL6,PDE4B,SOCS1,ZC3H12A	70 (13)
cycloheximide		chemical reagent		1.894		0.00137	CCR1,CXCL3,CYR61,DUSP1,EGR1,FOS,GADD45B,IL1B,IL6,KDM6B,MMP13,MYCN,PTBP2,SPP1,TGFA,TNIP1,VDR	99 (15)
hydrogen peroxide		chemical - endogenous mammalian		1.864	bias	0.00714	AEBP1,AKR1C1/AKR1C2,CD86,CXCL3,DUSP1,EGR1,FOS,FZD2,GADD45B,H2AFX,IFIT2,IL1B,IL6,MMP13,NOTCH3,SPP1,UCP2,VDR,ZBTB7A	95 (18)
MAPK8		kinase		1.851		0.000594	DUSP1,EGR1,FOS,IL1B,IL6,KLF6,MMP13,PPARD,SESN2,TBX21,VDR	88 (17)
P38 MAPK		group		1.849	bias	0.00696	CD86,CXCL3,DUSP1,EGR1,FADD,FOS,IL1B,IL6,MEF2C,MMP13,NOTCH3,TBX21,TGFA,TNIP1,VDR	99 (17)
tributyrin		chemical drug		1.82	bias	3.93e-05	CD274,CXCL3,CYR61,DUSP1,IL1B,IL6,KRT17,MMP13
MAP2K1/2		group		1.812	bias	0.00105	CHI3L1,CXCL3,DUSP1,EGR1,FOS,H2AFX,IL1B	77 (16)
mycophenolic acid		chemical drug		1.808	bias	0.000259	CD274,CXCL3,CYR61,DUSP1,IL1B,IL6,KRT17,MMP13	73 (11)
VCAN		other		1.795		0.00385	AEBP1,AGRN,C4A/C4B,IFIT2,IL1B,IL6,MEF2C,NOTCH3,TGFA	100 (18)
MYD88		other		1.794	bias	5.3e-06	BAMBI,CD274,CD86,CXCL3,CYR61,DUSP1,EGR1,FOS,IFIT2,IL1B,IL6,MRC1,PDE4B,SOCS1,SPP1,TBX21,ZAP70,ZC3H12A	94 (15)
isobutylmethylxanthine		chemical toxicant		1.782		0.00472	AEBP1,EGR1,FOS,IL1B,MMP13,NOTCH1,PPARD,PRLR,ZC3H12A	96 (16)
HMGB1		transcription regulator		1.779	bias	0.00759	CD274,CD86,CXCL3,IL1B,IL6,MRC1	72 (15)
CYR61	0.608	other		1.767	bias	0.00681	Ccl7,CXCL3,CYR61,IL1B,IL6,MSX2	109 (18)
Ca2+		chemical - endogenous mammalian		1.76		0.00805	CD86,CYR61,DUSP1,EGR1,FOS,IL1B,IL6,MEF2A,PADI1,PADI3,PER1,SPP1,VDR	91 (19)
cyclic AMP		chemical - endogenous mammalian		1.75	bias	0.00734	CARTPT,CD86,CRYM,EGR1,FOS,IL1B,IL6,PDE4B,PER1,PRLR,RAPGEF3,TGFA	98 (19)
GATA6		transcription regulator		1.714		0.00385	C4A/C4B,DAB2,DLX3,Elf5,KRT17,KRT27,MEF2C,MRC1,MSX2,SPRR1A
F3		transmembrane receptor		1.706	bias	0.002	CYR61,EGR1,FOS,IL1B,IL6,LEF1	55 (14)
5-hydroxytryptamine		chemical - endogenous mammalian		1.701	bias	0.000974	EGR1,FOS,GHRL,IL1B,IL6,MMP13,UCP2	84 (18)
thapsigargin		chemical toxicant		1.675		0.000255	CD86,CREB3L1,CXCL3,EGR1,ERRFI1,FOS,GADD45B,IL1B,IL6,MEF2C,SESN2,TMEM100	93 (15)
Salmonella enterica serotype abortus equi lipopolysaccharide		chemical toxicant		1.673	bias	0.000514	CD274,CXCL3,EGR1,ELOVL7,EREG,GADD45B,GJB2,IFIT2,IL1B,IL6,SGPP2	101 (16)
F2RL1		g-protein coupled receptor		1.673	bias	0.002	CYR61,FOS,GBP6,IL1B,IL6,TGFA	112 (18)
Ifnar		group		1.667	bias	0.000328	Ccl7,CD274,CD86,IFIT2,IFIT3,IL1B,IL6,SPP1	96 (16)
FN1		enzyme		1.656	bias	0.00874	CXCL3,FOS,IL1B,IL6,MMP13,PTBP1,RRAGD,SPP1,TNIP1,ZBTB7A	109 (19)
GW9662		chemical reagent		1.633		0.00935	CD86,FADS3,FOS,IL6,RORA,UCP2
RIPK2		kinase		1.624	bias	0.0025	CD86,CXCL3,IL6,PDE4B,PPARD,SCAP	87 (15)
SMAD3		transcription regulator		1.591		0.000331	ARID3A,CXCL3,EGR1,EREG,FOS,GADD45B,IL1B,IL6,MBOAT2,MMP13,PPARD,SPP1,TBX21,TGFA	114 (20)
IFN alpha/beta		group		1.588	bias	0.00482	CD86,IFIT2,IFIT3,IL6,MRC1,SOCS1	89 (14)
TNF		cytokine		1.567		0.00209	AEBP1,ARHGAP23,ARHGEF17,ARRDC3,BAMBI,C1QTNF1,Ccl7,CCR1,CD274,CD86,CDH3,CHI3L1,CXCL3,CYR61,DCHS1,DUSP1,EGR1,EREG,ESM1,FADD,FOS,GADD45B,GBP6,GHRL,HSPG2,IFIT3,IL1B,IL6,KLF6,KRT34,MEF2C,MMP13,MMP16,MSX2,NCOR2,NOTCH1,NTN1,PDE4B,PLXNB2,PPARD,PRLR,RGS5,RORA,SOCS1,SPP1,TAOK2,TBX21,TGFA,TNIP1,UCP2,VAV3,VDR,ZC3H12A	111 (15)
NFKB1		transcription regulator		1.553	bias	0.00755	BAMBI,CD86,CHI3L1,CXCL3,CYR61,DUSP1,EGR1,FOS,IL1B,IL6,MMP13,TBX21	99 (16)
RAF1		kinase		1.552	bias	0.00322	CXCL3,EGR1,FGFBP1,FOS,IL1B,IL6,MMP13,RPS2,SELENBP1,SERPINB7,TCOF1	83 (17)
CpG ODN 1668		chemical reagent		1.549	bias	0.00448	CD86,CXCL3,IL1B,IL6,SOCS1	69 (15)
CCL5		cytokine		1.523	bias	0.00113	CCR1,CXCL3,DUSP1,FOS,IL1B,IL6,NCOR2	80 (19)
MIF		cytokine		1.522	bias	0.003	CCR1,CXCL3,DUSP1,FOS,IL1B,IL6,MMP13,MYCN	76 (17)
ADRB3		g-protein coupled receptor		1.519	bias	8.26e-05	EGR1,FOS,IL1B,IL6,UCP2	89 (20)
IL21		cytokine		1.518	bias	0.00767	CD86,EGR1,GBP6,IFIT2,IFIT3,IL6,RORA,SOCS1,TBX21	89 (15)
TREM1		transmembrane receptor		1.483		0.00184	CD274,CD86,CXCL3,DTL,EGR1,ELOVL7,GADD45B,IFIT2,IL1B,IL6,SPP1	93 (16)
LTF		peptidase		1.467		0.000345	CD86,CXCL3,IL6,MMP13,SKP1	89 (16)
FGF1		growth factor		1.466		4.26e-05	CYR61,EGR1,FHOD3,FOS,FZD1,FZD2,IL1B,IL6,NOTCH1,NOTCH3,SPP1	105 (19)
bicuculline		chemical - endogenous non-mammalian		1.455		0.00298	CYR61,DUSP1,EGR1,FOS,GADD45B	115 (19)
NCOA1		transcription regulator		1.452		0.00502	ADAM22,AGRN,GJB2,IL6,PARD6B,PPARD,PRLR	80 (9)
cytarabine		chemical drug		1.446	bias	0.00896	CD274,CD86,IL1B,IL6,SESN2	86 (20)
MAVS		other		1.436	bias	0.00602	IFIT2,IFIT3,IL1B,IL6,SOCS1	71 (15)
TAF4		transcription regulator		1.432	bias	1.85e-07	CDH3,GJB2,KRT34,KRTAP3-3,LRRC15,MMP13,MSX2,SPP1,SPRR1A,TAOK2,Tchh,VAV3
E. coli serotype 0127B8 lipopolysaccharide		chemical - endogenous non-mammalian		1.424		0.00385	Ccl7,CELSR2,FZD1,FZD2,GJB2,IL1B,IL6,NOTCH3,SLC4A2,SLC52A2	75 (12)
CAMP		other		1.419		0.00408	BMP8A,BTC,Ccl7,CD86,CXCL3,IL1B,IL6	72 (13)
PF4		cytokine		1.41		0.000124	CD86,CPM,CXCL3,IL1B,IL6	69 (15)
stallimycin		biologic drug		1.406	bias	0.00188	IFIT2,IFIT3,IL1B,IL6,TGFA	47 (9)
bromodeoxyuridine		chemical drug		1.406	bias	0.00353	IFIT2,IFIT3,IL1B,IL6,TGFA	47 (9)
diethylstilbestrol		chemical drug		1.4		0.00425	ADCY6,BTC,EGR1,Elf5,EREG,FGFBP1,FOS,GJB2,GTF2I,MSX2,TGFA	83 (12)
Pam3-Cys		chemical toxicant		1.376	bias	0.00228	CD86,CXCL3,IL1B,IL6,TGFA	75 (17)
AREG		growth factor		1.373		9.44e-06	EGR1,EREG,FOS,HIST1H2BC,HIST1H2BG,IFIT2,IFIT3,IL6,PTBP2,TMC6	116 (20)
kainic acid		chemical toxicant		1.372	bias	0.000984	CAPN1,CTSE,DUSP1,EGR1,ERRFI1,FOS,GADD45B,IL1B,PER1,SPP1	110 (19)
KRAS		enzyme		1.348		0.00121	AGRN,BTC,CD274,CDH3,DUSP1,EREG,FOS,GGT1,GTF2I,IL1B,IL6,KLF6,LAMA5,LEF1,MYCN,PDE4B,PPARD,SPP1,TBX21,TCOF1,TGFA	82 (18)
nitric oxide		chemical - endogenous mammalian		1.348		0.00767	Ccl7,DUSP1,EGR1,FOS,HSPG2,IL1B,IL6,MMP13,SPP1	89 (17)
dalfampridine		chemical drug		1.342		0.00111	CYR61,DUSP1,EGR1,FOS,GADD45B	77 (16)
MAP3K1		kinase		1.342	bias	0.00448	DUSP1,EGR1,FOS,MMP13,PPARD	76 (17)
MUC1		other		1.342		0.00602	CD86,IFIT3,IL6,MMP13,MRC1	86 (17)
EGLN1		enzyme		1.342		0.00739	CD86,IL1B,IL6,MMP13,PRLR	116 (16)
Tlr		group		1.339	bias	0.0021	CD86,CXCL3,DUSP1,IL1B,IL6,NOTCH1,SOCS1,ZC3H12A	74 (13)
STAT4		transcription regulator		1.334	bias	3.86e-05	CXCL3,ERRFI1,H3F3A/H3F3B,IFIT2,IL6,KDM6B,LTBP3,MBOAT2,MLLT3,PER1,PPP1R13L,RORA,RRAGD,SELENBP1,TBX21	65 (9)
IL7		cytokine		1.322	bias	0.00208	CD274,CD86,CXCL3,IL6,LEF1,MLLT3,MMP13,NTN1,SOCS1	73 (17)
HIF1A		transcription regulator		1.321	bias	0.00055	CD274,CXCL3,CYR61,EREG,FOS,FZD2,GADD45B,H2AFX,HIST1H2AM,IL1B,IL6,KDM3A,MEF2C,MMP13,NOTCH1,POLRMT,SESN2,TGFA,TLR6	122 (16)
PTH		other		1.318	bias	0.000442	DUSP1,FOS,IL6,KIF26A,LEF1,MMP13,MSX2,RBM14,SPP1,ST14,VDR	107 (21)
forskolin		chemical toxicant		1.297		0.00211	ADGRG1,CARTPT,CD86,CXCL3,DAB2,DUSP1,EGR1,EREG,ESM1,FOS,GADD45B,GNAL,H3F3A/H3F3B,IL1B,IL6,PDE4B,PER1,RAPGEF3,RGS5,SERINC2,SLC6A17,SPP1,STK11,UCP2,VDR	90 (17)
FASLG		cytokine		1.295		0.00663	EGR1,FOS,IL1B,IL6	86 (18)
MET		kinase		1.294	bias	0.000328	Ccl7,CD274,DAB2,FOS,IL1B,IL6,MMP13,SPP1,TGFA	90 (19)
anisomycin		chemical - endogenous non-mammalian		1.287		0.00448	DUSP1,EGR1,FOS,IL6,SPP1	87 (17)
TLR9		transmembrane receptor		1.272	bias	1.48e-05	Ccl7,CD274,CD86,CPM,CXCL3,DUSP1,EGR1,GADD45B,IFIT2,IFIT3,IL1B,IL6,LILRB4,SOCS1,TBX21,ZAP70	74 (15)
ICAM1		transmembrane receptor		1.258	bias	0.000348	CD86,CXCL3,FOS,IL1B,IL6,NOTCH1	81 (17)
NFKBIA		transcription regulator		1.236		0.00257	AEBP1,Ccl7,CCR1,CD86,CDC25B,CDH3,CHI3L1,CXCL3,EREG,ESM1,FOS,GADD45B,IL1B,IL6,LAMA5,MMP13,PICALM,RPS2	107 (14)
TLR7		transmembrane receptor		1.227	bias	0.000166	Ccl7,CD274,CD86,CXCL3,IFIT3,IL1B,IL6,KCNH1,SOCS1,ZAP70,ZC3H12A	76 (15)
SPARC		other		1.211		0.00555	CDH3,IL6,LEF1,MAP2,NOTCH1,PLET1,SPRR1A	99 (10)
IL1R1		transmembrane receptor		1.182	bias	0.00124	Ccl7,CXCL3,EGR1,FOS,IL1B,IL6	75 (14)
rolipram		chemical drug		1.172		0.0004	CD86,DUSP1,IL1B,IL6,PDE4B	102 (19)
EGR1	0.525	transcription regulator		1.158	bias	0.000311	CARTPT,Ccl7,CCR1,CXCL3,EGR1,EREG,GADD45B,IL1B,NAB2,SLC4A2,SOCS1,SPP1	127 (19)
CREB1		transcription regulator		1.157		0.00178	Abca8a,CARTPT,Crisp1/Crisp3,CRYM,CYR61,DUSP1,EGR1,ERRFI1,FOS,GADD45B,GNAL,IDI1,IL1B,IL6,MIDN,MMP13,MRC1,NAB2,NOTCH1,PER1,Ptprd,SERINC2	92 (16)
MAPK12		kinase		1.154		0.000634	FOS,IL1B,MMP13,VDR	75 (13)
CCL3		cytokine		1.154	bias	0.00195	CCR1,FOS,IL1B,IL6	65 (15)
Creb		group		1.138		0.00846	CARTPT,CYR61,DUSP1,EGR1,FOS,IL1B,IL6,INTS1,LTBP3,MSX2,PDE4B,PER1,PRKAA2	78 (12)
SAMSN1		other		1.134	bias	0.00192	Ccl7,DAB2,IFIT2,IFIT3,IL6,SOCS1,ZC3H12A	38 (6)
CHUK		kinase		1.125	bias	6.65e-05	AEBP1,CCR1,CXCL3,EREG,FOS,GADD45B,IFIT2,IL1B,IL6,MMP13,NOTCH1,SPP1,TGFA,TNIP1	104 (14)
STAT2		transcription regulator		1.121	bias	0.00324	CD86,IFIT2,IFIT3,IL6,SOCS1	53 (9)
MOG		other		1.114	bias	0.00483	Ccl7,CCR1,CD274,CD86,IL6	114 (16)
ILK		kinase		1.114	bias	0.00862	IL1B,IL6,LEF1,NOTCH1	127 (19)
vitamin K3		chemical drug		1.109	bias	0.000295	EGR1,ESM1,FOS,KLF6,PPRC1	98 (17)
IFN Beta		group		1.106	bias	0.00141	CD274,CD86,DUSP1,IFIT2,IFIT3,IL1B,IL6,KRT34,SOCS1	54 (12)
deferoxamine		chemical drug		1.103		0.0025	ADGRG1,DUSP1,EGR1,F13A1,FOS,GADD45B,IL6,MYCN,SPP1,TAOK2,VDR	102 (18)
TGFB1		growth factor		1.102		0.00141	AKR1C1/AKR1C2,BAMBI,Ccl7,CCR1,CD86,CELSR2,CHI3L1,CXCL3,CYR61,DAB2,DUSP1,EGR1,EREG,ESM1,F13A1,FGFBP1,FOS,FZD1,FZD2,GADD45B,GJB2,HSPG2,IDI1,IFIT3,IL1B,IL6,KDM6B,KRT17,KRT81,LEF1,LTBP3,MBOAT2,MEF2C,MMP13,MRC1,MYCN,NAB2,NOTCH1,NOTCH3,NUPR1,PPARD,RAPGEF3,RORA,SBNO2,SELENBP1,SLC4A2,SLC52A2,SMTN,SOCS1,SPP1,TBX21,TGFA,VDR	132 (21)
bleomycin		chemical drug		1.079	bias	0.00497	CCR1,CD86,CDC25B,CTSE,FZD1,H2AFX,IL1B,IL6,MRC1,SPP1	108 (18)
BRCA1		transcription regulator		1.06		0.00795	CDH3,EGR1,GADD45B,H2AFX,H3F3A/H3F3B,IFIT2,IFIT3,KRT17,NOTCH1	61 (11)
clozapine		chemical drug		1.043		0.0025	DVL3,EGR1,FOS,IL6,PPP1R9B,TBX21	74 (15)
PARP1		enzyme		1.039		0.00221	CD274,CXCL3,FOS,GBP6,IL1B,IL6,SOCS1,TGFA	88 (13)
TNFSF11		cytokine		1.032	bias	0.000533	Ccl7,CCR1,CXCL3,DAB2,DUSP1,FOS,GADD45B,IL1B,IL6,NAB2,PTPN23,SOCS1,SPP1,TNIP1	95 (14)
SMARCA4		transcription regulator		1.017	bias	0.00787	ADGRG1,BAMBI,CCR1,CPM,EGR1,ELOVL6,EREG,FADS3,FBP1,FOS,GADD45B,IL1B,IL6,KDM6B,MEF2C,PDE4B,PHEX,S100A3,SERPINB7,SPP1,TBX21	64 (11)
FYN		kinase		1		0.000311	DUSP1,FOS,IL1B,IL6,NOTCH1,RORA	82 (19)
PTPRJ		phosphatase		1	bias	0.00414	Ccl7,CXCL3,FOS,IL6,ZC3H12A	102 (17)
butyric acid		chemical - endogenous mammalian		0.999		0.00911	ADGRG1,CCR1,CD86,DUSP1,ERCC2,FOS,GGT1,GMPS,HSPG2,IFIT3,IL1B,IL6,MYCN,MYH14,NUCB1,PRLR,SPP1	110 (18)
beta-estradiol		chemical - endogenous mammalian		0.998		0.00429	AEBP1,AGRN,ATP12A,C4A/C4B,CARTPT,CCR1,CD274,CD86,CHI3L1,CPM,CXCL3,CYR61,DUSP1,EGR1,EREG,FADD,FADS3,FGFBP1,FOS,FZD2,GADD45B,GJB2,IL1B,IL6,KLF6,KRT17,KRT81,KRT83,MEF2A,MMP13,MRC1,NOTCH3,NTN1,NUPR1,PADI1,PADI4,PAQR7,PARD6B,PDE4B,PLA2R1,PPP1R9B,PPRC1,PRKAA2,PRLR,PTBP2,RBM14,SBF1,SELENBP1,SERTAD4,SOCS1,SPRR1A,TGFA,VAV3,VDR	121 (18)
SPI1		transcription regulator		0.988		0.00551	ARID3A,CHI3L1,CTSE,DAB2,FOS,HDAC7,IL1B,LEF1,MEF2C,MRC1,SPP1	87 (15)
TIRAP		other		0.987	bias	0.00286	CD86,CXCL3,IL1B,IL6	70 (15)
TLR2		transmembrane receptor		0.985	bias	0.00261	CCR1,CD86,CXCL3,DUSP1,IL1B,IL6,MMP13,SOCS1,TBX21,VDR	88 (17)
cyclophosphamide		chemical drug		0.978		0.00376	C4A/C4B,FADD,FOS,IL1B,IL6,SPP1	98 (17)
norepinephrine		chemical - endogenous mammalian		0.976	bias	0.000902	Cbarp,DUSP1,EGR1,ELOVL6,FOS,IL1B,IL6,PADI4,PDE4B,PER1,SLC6A17	94 (16)
calcitriol		chemical drug		0.933		2.16e-05	ACKR4,CXCL3,CYR61,DUSP1,EGR1,ERRFI1,FIGNL1,FOS,GUF1,IL1B,IL6,KCNH1,KLK10,LILRB4,MRC1,NUPR1,PADI1,PADI3,PHEX,SARDH,SERPINB7,SLC25A36,SPP1,TBX21,TMEM100,UCP2,VDR	105 (20)
cocaine		chemical drug		0.932	bias	0.00745	CARTPT,DUSP1,EGR1,FOS,GADD45B,IL6,MIDN,NAB2,PER1,PPRC1	98 (18)
DMP1		other		0.927		0.00862	CSDC2,F13A1,IL6,SPP1
miR-31-5p (and other miRNAs w/seed GGCAAGA)		mature microrna		0.913	bias	0.000521	BAMBI,DLX3,IL1B,KRT17
Map3k7		kinase		0.895	bias	0.00186	Ccl7,CXCL3,IFIT2,IL1B,IL6,MLLT3	81 (15)
Tgf beta		group		0.887		9.1e-06	BAMBI,CXCL3,CYR61,DAB2,FOS,GADD45B,HSPG2,IL1B,IL6,KDM6B,KRT72,MMP13,MYCN,RORA,SPP1,TBX21,TGFA	114 (16)
MAPK1		kinase		0.844		0.000508	DAB2,DLX3,DUSP1,EGR1,FOS,IFIT2,IFIT3,IL1B,IL6,KRT17,KRT34,KRTAP1-3,MMP13,NUPR1,SPP1,TBX21,VDR	76 (17)
NOS2		enzyme		0.837		0.00722	Ccl7,CD86,CHI3L1,CXCL3,IFIT3,IL1B,IL6,KLF6,LCK,LILRB4	91 (16)
IRF8		transcription regulator		0.825		0.00148	CD86,DAB2,EGR1,FOS,IFIT2,IFIT3,IL1B,IL6,KLF6	101 (16)
IGF1		growth factor		0.788		0.00864	AGAP2,AKR1C1/AKR1C2,C4A/C4B,Ccl7,CYR61,DUSP1,EGR1,ERRFI1,FOS,H2AFX,IL1B,IL6,MMP13,MYCN,NTN1,NUPR1,PRLR,SPP1	108 (17)
bucladesine		chemical toxicant		0.783		0.000259	ANKRD52,CASZ1,Cbarp,CD86,CXCL3,DUSP1,ERRFI1,ESM1,FOS,GADD45B,IL1B,IL6,MMP13,PADI4,PDE4B,SLC6A17,VDR	88 (17)
dinoprost		chemical - endogenous mammalian		0.754		0.000974	AKR1C1/AKR1C2,FOS,IL1B,IL6,PRLR,SPP1,TGFA	100 (19)
HES1		transcription regulator		0.722		0.00602	DUSP1,IL6,MMP13,NOTCH1,SPP1	45 (7)
bryostatin 1		chemical drug		0.718	bias	0.00195	CD86,IL1B,IL6,TBX21	93 (17)
VAV2		transcription regulator		0.686		0.00286	BTC,FOS,IL6,TGFA	48 (10)
Vegf		group		0.664	bias	0.000457	ACKR4,ADGRG1,ARHGAP23,ARHGEF17,C1QTNF1,CDC25B,CELSR1,CHI3L1,CYR61,EGR1,ESM1,GJB2,IL6,LEF1,MEF2C,MMP13,MYCN,NAB2,NOTCH1,PADI1,PPARD,VAV3	113 (18)
dihydrotestosterone		chemical - endogenous mammalian		0.661		0.00661	C4A/C4B,CHI3L1,DDX54,DTL,EGR1,ELOVL7,FOS,GTF2I,HIST1H3J,IL6,LAMA5,LEF1,MMP13,NOTCH1,NUCB1,PER1,PRUNE2,S100A3,SELENBP1,SPP1	91 (16)
S100A9		other		0.655		0.00187	Ccl7,CD274,CDH3,CPM,CXCL3,GJB2,IL1B,IL6,MMP13,PER1	90 (16)
STAT1		transcription regulator		0.624	bias	0.00356	C4A/C4B,CD274,CD86,CXCL3,EGR1,FOS,GBP6,IFIT2,IFIT3,IL1B,IL6,SERPINB3,SOCS1,SPRR1A,TBX21	110 (17)
OSM		cytokine		0.619		2e-05	AKR1C1/AKR1C2,BAMBI,BTC,CA6,CDH3,CHI3L1,CPM,CXCL3,FOS,IL1B,IL6,JMJD1C,KRT17,KRT34,MAP2,MMP13,MRC1,NOTCH3,RORA,SBF1,SOCS1,SPP1,TRRAP,TULP3,VDR,ZNF467	115 (19)
HGF		growth factor		0.609	bias	0.00211	ACKR4,ADGRG1,CDC25B,CELSR1,CYR61,EGR1,ERRFI1,ESM1,FOS,IL1B,IL6,KRT17,MMP13,NAB2,PLA2R1,PPARD,SPP1,ST14,TGFA,VDR	103 (21)
haloperidol		chemical drug		0.607	bias	0.00261	DVL3,EGR1,FOS,GGT1,HSPG2,PER1,PPP1R9B	74 (15)
ADORA2B		g-protein coupled receptor		0.605		0.000146	CD86,CXCL3,IL1B,IL6,MRC1,SPP1	74 (16)
Il3		cytokine		0.601		0.000521	EGR1,FOS,IL6,MMP13,PLA2R1,SOCS1,SPP1	98 (17)
VEGFA		growth factor		0.589	bias	0.00571	CD86,CYR61,EGR1,FOS,IL1B,IL6,MEF2C,MMP13,MYCN,NOTCH1,RGS5,SMTN,UNC5B	92 (16)
hydrochloric acid		chemical - endogenous non-mammalian		0.577	bias	0.00147	CXCL3,FOS,IL1B,IL6	74 (9)
B2M		transmembrane receptor		0.577		0.00253	IL1B,IL6,MEF2A,MEF2C	47 (7)
CEBPB		transcription regulator		0.576	bias	2.99e-07	CDC25B,CDH3,CXCL3,DAB2,DLX3,FOS,FZD1,HIST1H4A,HIST1H4D,HIST1H4F,HIST1H4H,HIST1H4I,HIST1H4K,HIST4H4,Hnrnpa3,IL1B,IL6,MMP13,NUPR1,PPARD,PRLR,RORA,SPP1,SPRR1A,TNFRSF19,VDR	111 (16)
PRKCD		kinase		0.566		0.00446	FOS,FZD1,IL1B,IL6,KLF6,MMP13,NAV2,NOTCH1,SOCS1,USP36	112 (22)
LIF		cytokine		0.558		0.00958	EGR1,EREG,FBP1,FOS,IL1B,IL6,MMP13,SOCS1,SPP1,SPRR1A	91 (20)
miR-27a-3p (and other miRNAs w/seed UCACAGU)		mature microrna		0.537	bias	0.000992	FADD,MEF2C,MMP13,NOTCH1,ST14
GLI2		transcription regulator		0.522		1.18e-08	CCR1,CLEC7A,CXCL3,DLX3,IL1B,IL6,KRT17,MEF2C,MMP13,MYCN,NTN1,SPP1,TGFA,VDR	45 (4)
ALOX15		enzyme		0.448	bias	0.00549	IL1B,IL6,NOTCH3,PPARD	85 (17)
BTK		kinase		0.448		0.00807	CD274,CD86,CXCL3,IFIT3,IL1B,IL6,LILRB4	73 (14)
SPIB		transcription regulator		0.447	bias	0.00575	CD86,EGR1,KDM6B,KLF6,MEF2C,NAV2
CCL2		cytokine		0.426		0.00169	CD86,CXCL3,FOS,IL1B,IL6,NOTCH1,ZC3H12A	81 (18)
ADIPOQ		other		0.403		0.00283	CXCL3,DUSP1,EGR1,FOS,IL6,MMP13,PPARD,PRKAA2,STK11,UCP2	83 (18)
alendronic acid		chemical drug		0.391		0.00108	EPHB1,EPHB3,IL1B,IL6	49 (8)
ID3		transcription regulator		0.391		0.00823	ADGRG1,CDC25B,DUSP1,ELOVL6,GADD45B,IL6,KLF6,NOTCH1,RORA
IFNG		cytokine		0.382		1.11e-06	ADGRG1,AGRN,C4A/C4B,Ccl7,CCR1,CD274,CD86,CELSR1,CELSR2,CLEC7A,CXCL3,DUSP1,EGR1,ESM1,FBP1,FOS,FZD1,FZD2,GBP6,GJB2,Hnrnpa3,HSPG2,IDI1,IFIT2,IFIT3,IL1B,IL6,KLF6,KRT17,MMP13,MRC1,MYCN,NOTCH1,NOTCH3,NTN1,NUPR1,PPARD,PTPN23,RFXANK,RRAGD,SBF1,SBNO2,SHB,SLC4A2,SLC52A2,SMTN,SOCS1,SPP1,SPRR1A,TBX21,TLR6,UNC5B,VDR	99 (15)
APC		enzyme		0.378		0.00315	CXCL3,EPHB3,GHRL,IL6,LCK,PPARD,SPP1,TNFRSF19	52 (7)
MKNK1		kinase		0.378	bias	0.00367	AGRN,CYR61,FOS,IFIT2,PLXNB2,PTBP1,SFR1
raloxifene		chemical drug		0.378		0.00665	DUSP1,IL6,KLF6,KRT81,MMP13,SELENBP1,SOCS1,SPP1,TGFA	116 (17)
EREG	0.532	growth factor		0.351	bias	2.45e-05	BTC,CXCL3,EREG,IL6,TGFA	74 (7)
arachidonic acid		chemical - endogenous mammalian		0.307		0.000172	CD86,EGR1,ELOVL6,EPHB1,FOS,IL6,KLF6,MMP13,MRC1,UCP2	82 (16)
PTHLH		other		0.293		0.000665	CDC25B,FOS,IL6,LEF1,MMP13,MSX2,VDR	88 (19)
DICER1		enzyme		0.287		0.00457	ARID3A,CD86,CRYM,CYR61,EGR1,FOS,IL1B,KRTAP2-3/KRTAP2-4,MAP2,NOTCH1,RBM38,RGS5,SERTAD4	60 (9)
WT1		transcription regulator		0.255		0.00644	EGR1,EREG,HSPG2,IDI1,IL1B,MMP13,MYCN,NOTCH3,NUCB1,TCOF1,VDR	89 (12)
KLF4		transcription regulator		0.214	bias	0.000156	Defb6,DLX3,DUSP1,Elf5,GJB2,IL6,KRT17,KRT27,MEF2C,MRC1,MSX2,NOTCH1,SOCS1,SPRR1A,TNFRSF19	62 (7)
NFkB (complex)		complex		0.206	bias	0.00321	BAMBI,Ccl7,CD274,CD86,CDC25B,Crisp1/Crisp3,CXCL3,CYR61,DVL3,EGR1,FOS,GADD45B,IL1B,IL6,KDM6B,KRT17,MMP13,MSX2,NOTCH1,SOCS1,SPP1,TNIP1,ZC3H12A	113 (16)
mir-223		microrna		0.2		0.00114	CD274,Cd33,DNAJC6,IL1B,IL6,LEF1,MEF2C,MMP13,PADI4	49 (7)
IgG		complex		0.192		0.00241	ADGRG1,CD86,DUSP1,FGFBP1,IL1B,IL6,KRT31,SERPINB7,SPINT1,ST14	94 (19)
IFNB1		cytokine		0.165		0.00444	CD274,CD86,CXCL3,FOS,GBP6,IDI1,IFIT2,IFIT3,IL1B,IL6,NOTCH1,SOCS1,VDR	97 (15)
PRNP		other		0.156		0.00352	DAB2,EGR1,H2AFX,IL1B,IL6,NOTCH1	113 (20)
Cdk		group		0.152	bias	0.0004	DUSP1,FADD,IL6,MYCN,UCP2	39 (7)
rimonabant		chemical drug		0.152		0.00604	FOS,IL1B,IL6,PRLR	78 (18)
ERBB2		kinase		0.1		0.00101	Ccl7,CDC25B,CDC42BPG,CDH3,CXCL3,EGR1,Elf5,EREG,FOS,GBP6,IL1B,IL6,KRT81,LTBP3,MFNG,MMP13,MMP16,MRC1,MYCN,NOTCH1,NOTCH3,PLET1,SKP1,SMTN,SPINT1,Sult1a1,TGFA,VDR	113 (21)
LEF1	-1.405	transcription regulator		0.078		0.00789	LCK,LEF1,MMP13,MSX2,SPP1	60 (9)
S100A8		other		0.076		0.00272	Ccl7,CD274,CDH3,CPM,CXCL3,GJB2,IL1B,IL6,MMP13,PER1	94 (14)
FGFR2		kinase		0.068		0.00382	DAB2,IL1B,IL6,MSX2,NOTCH1,PLXNB2,Skint1,SPP1	96 (13)
C1QA		peptidase		0		0.000763	CD274,EGR1,IL6,MAP2	55 (8)
TRPS1		transcription regulator		0		0.00091	MMP13,PHEX,Ptprd,VDR
dexamethasone phosphate		chemical drug		0		0.00108	DUSP1,ERRFI1,IL1B,IL6	55 (7)
HDAC1		transcription regulator		0		0.00536	BAMBI,CARTPT,DUSP1,EGR1,FOS,H2AFX,IL6,MEF2C,PRAG1,SPP1,TNFRSF19,VDR	109 (18)
MGEA5		enzyme		0		0.00936	CAPN1,CCR1,CD86,CELSR1,DAB2,EPHB3,FBP1,FGFBP1,HIGD1A,IFIT3,KRT25,KRT81,S100A3,SOCS1,ST14,TGFA
mir-146		microrna		-0.038	bias	0.00138	DUSP1,FADD,IL1B,IL6,SOCS1	97 (15)
NCOA2		transcription regulator		-0.038		0.00329	EGR1,IFIT2,IL1B,IL6,MMP13,PARD6B	112 (18)
clodronic acid		chemical drug		-0.041		0.0004	CD86,FOS,IL1B,IL6,MRC1	99 (13)
IL13		cytokine		-0.042		3.58e-05	Ccl7,CD86,CHI3L1,CLEC7A,CXCL3,EGR1,F13A1,IL1B,IL6,KCNJ15,KLF6,KRTAP3-3,MMP13,MRC1,PIEZO1,SERPINB3,SOCS1,SPINT1,SPP1,SPRR1A,TMC6	100 (19)
mir-127		microrna		-0.061		8.56e-05	DUSP1,IL1B,IL6,MRC1	52 (10)
POU2AF1		transcription regulator		-0.068	bias	0.0056	CD86,Crisp1/Crisp3,IFIT3,LCK,SPP1
VIP		other		-0.132		0.00771	CD274,CD86,CXCL3,FOS,IL1B,IL6,TLR6	75 (15)
CTNNB1		transcription regulator		-0.186	bias	1.92e-05	AGRN,BAMBI,CAPN1,Ccl7,CELSR1,CYR61,DNAJC6,EGR1,EPHB3,F13A1,FGFBP1,FOS,GADD45B,GJB2,IL1B,Krtap1-5,LCK,LEF1,MMP13,MMP16,MSX2,MYCN,NOTCH1,NOTCH3,NTN1,PDE4B,PRRC2A,PRX,SCAP,SPP1,TGFA,TNFRSF19,ZBTB7A	99 (13)
TANK		other		-0.201		0.00549	Ccl7,CXCL3,IL6,ZC3H12A	96 (12)
UCN		other		-0.217		0.00286	CXCL3,FOS,IL1B,IL6	89 (19)
LYN		kinase		-0.218		0.00645	Ccl7,CD86,EGR1,IL1B,IL6,SOCS1	91 (16)
2-deoxyglucose		chemical drug		-0.227		0.004	FOS,IL1B,IL6,MMP13,MYCN,SPP1	121 (19)
PTH1R		g-protein coupled receptor		-0.277		0.000461	CDC25B,DUSP1,MMP13,PHEX,SPP1	39 (4)
glucagon		biologic drug		-0.277		0.00602	FOS,GHRL,KIF26A,RBM14,ST14
pioglitazone		chemical drug		-0.295		0.00318	CD86,EGR1,FBP1,FOS,IL1B,IL6,PPARD,PRLR,RORA,UCP2	105 (15)
TSH		complex		-0.303	bias	0.00268	EGR1,FOS,FZD1,IL6,PPARD,SOCS1	120 (18)
TET2		enzyme		-0.333	bias	3.69e-05	Ccl7,IFIT2,IFIT3,IL1B,IL6,LILRB4,MMP13,PPP1R13L,SEC14L1,SPINT1,TGFA
carbonyl cyanide m-chlorophenyl hydrazone		chemical toxicant		-0.391	bias	0.00414	EPHB1,ERRFI1,ESM1,KRT34,PPRC1
STAT3		transcription regulator		-0.402		0.000971	CCR1,CD274,CD86,CHI3L1,CXCL3,DVL3,EGR1,FOS,GBP6,IFIT2,IFIT3,IL1B,IL6,KRT17,LILRB4,MAP2,MMP13,NOTCH1,NOTCH3,RORA,SERPINB3,SOCS1,TBX21	117 (18)
WWTR1		transcription regulator		-0.447		0.000111	CXCL3,CYR61,IL1B,IL6,LAMA5,SPP1
beta-carotene		chemical - endogenous mammalian		-0.447	bias	0.00207	ARRDC3,ELOVL6,FADS3,IL1B,IL6	47 (8)
anandamide		chemical - endogenous mammalian		-0.464		0.00138	FOS,IL1B,IL6,PPARD,PRLR	72 (16)
FOXO3		transcription regulator		-0.474		0.00422	CYR61,EGR1,ELOVL7,FOS,GADD45B,GTF2I,IL6,MEF2C,MMP13,NUPR1,OSGIN2,PPRC1,PRKAA2,UCP2	110 (14)
ZBTB16		transcription regulator		-0.478		0.0062	Ccl7,CD274,CD86,F13A1,IL6,RORA,SPP1,TLR6
IL27		cytokine		-0.495		0.00546	CD86,EGR1,FOS,IL1B,IL6,MRC1,SOCS1,TBX21	78 (15)
GHRL	6.88	growth factor		-0.515		0.000665	CARTPT,FOS,IL1B,IL6,PRKAA2,SPP1,UCP2	90 (19)
IL11		cytokine		-0.555		0.00448	FOS,IL1B,IL6,MMP13,SPP1	89 (19)
TCR		complex		-0.557	bias	0.00781	CCR1,EGR1,FOS,GADD45B,IFIT2,IFIT3,IL6,LCK,MYCN,RPS2,SOCS1,SPP1,TBX21,VDR,ZAP70	110 (18)
FADD	-0.629	other		-0.6		0.00148	EGR1,FOS,GADD45B,IFIT2,IL6,KLF6,SOCS1	84 (16)
DUSP1	1.226	phosphatase		-0.605		0.00025	CD86,CXCL3,DUSP1,GJB2,IL1B,IL6,MRC1,PAQR7,SOCS1	95 (17)
ITGB2		transmembrane receptor		-0.625		0.00207	CD86,CXCL3,GADD45B,IL6,TBX21	79 (17)
desipramine		chemical drug		-0.641		0.00053	FGFBP1,FOS,IL1B,IL6,PDE4B	90 (17)
SCD		enzyme		-0.647		0.00543	CXCL3,IL1B,IL6,PPARD,Scd3,UCP2	87 (14)
cholecalciferol		chemical - endogenous mammalian		-0.65		0.00881	ADGRG1,CD86,F13A1,FOS,GHRL,SPP1,VDR	98 (15)
PTGER4		g-protein coupled receptor		-0.659		0.00957	ARRDC3,Ccl7,EGR1,GBP6,IFIT2,IL1B,IL6,MMP13	125 (18)
vitamin D		chemical drug		-0.742		0.0056	CYR61,IL1B,IL6,SPP1,VDR	110 (18)
SP1		transcription regulator		-0.76	bias	9.72e-05	AEBP1,CDC25B,CDC42BPG,CHI3L1,CXCL3,CYBRD1,DLX3,EGR1,EREG,FOS,IL1B,KLF6,KRT81,LTBP3,MRC1,MYCN,NAB2,PADI1,PADI4,PPARD,PRLR,SLC4A2,SOCS1,SPP1,VDR	124 (19)
IL10		cytokine		-0.818		0.00122	Ccl7,CCR1,CD274,CD86,CLEC7A,CTSE,CXCL3,DUSP1,FOS,IFIT2,IL1B,IL6,LILRB4,MRC1,PDE4B,SHB,SOCS1	103 (18)
CREM		transcription regulator		-0.834		0.000209	CD86,DUSP1,EGR1,ERRFI1,FOS,GADD45B,IDI1,MIDN,NAB2,NOTCH1,PER1	87 (12)
losartan potassium		chemical drug		-0.835	bias	0.00245	EGR1,FOS,IL1B,IL6,MAP2,SPP1,TBX21,UCP2	96 (19)
methyl methanesulfonate		chemical toxicant		-0.882	bias	0.00936	EGR1,GADD45B,PLXNB2,ST14	41 (5)
nicotine		chemical drug		-0.889		0.00232	CARTPT,CD86,CXCL3,EGR1,FOS,GHRL,IL1B,IL6,MYCN,PPARD,SPP1	92 (20)
dexamethasone		chemical drug		-0.912		2.55e-05	ACKR4,AEBP1,AKR1C1/AKR1C2,ARHGAP23,CAPN1,Ccl7,CCR1,CD86,CHI3L1,CLEC7A,CTSE,CXCL3,CYR61,DUSP1,EGR1,ELOVL6,EREG,ERRFI1,FGFBP1,FOS,GADD45B,GGT1,GHRL,GTF2I,IFIT3,IL1B,IL6,KCNJ15,KRT17,KRT31,LAMA5,MAP2,MMP13,MSX2,MYCN,OSBP2,PDE4B,PER1,PPARD,PRAG1,PRKAA2,RGS5,RORA,SEC14L1,SHB,SOCS1,SPP1,Sult1a1,TBX21,TGFA,TNFRSF19,TRRAP,UCP2,UPF1,VARS,VDR,ZC3H12A,ZNF467,ZNF48	127 (15)
PTPN22		phosphatase		-0.927	bias	0.00108	FOS,IL1B,IL6,MRC1	85 (15)
SOCS3		phosphatase		-0.929	bias	0.000281	CD86,EGR1,FOS,IFIT2,IL1B,IL6,SOCS1,TBX21	83 (17)
CRY2		enzyme		-0.943		0.000118	FOS,IL1B,IL6,PER1	42 (4)
PTX3		other		-0.988	bias	0.00253	Ccl7,FOS,IL1B,IL6	55 (8)
CRY1		enzyme		-1		0.000159	FOS,IL1B,IL6,PER1	53 (7)
linsidomine		chemical drug		-1		0.00497	CD86,EGR1,MMP13,PPARD	106 (19)
ATF3		transcription regulator		-1.067		0.00888	FBP1,GBP6,IL1B,IL6,MMP13,SPRR1A	93 (18)
calphostin C		chemical - kinase inhibitor		-1.067	bias	0.00896	DUSP1,FOS,IL6,MMP13,NTN1	80 (19)
BMP2		growth factor		-1.072		6e-05	BTC,CREB3L1,CRYM,DLX3,FOS,FZD1,GADD45B,MEF2C,MMP13,MSX2,NOTCH1,SPINT1,SPP1,VDR	120 (21)
azithromycin		chemical drug		-1.091	bias	4.56e-06	CXCL3,IL1B,IL6,MRC1,SOCS1	114 (16)
SMAD4		transcription regulator		-1.095		0.00606	CDH3,EREG,FOS,GADD45B,IL1B,LEF1,MMP13,MSX2,MYCN,NOTCH3,TBX21	108 (18)
SB-431542		chemical reagent		-1.134		0.00328	Ccl7,DVL3,FOS,GADD45B,GJB2,MSX2,SPP1	86 (14)
TWIST1		transcription regulator		-1.134		0.0034	C1QTNF1,CELSR1,CHI3L1,FOS,IL1B,IL6,SPP1,TBX21,UNC5B	72 (10)
APOE		transporter		-1.171	bias	0.00427	ADGRG1,CD86,CREB3L1,CXCL3,CYR61,EGR1,FOS,HSPG2,IL1B,IL6,MAP2,PPARD,SPP1,TNIP1,UCP2	98 (18)
emodin		chemical drug		-1.172	bias	0.000209	CCR1,CD86,CXCL3,IL1B,IL6,MRC1,SOCS1	62 (14)
estrogen		chemical drug		-1.203	bias	0.000506	CYR61,DUSP1,EGR1,FOS,GJB2,IL1B,IL6,KCNH1,KLK10,PPRC1,PRLR,SPP1,TBX21,TGFA,VDR	121 (20)
NOTCH1	-0.448	transcription regulator		-1.275		0.00142	AKR1C1/AKR1C2,CYR61,ESM1,FOS,IL6,LEF1,MYCN,NOTCH1,NOTCH3,PRAG1,RGS5,SOCS1,SPP1	99 (15)
H-7		chemical - kinase inhibitor		-1.285	bias	0.00936	EGR1,FOS,IFIT2,VDR	93 (20)
chloroquine		chemical drug		-1.338		0.00448	CD86,IL1B,IL6,MMP13,SOCS1	87 (17)
PRDM1		transcription regulator		-1.373		0.0014	ADGRG1,CD86,CHI3L1,CXCL3,FOS,FZD2,IL1B,IL6,KRT81,SERPINB3,ST14,TBX21	75 (11)
5-N-ethylcarboxamido adenosine		chemical reagent		-1.406		0.000268	EGR1,FZD1,IFIT2,IFIT3,IL1B,IL6,KLF6,SPINT1,VDR	86 (15)
RPSA		translation regulator		-1.406		0.000345	Ccl7,CXCL3,DUSP1,IL1B,IL6	88 (18)
EGR2		transcription regulator		-1.423	bias	0.00286	EGR1,FOS,IL1B,MAP2,NAB2,NOTCH1,PRX,SOCS1,TBX21	92 (18)
Notch		group		-1.423		0.004	DUSP1,GADD45B,IL6,NOTCH1,NOTCH3,TBX21	96 (17)
H89		chemical - kinase inhibitor		-1.563	bias	0.000624	DUSP1,EGR1,EREG,FOS,IL1B,IL6,MMP13,PPARD,TGFA,UCP2	90 (17)
diphenyleneiodonium		chemical reagent		-1.6	bias	0.00135	CXCL3,FOS,IL1B,IL6,MMP13,UCP2	79 (15)
BMP4		growth factor		-1.646	bias	0.000148	ADGRG1,CYR61,DLX3,EIF4A2,FOXN1,IL6,LEF1,MMP13,MSX2,MYCN,NUPR1,PPARD,SPINT1	111 (20)
WNT5A		cytokine		-1.651		0.000195	BTC,CAPN1,DAB2,EREG,FOXN1,IL1B,IL6,MMP13,PRLR,SPP1	106 (19)
FOSL1		transcription regulator		-1.692		0.00352	Ccl7,EGR1,FOS,IL1B,IL6,MMP13	59 (9)
SOX2		transcription regulator		-1.769		6.89e-06	DLX3,DUSP1,Elf5,FOS,GADD45B,IER5L,KDM3A,KLF6,KRT17,KRT27,LEF1,MEF2C,MSX2,MYCN,NOTCH1,NOTCH3,PARD6B,SPRR1A,TNFRSF19,TULP3	24 (2)
NR3C1		ligand-dependent nuclear receptor		-1.81		0.000778	AS3MT,C1QTNF1,C4A/C4B,CXCL3,CYR61,DUSP1,EGR1,ERRFI1,FADD,FOS,GADD45B,IFIT2,IL1B,IL6,KRT17,MMP13,MSX2,NLRP10,PDE4B,PER1,PPP1R13L,PRLR,SCAP,SPP1,VDR,ZNF48	127 (18)
PPARG		ligand-dependent nuclear receptor		-1.873		0.00723	CD274,CXCL3,ELOVL6,FZD1,IL1B,IL6,KLF11,KLF6,KRT35,MAP2,MRC1,MYH14,PPARD,SOCS1,SPP1,SPRR1A,UCP2,VDR	123 (21)
SFTPA1		transporter		-1.887		3.89e-05	AKR1C1/AKR1C2,CXCL3,CYR61,EGR1,ESM1,FOS,IL1B,IL6,MRC1	91 (17)
PP2/AG1879 tyrosine kinase inhibitor		chemical - kinase inhibitor		-1.911	bias	0.00084	DUSP1,FOS,IL1B,IL6,MMP13,PER1,SPP1	77 (17)
INSIG1		other		-1.912	bias	0.00159	CLEC7A,CXCL3,ELOVL6,IDI1,IL6,MRC1,SCAP,UCP2
GAS6		growth factor		-1.935		0.00147	CYR61,IL1B,IL6,SOCS1	84 (13)
JAG2		growth factor		-1.941		8.64e-06	CCR1,CXCL3,IL1B,IL6,NOTCH1,NOTCH3,SPP1	26 (4)
ZFP36		transcription regulator		-1.96	bias	0.0072	CXCL3,FOS,IL1B,IL6,SOCS1,SPP1	84 (15)
ethylene glycol tetraacetic acid		chemical reagent		-1.964	bias	0.00936	CD86,EGR1,FOS,IL6	83 (17)
SOCS1	-0.636	other		-1.977	bias	0.000301	CD86,DUSP1,FOS,GBP6,IFIT2,IFIT3,IL1B,IL6,MMP13,SOCS1	83 (14)
IL27RA		transmembrane receptor		-1.98		0.00448	CD86,IL1B,IL6,TBX21	79 (15)
pentoxifylline		chemical drug		-1.982	bias	0.00726	CXCL3,FOS,IL1B,IL6	86 (16)
NT5E		phosphatase		-1.987		0.000521	IL1B,IL6,MMP13,SPP1	54 (10)
DLX3	-0.85	transcription regulator	Inhibited	-2		0.000339	KRT25,KRT27,KRT28,KRT71
ITCH		enzyme	Inhibited	-2	bias	0.000423	CYR61,FOS,IL1B,IL6	89 (16)
bisindolylmaleimide		chemical - kinase inhibitor	Inhibited	-2	bias	0.0017	EGR1,FOS,IL6,MMP13	84 (18)
mir-135		microrna	Inhibited	-2	bias	0.00223	Ccl7,IL1B,MMP13,SPP1
PD98059		chemical - kinase inhibitor	Inhibited	-2.023	bias	0.000121	CCR1,CD86,CDH3,CXCL3,DUSP1,EGR1,ERRFI1,FGFBP1,FOS,GHRL,GTF2I,IL1B,IL6,LAMA5,MMP13,MYCN,PER1,PPARD,RPS2,SELENBP1,SERPINB7,SPP1,SPRR1A,TCOF1,VDR	92 (20)
CHRNA7		transmembrane receptor	Inhibited	-2.201		0.000606	CXCL3,IL1B,IL6,KRT31,PPARD	93 (18)
CORT		other	Inhibited	-2.207	bias	0.000606	Ccl7,CCR1,CXCL3,IL1B,IL6
DACH1		transcription regulator	Inhibited	-2.213		0.000781	CXCL3,EGR1,FOS,IL6,MEF2C	24 (3)
herbimycin		chemical - kinase inhibitor	Inhibited	-2.213	bias	0.00207	DUSP1,FOS,IL1B,IL6,MMP13	82 (18)
zinc		chemical drug	Inhibited	-2.216		0.00801	CD86,IDI1,IL1B,IL6,PDE4B,SELENBP1	83 (16)
TGFB2		growth factor	Inhibited	-2.338		0.00112	CD86,EGR1,FOS,HSPG2,MLLT3,NOTCH1,SPP1,VDR	108 (14)
FBXO32		enzyme	Inhibited	-2.425		0.00575	CXCL3,IL1B,IL6,LEF1,MSX2,MYCN
Irgm1		other	Inhibited	-2.433	bias	0.000191	DTL,IFIT2,IFIT3,IL6,LILRB4,NUPR1	71 (7)
phorbol myristate acetate		chemical drug	Inhibited	-2.485		4.81e-15	ATP12A,BTC,Ccl7,CXCL3,CYR61,DAB2,DTL,DUSP1,EGR1,ERRFI1,FGFBP1,FOS,FZD1,Gm11568/Krtap9-1,IL1B,IL6,KLF6,KRT25,KRT26,KRT27,KRT31,KRT34,KRT35,KRT71,KRT83,Krt87,KRTAP1-3,Krtap1-5,KRTAP13-1,Krtap14,Krtap16-3,Krtap17-1,Krtap19-1,Krtap19-2,KRTAP19-3,Krtap19-3,Krtap19-5,KRTAP2-3/KRTAP2-4,Krtap22-2,KRTAP26-1,Krtap28-13,KRTAP3-1,Krtap4-1/Krtap4-2,Krtap4-7,Krtap5-1,Krtap6-5,Krtap8-1,MMP13,MRC1,NAB2,NAV2,PAQR…	120 (18)
SB203580		chemical - kinase inhibitor	Inhibited	-2.501	bias	0.000137	C4A/C4B,Ccl7,CD274,CD86,CXCL3,DCHS1,DUSP1,EGR1,FOS,IFIT2,IFIT3,IL1B,IL6,MMP13,PDE4B,PPARD,SPP1,UCP2,VDR	116 (17)
BAPTA-AM		chemical reagent	Inhibited	-2.574	bias	6.05e-05	EGR1,FOS,IL6,MMP13,MMP16,SOCS1,SPP1	107 (20)
EHF		transcription regulator	Inhibited	-2.646		0.00159	CDH3,EREG,FOXN1,HIST1H4H,IL6,NOTCH3,PPARD
epigallocatechin-gallate		chemical drug	Inhibited	-2.663		0.000784	Ccl7,CXCL3,CYR61,EGR1,FADD,FOS,GADD45B,GJB2,IL1B,IL6,MMP13,NOTCH1,SOCS1	100 (15)
U0126		chemical - kinase inhibitor	Inhibited	-2.823	bias	1.69e-05	CD274,CELSR2,CXCL3,DAB2,DCHS1,DUSP1,EGR1,EREG,ERRFI1,FOS,GADD45B,IL1B,IL6,ITPKC,KDM6B,MMP13,PER1,PPARD,PPP2R3A,SHB,SOCS1,SPP1,SPRR1A,TGFA,TULP3	106 (18)
SP600125		chemical - kinase inhibitor	Inhibited	-3.18		9.98e-07	CD86,CXCL3,CYR61,EGR1,ERCC2,FOS,H2AFX,HIST1H2BE,HIST1H2BF,HIST1H2BN,IL1B,IL6,LAMA5,MMP13,PER1,SPP1,VDR	94 (16)
LY294002		chemical - kinase inhibitor	Inhibited	-3.245	bias	0.00335	AKR1C1/AKR1C2,CCR1,CD274,CD86,CXCL3,CYR61,DUSP1,EGR1,EREG,FOS,IDI1,IL1B,IL6,MAP2,MEF2A,MEF2C,MMP13,PDE4B,PPARD,SPP1	108 (18)
TP73		transcription regulator	Inhibited	-3.429		0.00332	CLEC7A,CXCL3,CYR61,EGR1,ERCC2,EREG,IL1B,IL6,MMP13,MYCN,NOTCH1,NUPR1,SPINT1,SPP1,STK11,VDR	91 (15)

## Sheet: f Krt genes & hair
Gene		Human Protein Atlas description								https://www.proteinatlas.org/
Krt17		nail beds, hair follicles, sebaceous glands,
Krt25		Highly expressed in the internal root sheath of hair follicles.
Krt26		Highly expressed in the inner root sheath of hair follicles.
Krt27		Highly expressed in the internal root sheath of hair follicles
Krt28		Highly expressed in the internal root sheath of hair follicles
Krt31		Highly expressed in hair follicle corte
Krt32		type I hair keratin
Krt33a		type I hair keratin
Krt33b		type I hair keratin
Krt34		type I hair keratin
Krt35		type I hair keratin
Krt40			type I (acidic) keratin
Krt71		Highly expressed in the inner root sheath of hair follicles.
Krt72		Highly expressed in the hair follicle cuticle layer.
Krt73		Highly expressed in the inner root sheath of hair.
Krt74		Highly expressed in internal root sheath of hair follicles.
Krt75		Distinct cytoplasmic expression in the outer root sheath of hair follicles.
Krt81		Distinct cytoplasmic expression in hair cortex.
Krt82		Highly expressed in hair cuticle.
Krt83		Distinct cytoplasmic expression in hair cortex.
Krt86		Distinct cytoplasmic expression in hair cortex.
Krt87
Krtap10-4		The proteins encoded by these genes form disulfide bonds with cysteine residues in hair keratins
Krtap11-1		Distinct expression in the hair cortex and medulla.
Krtap12-1		Skin
Krtap13-1		main structural proteins of hair fibers
Krtap14		main structural proteins of mammalian hair fiber
Krtap1-5		contribute to the structure of hair fibers
Krtap16-1		Skin
Krtap16-3
Krtap17-1		contribute to the structure of hair fibers
Krtap19-1		Skin
Krtap19-2
Krtap19-3		Skin
Krtap19-4
Krtap19-5		Skin
Krtap19-9a
Krtap19-9b
Krtap22-2		Skin
Krtap2-4		Distinct expression in hair cortex
Krtap24-1		Distinct expression in the cuticle layer of hair follicles.
Krtap26-1		Skin
Krtap28-10
Krtap28-13
Krtap3-1		contribute to the structure of hair fiber
Krtap31-1
Krtap3-2		Expressed in the internal root sheath of hair.
[truncated: 14 more rows]

## Sheet: g GSEA psoriasis
datasets (GSE27628)	chik	pval	padj	ES	NES	size	leadingEdge
[truncated: 8 more rows]

[truncated: 7 more sheets: h Histones , i Resolution phase signiture, j All genes Buty vs Water, k Buty vs Water DEGs q<0.05, l Buty vs Water USR, m ISMARA, n Buty vs Water Dis & Func Ann]
